# Supplementary material for: Tachyplesin Causes Membrane Instability That Kills Multidrug-Resistant Bacteria by Inhibiting the 3-Ketoacyl Carrier Protein Reductase FabG
Source: Front Microbiol. 2018 May 1;9:825. doi: 10.3389/fmicb.2018.00825 (PMC5938390; doi:10.3389/fmicb.2018.00825)
Supplement: Supplementary file 3 [file Data_Sheet_1.XLS]

## Sheet: Ab
geneID	Ab_C	Ab_Lvf	Ab_Ta
A1S_2182	136.449	191.991	173.266
Novel00132	18.2658	8.38669	16.6863
A1S_1815	0	0	0
A1S_0707	51.3724	62.4914	59.5767
A1S_1368	2030.48	1961.71	1268.33
A1S_0595	5.4355	6.06097	9.37923
Novel00088	114.093	55.6596	58.4468
A1S_0196	481.026	542.797	528.937
A1S_0258	116.72	86.7676	79.7235
A1S_1763	1.49038	0	1.28586
A1S_1017	81.1653	62.6573	43.0938
A1S_1145	0	0	0
A1S_0091	360.883	322.902	283.74
A1S_2529	53.3336	59.4707	50.8304
A1S_0308	201.801	236.076	277.352
A1S_1794	14.1434	13.6681	3.25402
A1S_2286	47.5218	47.1024	38.7228
A1S_0330	263.369	289.503	276.934
A1S_3472	0	0	0
A1S_0709	175.007	131.137	114.149
A1S_2171	0	0	0
A1S_2282	358.87	357.033	389.347
A1S_1344	0	0	0
A1S_3357	41.6776	29.9631	27.915
sRNA00043	1448.12	1171.85	1311.27
A1S_1025	24.3702	30.5713	34.1672
A1S_2776	332.822	273.978	511.909
Novel00104	0	0	0
A1S_1340	0	0	0
A1S_1801	0	0	0
A1S_0153	0	0	0
A1S_2424	44.9531	64.978	37.3479
A1S_0129	84.0896	105.42	75.0097
A1S_2351	719.285	720.514	752.498
A1S_1923	29.911	30.9705	36.8663
A1S_1950	6.54185	3.64731	1.41103
A1S_2032	6.16024	3.43455	1.77163
A1S_2071	173.607	162.361	158.239
A1S_2521	105.086	155.565	129.746
A1S_2124	18.8371	27.817	20.6446
sRNA00012	0	0	0
A1S_1224	18.9546	15.8518	18.3977
A1S_0076	218.196	179.751	132.291
A1S_3082	55.5182	53.4263	27.5587
A1S_2605	234.246	281.546	280.809
A1S_2377	2.10008	3.51261	0.905948
A1S_2296	432.607	332.136	362.805
A1S_2811	22.2934	17.7966	17.3763
A1S_0865	162.83	164.858	196.077
A1S_3142	127.685	142.378	128.524
A1S_2774	269.323	270.157	193.475
A1S_0216	68.8635	55.6319	43.0446
A1S_1813	0	1.51524	0
A1S_2708	144.738	195.131	228.588
A1S_1383	8497.28	5984.7	16707
A1S_3063	119.028	118.754	91.8847
A1S_2542	81.2764	92.7868	80.9757
A1S_3026	134.499	120.209	196.651
A1S_1125	0	0	0
A1S_2939	0	0	0
A1S_1755	19.3896	15.5399	8.8872
Novel00154	34.166	24.2439	17.4186
A1S_2053	134.454	112.295	103.525
sRNA00035	1289.88	1211.2	1640.03
A1S_0847	7.52122	10.1838	5.5621
A1S_1163	0	0	0
A1S_2651	16.5629	12.9606	12.6605
A1S_2238	224.765	192.149	206.85
A1S_0971	79.7057	93.654	92.1307
A1S_1531	43.624	48.6438	54.7457
A1S_0896	16.5579	16.0808	13.364
Novel00285	0	0	0
A1S_2613	140.598	137.382	213.221
A1S_3036	70.8243	88.8458	84.9747
A1S_2087	31.4781	12.455	27.1585
Novel00082	0	0	2.89903
A1S_0087	91.9484	118.771	53.4108
A1S_0820	0	1.89058	8.77689
A1S_2882	61.4539	57.1046	71.0787
A1S_0676	98.1075	92.86	176.179
A1S_1661	5.60022	8.74249	5.79807
A1S_3100	649.975	714.23	3179.88
A1S_3221	727.273	794.581	775.425
A1S_1146	0	0	0
A1S_0396	170.182	151.219	321.188
A1S_1593	4.99479	4.17715	2.15469
A1S_0588	201.726	231.469	219.52
A1S_1455	30.1316	29.119	32.3515
A1S_2430	126.572	130.535	111.254
A1S_1943	36.6793	23.5961	23.1259
A1S_2785	384.399	317.941	297.027
A1S_0953	57.5629	64.1867	54.8916
A1S_1178	201.829	270.471	263.297
A1S_2788	43.6145	26.3773	29.3382
A1S_1853	1.06825	0.595587	0.460829
A1S_1974	573.539	642.379	546.518
A1S_1772	3.01111	2.9379	3.24739
A1S_1955	7.39229	5.49528	7.08653
A1S_2065	245.85	196.082	390.403
A1S_1053	30.9974	21.8761	19.2961
A1S_2965	138.139	133.219	98.2451
Novel00024	0	0	0
A1S_1451	54.8399	51.2531	35.5542
A1S_2954	0	0	0
A1S_0963	0.901498	1.00523	2.33337
A1S_2952	135.257	146.342	124.014
sRNA00061	0	0	0
A1S_2160	10.8157	8.38974	10.5487
A1S_2598	0	0	0
A1S_1173	1.96082	0.546613	1.69174
A1S_2096	71.5383	79.7702	60.0069
sRNA00079	1197.95	1178.48	1170.23
A1S_0417	85.8309	102.174	79.3899
A1S_1213	122.765	210.489	134.96
A1S_1936	47.8681	66.8893	75.8026
A1S_2232	97.9649	110.669	67.9126
Novel00204	0	0	0
A1S_0946	1.98717	6.64752	3.42897
A1S_1690	272.472	291.496	505.597
Novel00168	0	0	0
A1S_1751	89.8368	91.588	1827
A1S_1912	104.272	114.38	130.191
A1S_2734	332.17	323.252	218.849
A1S_1565	52.2423	45.1467	40.566
A1S_2487	642.281	559.663	374.657
A1S_0781	59.7674	35.0763	29.8539
A1S_1148	3.73348	4.16309	1.61057
A1S_0936	25.2532	28.159	20.7974
A1S_3425	605.925	657.632	704.877
A1S_2784	202.992	219.748	195.204
A1S_2139	12.5785	7.55241	9.18281
A1S_0821	130.819	114.614	165.717
A1S_2994	210.144	191.116	176.163
A1S_0099	80.1675	77.1597	41.8639
A1S_0281	106.861	166.821	150.77
A1S_2589	70.0027	70.2521	60.3966
A1S_2967	103.954	98.0828	67.4583
A1S_2030	5.32704	1.8277	2.12124
A1S_1291	0	0	0
A1S_0060	53.4208	63.5928	57.3012
A1S_0513	27.4571	29.439	24.6004
A1S_2706	2332.2	2464.01	3009.46
A1S_2085	24.7194	24.9388	35.5455
A1S_2920	63.884	58.5145	63.6475
A1S_2083	91.2903	84.4154	99.8944
A1S_0500	497.926	494.362	439.512
A1S_1653	7.92031	4.9065	4.55563
A1S_2052	122.669	133.798	150.204
A1S_0528	1149.91	1297.05	1484
sRNA00083	39.6015	70.6536	13.6669
A1S_2104	28.5692	30.8612	13.4798
Novel00199	0	0	0
Novel00238	0	0	0
A1S_2837	52.3745	60.9042	71.0087
A1S_1723	9.88935	10.3381	13.3317
A1S_2559	0	0	0
A1S_3231	335.132	454.484	375.72
A1S_0437	143.936	186.258	127.251
A1S_3372	868.784	618.927	497.518
A1S_0641	0	0	0
A1S_3410	11.0419	8.42437	9.5267
Novel00243	0	0	0
sRNA00091	0	0	0
A1S_1030	6432.5	6215.67	7095.54
A1S_3140	46.2018	35.5298	26.1163
A1S_3307	73.5254	48.7484	30.8607
A1S_1779	31.3369	22.3992	24.2637
A1S_2579	0	0	0
A1S_0807	42.6068	50.479	26.6511
A1S_0052	0	0	0
Novel00020	0	0	0
A1S_3130	542.736	535.211	373.785
A1S_3129	348.989	372.587	270.846
A1S_2255	108.743	99.2669	84.0985
A1S_1748	0	0	0
A1S_0118	20.0049	18.412	19.9994
A1S_2408	0	0	0
A1S_2347	0	0	0
A1S_2331	0	0	0
A1S_0970	12.6967	11.7981	12.1715
A1S_3089	162.433	163.661	133.194
A1S_1550	151.311	164.858	143.502
A1S_1445	220.576	189.085	179.449
A1S_3184	0	0	0
A1S_1035	39.7249	40.4442	43.2146
A1S_1717	4.12977	5.75623	4.45382
A1S_1602	34.0906	42.0149	20.1244
A1S_0116	12.9381	12.4677	9.0955
A1S_3009	37.1264	32.1989	31.3199
A1S_2843	10.871	3.46341	9.37923
A1S_1400	137.152	142.566	80.2249
A1S_1319	0	0	0
A1S_2225	281.16	191.983	134.917
A1S_2493	407.941	355.359	405.865
A1S_1951	344.606	331.796	351.076
A1S_0682	294.102	254.378	269.174
A1S_0587	63.3001	95.7347	82.8622
A1S_2026	0	0	4.19597
A1S_1273	0	0	0
A1S_2738	331.301	316.649	245.004
A1S_3385	1996.58	1933.77	1294.08
A1S_1924	0	0	0
A1S_1317	0	0	0
A1S_1582	0	0	0
sRNA00088	2445.98	2691.07	2616.81
Novel00111	111.314	89.9446	136.404
A1S_0039	67.4139	63.5068	79.222
A1S_1662	4.87403	6.79361	15.0686
A1S_2388	0.751249	0	0
A1S_0324	134.331	144.342	143.291
A1S_2462	279.795	273.563	278.753
A1S_2213	70.594	68.4777	53.9743
A1S_0407	35.7115	37.8298	23.1082
A1S_0495	281.889	207.377	151.374
A1S_0899	13.1776	17.561	14.6968
A1S_0557	51.9538	57.1046	72.3594
Novel00293	0	0	0
A1S_0298	288.211	294.39	352.112
A1S_1699	27.606	33.3479	24.4794
A1S_0323	628.795	527.748	406.395
A1S_0653	0	0	0
Novel00003	1111.51	924.356	735.909
A1S_0695	0	0	0
A1S_0543	280.237	333.529	312.135
A1S_2737	30.5999	29.6314	19.1058
A1S_3197	211.133	218.989	188.974
A1S_0145	504.345	513.188	401.189
A1S_1297	0	0	0
A1S_2648	0	0	0
A1S_2890	48.7891	84.0778	86.7391
A1S_1832	54.4944	57.5948	54.7843
A1S_1607	1.77984	0.992326	1.27967
A1S_0846	0	0	0
A1S_3316	295.426	325.728	311.464
A1S_2080	8.45043	12.7003	6.65683
A1S_1126	6.41691	4.29319	2.95272
A1S_2144	59.7356	79.0987	77.3076
A1S_0997	34.2235	68.691	45.7672
A1S_2940	0	0	0
A1S_2155	19.4534	22.5957	18.8819
A1S_3261	0	0	0
sRNA00053	262.168	206.073	137.199
A1S_1725	10.5219	13.8385	10.7074
A1S_1473	110.597	134.001	120.205
A1S_2867	277.211	302.24	207.281
A1S_1378	451.113	495.343	248.249
A1S_2726	245.747	288.059	307.464
A1S_0757	21.3496	17.3587	14.1986
A1S_2754	17.915	14.7195	15.0498
A1S_0914	0	0	0
A1S_1888	3.43295	9.56995	4.44279
A1S_2577	0	0	0
A1S_0406	100.509	130.151	132.406
A1S_2804	0	0	6.21222
A1S_0356	137.205	123.332	106.298
A1S_0320	867.172	809.659	1057.63
A1S_1561	219.857	211.995	214.429
sRNA00067	0	0	0
A1S_3083	103.056	95.0256	76.0899
A1S_0378	693.784	743.777	1335.26
A1S_0763	26.1872	35.8751	24.5303
A1S_0609	18.1353	20.7036	18.627
A1S_2851	132.71	133.305	76.1749
A1S_2970	14.6941	18.2756	14.6282
A1S_1268	0	0	0
A1S_2973	131.153	119.655	84.8669
A1S_2241	185.58	162.53	140.433
A1S_3272	12.4689	11.4209	10.3737
A1S_0162	89.3235	91.588	84.1525
A1S_2470	118.774	132.912	129.596
A1S_1721	8.17731	10.0301	7.05517
A1S_3383	143.569	132.84	109.373
Novel00118	0	0	0
A1S_2497	242.987	264.406	250.138
A1S_1992	30.8012	29.1416	15.3005
A1S_2907	0	0	0
A1S_0327	35.0239	29.0829	28.9319
sRNA00046	1449	934.795	362.799
A1S_2230	0	0	0
A1S_2602	31.1842	24.5238	12.178
A1S_0789	14.6306	18.89	18.6021
A1S_2248	274.859	284.006	218.007
A1S_3010	35.09	36.8919	36.3297
A1S_2563	0	0	0
A1S_0908	103.859	122.054	152.419
A1S_1292	0	0	0
A1S_1795	28.5273	23.8574	17.6569
A1S_1882	21.9701	21.1357	15.6102
Novel00313	0	0	0
A1S_0331	57.1222	59.9485	49.2836
A1S_2990	100.895	92.4544	93.9444
A1S_2718	49.2819	63.3152	48.9895
A1S_2779	27.1775	54.5487	44.5513
A1S_2901	69.4111	91.9105	59.8862
A1S_3146	20.0674	32.7843	25.3666
A1S_3404	189.502	201.314	133.302
Novel00035	1004.66	1062.17	1983.99
A1S_0698	148.679	148.744	148.657
sRNA00024	0	0	0
A1S_3341	80.3509	103.036	81.11
A1S_0527	21.2808	23.7296	17.3942
A1S_1003	22.2817	20.4611	22.6166
A1S_0212	0	0	0
A1S_2633	227.364	212.224	164.886
A1S_1741	1.48241	2.75499	1.27899
A1S_2245	0	0	0
A1S_2148	257.661	326.065	158.87
A1S_0693	2.85969	2.39156	0.925224
sRNA00027	437.701	390.454	276.934
A1S_1979	186.752	132.321	124.201
Novel00282	34.0434	59.6527	113.291
A1S_1439	30.1726	21.0279	13.0161
A1S_0473	0	0.990735	0
A1S_1611	48.9195	54.5487	35.1721
A1S_0838	98.1277	78.4171	72.6683
A1S_1735	0	0	0
Novel00277	0	0	0
A1S_1806	13.2456	12.6598	11.9721
A1S_0779	0	0	0
A1S_0533	56.1022	34.9588	37.0145
A1S_3379	246.1	244.388	197.105
A1S_0467	20.2016	17.5204	18.7205
A1S_1081	1.00439	4.47985	0.866559
A1S_0917	24.865	20.2326	23.1923
A1S_0660	0	0	0
Novel00187	0	0	0
A1S_1877	47.3473	39.1709	54.0275
A1S_3092	73.4589	63.805	122.087
A1S_3451	88.822	83.0682	86.5216
A1S_0304	0	0	0.160571
A1S_0474	1.25378	0.559221	0.432692
A1S_0021	4.33142	4.82984	1.86852
A1S_2385	0.251438	0.560743	0.433869
A1S_1101	0	0	0
A1S_1119	0	0	0
Novel00105	2.60292	0	0
A1S_1348	0	0	0
A1S_1860	836	842.276	491.676
A1S_1708	57.3539	51.5182	115.462
A1S_2798	13.648	16.2164	15.8289
A1S_1080	158.168	203.288	162.32
A1S_0529	238.53	201.281	307.77
Novel00046	0	0	1.83272
A1S_3042	6.10212	5.83225	6.01686
A1S_2647	0.95755	0	0
A1S_1043	72.5411	50.0738	47.6851
A1S_0870	62.5393	47.7964	42.4383
A1S_2608	250.226	249.233	349.466
A1S_3094	113.312	121.839	151.3
A1S_0138	431.399	434.857	405.811
A1S_0316	209.81	191.527	176.33
A1S_1871	1.01542	1.13227	0
A1S_0136	93.6467	105.347	149.437
A1S_0828	812.085	905.532	749.707
A1S_3384	1034.35	931.322	1365.8
sRNA00037	0	0	0
A1S_2829	37.4845	32.0774	44.3744
Novel00290	6.76124	2.51309	3.88895
A1S_2098	199.146	413.922	300.567
A1S_0930	100.241	120.516	110.687
sRNA00034	489.195	497	450.203
A1S_2203	75.5222	84.2125	72.0577
A1S_0127	26.7062	46.4558	47.0046
A1S_3196	202.464	201.698	203.117
A1S_0428	238.497	204.813	242.827
A1S_1366	0	0	0
A1S_1516	24.3702	18.1163	19.2738
A1S_1887	8.03509	2.23992	6.93247
A1S_2145	282.148	289.97	329.848
A1S_2697	57.1879	61.0835	72.7119
A1S_2332	28.0511	18.3994	28.4727
A1S_3382	0	0	0
A1S_1312	0	0	0
A1S_2979	49.4938	71.8977	57.9807
A1S_2222	6.30024	11.7087	44.3915
sRNA00048	0	0	0
A1S_0242	371.714	334.869	308.022
A1S_1175	0	0	0
A1S_0681	0	0	0
A1S_2562	0	0	0
A1S_0243	194.983	214.858	170.492
A1S_0716	0	0	0
A1S_0384	0	37.4678	9.66345
A1S_3294	183.458	177.494	202.509
A1S_0885	40.2785	66.7095	57.4929
A1S_1094	0	0	0
A1S_1707	13.0514	13.971	8.55789
A1S_3475	209.172	184.799	106.298
A1S_3408	41.0683	39.0596	22.927
A1S_0219	128.645	148.801	135.012
A1S_2352	676.451	776.313	822.186
A1S_1370	3016.17	2575.91	1555.19
A1S_1360	1.45517	0	0
A1S_0979	539.119	605.093	523.026
A1S_0888	339.118	342.095	360.466
A1S_0374	36.9614	38.6387	51.8202
A1S_0632	0	0	0
A1S_1499	82.3398	60.1896	42.6244
A1S_3289	74.937	82.9318	74.3762
A1S_0310	83.4199	86.937	156.402
A1S_0978	38.632	31.4349	26.1241
A1S_1696	587.139	560.045	495.125
A1S_3070	1871.42	2251.62	1918.4
A1S_1884	42.5543	62.3642	38.8127
A1S_1115	0	0	0
Novel00207	0	0	0
A1S_1367	157.369	154.78	109.315
A1S_2923	17.7811	23.4026	17.3531
A1S_3113	0	0	0
A1S_1245	61.6024	52.0722	40.2903
A1S_0686	330.268	327.058	316.836
A1S_2959	0	0	0
A1S_3163	751.716	1070.74	1083.81
A1S_2467	362.474	302.084	332.664
A1S_3027	345.509	319.103	534.067
A1S_0879	865.141	763.149	700.866
A1S_1680	0	0	0
A1S_1295	0	0	0
A1S_2317	103.103	137.744	131.753
sRNA00073	0	0	0
Novel00083	0	0	0
A1S_0147	101.561	139.238	101.989
A1S_0088	93.1934	80.1395	55.1932
A1S_2741	468.714	465.904	409.016
A1S_2051	62.5287	60.4274	71.9309
A1S_3226	0	0	0
A1S_2033	1.54006	0	1.32872
A1S_1005	244.39	228.032	209.982
A1S_1538	95.8905	141.918	106.799
A1S_0135	315.626	324.16	180.945
A1S_0932	107.887	119.188	95.6681
A1S_2454	1392.64	1488.94	1808.9
A1S_2357	2.69791	7.52091	1.16385
A1S_1598	0	0	0
Novel00226	85.1384	88.8595	113.415
A1S_2988	279.873	236.602	198.16
Novel00080	7.00027	1.56116	0
Novel00296	130.346	62.9605	57.007
A1S_3122	184.807	180.75	104.721
A1S_3346	70.4934	71.5236	71.2306
A1S_0108	33.248	39.9627	15.2741
A1S_0193	167.356	167.154	166.01
A1S_3311	141.29	124.778	168.711
A1S_0659	0	0	0
sRNA00081	0	0	0
A1S_0842	93.1548	84.6072	82.3161
A1S_1902	55.4421	54.4621	50.1119
A1S_2727	395.282	366.352	380.901
A1S_1282	0	0	0
A1S_0411	97.0704	125.587	153.005
A1S_2561	0	0	0
A1S_2567	0	0	0
A1S_3237	14.8241	15.4279	11.0845
A1S_1532	197.408	257.591	233.735
A1S_2847	3123.65	3016.53	2273.19
A1S_1454	1.91841	5.70444	9.93095
A1S_2040	26.929	37.6819	28.2449
A1S_0160	25.7443	15.3786	12.6923
A1S_1435	150.112	161.069	113.629
A1S_3215	0	16.2689	6.29396
A1S_2274	445.898	375.184	381.184
A1S_1525	24.7126	11.981	27.8105
A1S_1577	57.2206	31.0403	44.3649
A1S_0276	0	0	0
A1S_2701	82.9746	95.6767	100.061
A1S_0867	0	0	0
Novel00018	5630.9	4474.54	2779.67
A1S_0998	124.066	181.094	188.809
A1S_2023	26.9791	25.5711	27.9323
A1S_0514	13.4755	10.0174	11.6263
A1S_0572	67.1445	65.6011	125.24
A1S_2619	142.502	123.313	129.351
A1S_3058	1105.98	1514.4	1328.72
A1S_1625	70.4027	101.149	84.1039
A1S_2339	214.788	178.63	176.434
A1S_0056	0	0	0
A1S_1252	74.1014	99.5522	93.9735
A1S_1827	531.077	509.759	554.707
A1S_0297	565.842	467.137	571.949
A1S_0422	98.5159	87.4006	70.7274
A1S_3332	432.334	460.194	522.953
A1S_1049	39.9956	27.6814	66.6345
A1S_2371	480.405	509.213	659.074
Novel00251	0	0	0
Novel00023	0	0	0
A1S_1711	7.49218	7.65812	9.6961
A1S_3370	266.041	262.686	356.127
A1S_0392	100.623	87.2061	136.239
A1S_3123	12.15	6.4175	8.82751
A1S_3177	2.38461	3.98851	0
A1S_2626	490.933	576.163	614.648
A1S_2995	124.817	135.943	141.916
A1S_2055	12.8375	7.75383	9.46067
A1S_0729	29.2828	16.689	21.3344
A1S_0561	157.905	269.982	287.61
A1S_2311	42.149	68.691	39.7219
A1S_2329	380.003	330.448	327.385
A1S_0610	163.565	204.494	180.829
Novel00107	0	0	0
A1S_2163	247.072	215.675	169.734
A1S_1933	0	0	0
A1S_1977	176.102	176.954	149.048
A1S_0887	412.958	417.988	609.021
A1S_0794	60.0023	71.3673	53.149
A1S_0115	5.33375	3.85784	4.10433
A1S_2185	46.5656	63.2823	54.6137
A1S_2244	82.1365	106.36	91.4391
Novel00162	201.152	174.358	107.593
A1S_2895	21.9263	10.4783	21.6199
Novel00252	73.9229	88.317	77.4456
A1S_1419	0	0	0
A1S_0636	0	0	0
A1S_1168	0	0	0
A1S_1393	4.57779	3.5921	2.63307
A1S_1018	79.975	62.6655	60.6085
A1S_0095	0	0	0
Novel00248	0	0	0
A1S_2523	0	0	0
Novel00074	0	0	0
Novel00215	0	0	0
Novel00122	0	0	0
Novel00258	0	0	0
A1S_1750	152.271	179.951	1236.92
A1S_0172	21.0008	16.9776	14.0422
A1S_1657	20.7771	23.168	20.7564
A1S_0225	235.754	230.579	255.977
A1S_1425	46.9718	42.0732	27.9032
A1S_2323	5169.51	5964.77	5596.73
A1S_2928	0	0	0
A1S_2687	60.6991	58.2161	61.5655
A1S_0007	52.802	83.0246	80.6192
A1S_3203	93.5169	99.8088	107.579
A1S_1250	16.0292	29.439	21.9646
A1S_2283	606.08	581.71	603.262
A1S_3049	142.037	153.672	126.191
A1S_0059	0	0	0
Novel00260	0	0	0
A1S_2848	3412.77	3403.03	2541.77
Novel00270	0	0	0
A1S_0553	0	0	0
A1S_1029	18.328	25.5462	30.3081
A1S_3164	1243.05	2038.65	1856.42
A1S_0644	0	0	0
A1S_r04	0	0	0
A1S_1521	345.768	430.427	484.127
A1S_1636	169.001	142.353	100.703
A1S_0831	7.39229	16.4858	6.37788
A1S_1859	2060.11	1859	1275.58
Novel00045	0	0	0
A1S_3012	59.22	47.818	30.8323
A1S_3349	1114.09	949.982	837.944
A1S_3065	1393.16	1782.44	1484.08
Novel00124	0	0	0
A1S_1997	66.3049	86.5192	52.3375
A1S_0938	87.7978	105.283	100.834
Novel00228	0	0	0
A1S_3055	1656.36	2079.99	1727.09
A1S_0237	0	0	0
A1S_0674	33.0618	38.7568	16.8224
A1S_2983	148.922	216.077	207.436
A1S_2345	0	0	0
A1S_2441	184.374	257.229	211.725
A1S_1770	8.69236	8.42834	6.52135
A1S_1184	110.581	89.5235	90.179
A1S_0109	1.42159	0	2.45303
A1S_2289	513.353	456.032	1127.94
A1S_2305	3.19281	4.3979	5.02323
A1S_0335	250.526	308.372	273.229
A1S_0398	11.3727	14.795	13.0828
A1S_2325	0.566893	0	0
A1S_3050	104.581	87.8606	55.621
A1S_0756	19.1341	31.2232	20.9375
A1S_2654	35.6645	46.9991	43.8246
Novel00016	4668.88	4246.83	6624.9
A1S_0489	915.452	836.679	759.769
Novel00033	1437.84	1059.8	846.295
A1S_0982	43.1792	29.8517	35.0187
A1S_1131	5.19538	6.62082	12.807
A1S_0868	0	0	0
A1S_2465	57.9787	66.6707	62.5282
A1S_0943	53.5941	26.7895	11.1613
A1S_2122	105.909	108.585	87.6958
A1S_0451	78.3081	106.529	121.612
A1S_1263	0	0	0
A1S_0665	0	0	0
A1S_3278	30.9486	32.5378	15.2581
A1S_1688	0	0	0
A1S_2150	327.803	411.213	258.29
A1S_0723	20.7592	25.4063	17.9105
A1S_1353	0	0	0
A1S_3393	212.906	241.021	338.475
A1S_1068	296.436	337.462	304.982
A1S_1557	134.604	134.678	111.738
A1S_0107	89.4228	97.0537	52.9775
A1S_2799	9.8868	16.1127	11.1547
A1S_1868	0	0	0
Novel00181	0	0	0
A1S_1389	135.734	103.619	79.273
Novel00284	1.8467	1.144	1.77032
A1S_0120	0	0	0
A1S_3424	208.532	264.553	252.098
A1S_1304	0	0	0
A1S_3041	79.952	86.2291	72.3731
A1S_0001	184.807	207.106	212.596
A1S_0479	24.641	41.2146	39.8617
A1S_3173	334.963	320.379	288.998
A1S_2723	36.2596	45.2143	42.721
A1S_2883	177.415	165.889	279.032
A1S_3103	227.393	277.751	313.348
A1S_2885	0	0	0
A1S_0271	85.2105	81.442	76.6204
A1S_3441	132.734	133.207	123.329
A1S_3025	699.934	881.801	858.683
A1S_1833	0	0	0
A1S_2898	167.695	162.569	128.148
Novel00195	0	0	0
Novel00038	0	0	0
Novel00280	0	0	0
A1S_3414	0	0	0
A1S_3028	247.749	304.63	405.55
A1S_1258	186.073	196.193	77.5393
A1S_1327	0	0	0
A1S_1347	0	0	0
A1S_3306	14.1215	9.58479	9.00531
A1S_1804	3.36013	5.99485	5.21826
A1S_3459	104.352	90.601	77.6616
A1S_2896	0	0	0
A1S_3114	20.204	21.2036	21.0203
A1S_0809	30.9925	28.159	18.8167
A1S_2511	42.3222	36.1808	41.3832
A1S_0976	2.72778	3.04167	3.53019
sRNA00086	0	0	0
A1S_2006	0	0	0
A1S_0455	991.238	1086.57	1058.15
A1S_1089	0	0	0
Novel00155	0	0	0
A1S_1963	36.7319	37.1187	28.7203
A1S_1812	0	0	0
A1S_2636	70.252	62.1042	58.4275
A1S_1045	188.712	169.793	203.239
A1S_0463	14.5206	12.9532	11.6168
A1S_0522	12.3205	8.36238	4.62165
A1S_0687	152.224	198.693	209.96
A1S_1490	0	0	0
A1S_2102	231.462	414.166	322.802
A1S_1004	149.947	183.708	152.443
A1S_2900	45.6827	74.0937	50.1631
A1S_3386	141.351	136.849	140.083
A1S_2584	244.825	227.939	178.416
A1S_2273	0	0	0
A1S_0704	73.5254	75.3385	97.7255
Novel00266	0	0	0
A1S_3147	89.993	75.2614	115.079
A1S_3056	2780.43	3508.54	3015.65
A1S_3001	0	0	0
A1S_1675	10.8004	12.0432	27.955
A1S_1427	23.272	27.4764	22.4407
A1S_2856	12.1954	29.2896	19.425
A1S_1209	13.3146	16.6284	7.81152
Novel00326	0	0	0
Novel00109	0	0	0
A1S_2986	57.406	56.7122	60.39
Novel00196	0	0	0
A1S_2112	12.0902	22.148	13.4114
A1S_1320	0	0	0
A1S_1548	68.9862	85.3933	85.184
A1S_2757	173.75	137.382	139.005
A1S_2458	1420.41	1333.89	735.068
A1S_2019	0	0	0
A1S_3467	0	0	0
A1S_2496	270.01	219.454	180.154
A1S_3406	533.887	480.837	423.581
A1S_2615	437.623	451.712	415.838
sRNA00056	0	0	0
A1S_2751	87.4827	110.962	100.008
Novel00325	2.98076	3.32376	2.57172
A1S_2808	17.4034	14.7855	18.5902
A1S_1397	5.16221	6.90747	2.67229
Novel00198	2.39122	3.04729	1.47363
A1S_3155	1344.72	1260.84	1588.18
A1S_1470	0	0	0.98424
A1S_2261	2228.1	1996.88	1695.53
A1S_0855	46.8812	69.7012	42.7927
sRNA00040	0	0	0
sRNA00080	0	0	0
A1S_0778	100.954	133.179	137.553
A1S_0753	59.3328	35.7916	39.4421
A1S_1133	20.2837	17.5916	10.6946
A1S_0054	0	0	0
A1S_0221	259.625	264.544	318.894
A1S_2814	217.808	191.353	151.854
A1S_0230	321.471	345.042	339.997
A1S_2580	0	0	0
Novel00287	0	0	0
A1S_2906	1906.62	1651.99	1446.71
A1S_2183	0	0	0
A1S_1136	214.753	211.797	191.189
A1S_1142	241.449	292.784	250.559
A1S_1518	286.109	306.82	325.98
A1S_0359	18.8485	14.866	33.3173
A1S_0300	12.1185	16.8912	15.6833
A1S_2938	0	0	0
A1S_2513	7.29502	0	0
A1S_3166	1.29236	1.44107	3.34504
A1S_0830	14.7846	24.7288	12.7558
A1S_0889	7.58537	6.92036	5.94951
A1S_2543	0	0	0
A1S_2516	77.7604	106.978	98.4563
A1S_3319	248.232	262.164	254.738
A1S_1834	0	0	0
A1S_1233	3.22338	4.79239	3.70807
A1S_3024	4167.18	2844.81	4847.57
A1S_1726	908.766	837.826	618.87
A1S_0014	145.003	152.811	159.447
A1S_3223	0	0	0
A1S_3323	40.1755	40.8164	24.6488
A1S_2137	30.4627	23.7777	30.6629
A1S_2857	35.3886	26.3072	27.1399
Novel00197	0	0	0
Novel00055	32.3333	31.8123	16.4096
A1S_2489	365.461	339.596	320.088
A1S_1066	241.393	287.965	273.189
A1S_1965	399.474	394.148	300.094
A1S_1709	51.1774	44.3849	70.0866
A1S_1604	18.624	19.1696	13.5962
Novel00216	0	0	0
A1S_2381	2.87638	2.0046	2.17146
A1S_3179	384.239	303.179	349.866
Novel00017	0	0	0
Novel00324	0	0	0
A1S_1780	28.2035	25.2419	24.9736
A1S_2267	95.4984	97.6135	83.1565
Novel00036	0	0	0
Novel00217	4.31545	2.27938	1.37173
Novel00250	13.554	14.3939	15.592
A1S_2011	490.314	562.017	379.926
A1S_1407	9.45863	17.0375	10.0439
A1S_0574	103.101	106.558	87.898
A1S_0804	569.241	508.378	1073.26
A1S_1616	73.4386	62.0919	54.3094
A1S_3090	246.618	225.566	321.587
A1S_0671	0	0	0
A1S_2161	11.5731	9.2753	9.36088
A1S_0292	0	0	0
A1S_2783	210.745	231.897	215.393
A1S_0766	635.51	532.005	418.141
A1S_1098	0	0	0
A1S_2755	51.0517	53.5107	13.2138
A1S_0128	535.171	459.371	345.468
A1S_0910	34.3257	31.4407	23.5336
Novel00050	0	0	0
Novel00231	484.284	404.31	406.121
A1S_1469	0	0	0
A1S_1060	26.881	19.9828	17.3942
A1S_1156	0	0	0
A1S_0860	60.2334	45.794	33.0705
A1S_1683	176.356	156.44	161.878
A1S_0715	7.20028	16.0576	6.21222
A1S_1155	0	0	0
A1S_2606	64.6179	105.198	86.971
A1S_0882	42.2913	47.1578	63.9787
A1S_3415	185.992	138.703	80.7456
A1S_0035	231.897	233.814	236.104
A1S_2114	85.4109	87.4418	90.4969
A1S_0808	31.3993	45.0159	20.8984
sRNA00071	0	0	0
A1S_1935	3.27092	5.47096	7.05517
A1S_1076	0	0	0
A1S_3350	13273.8	10106.2	7972.35
A1S_1388	797.712	672.998	423.846
A1S_0799	83.577	100.576	83.2932
A1S_0430	54.5515	60.2081	72.9998
A1S_2335	403.838	442.675	492.836
A1S_1090	0	0	0
A1S_0751	13.119	12.0845	9.35028
A1S_1450	66.7109	53.2774	61.4454
A1S_1164	0	0	0
A1S_0173	84.2503	68.1859	65.6546
A1S_2910	29.5933	51.1815	51.5858
Novel00214	0	0	0
A1S_0673	78.3514	71.2234	60.9866
A1S_1241	111.715	128.275	115.733
A1S_1937	8.10558	7.23063	2.79731
A1S_2961	477.06	356.235	287.993
A1S_1898	421.36	529.608	414.961
A1S_2097	81.8175	85.2302	81.4263
A1S_0678	0	0	0
A1S_3230	131.18	126.036	141.651
A1S_1566	153.195	132.863	114.34
A1S_1867	163.014	239.608	162.079
A1S_1865	106.643	99.3204	66.9154
A1S_3428	450.78	378.033	534.363
A1S_2812	54.3203	59.2542	42.7909
A1S_3411	9.6731	11.9216	7.90646
sRNA00032	0	0	0
A1S_2595	1.08074	0	0
A1S_1398	11.2266	8.66662	11.9213
A1S_3267	55.4421	67.2449	41.9597
A1S_2419	673.754	754.816	680.611
A1S_3125	209.191	220.384	336.61
A1S_2404	0	0	0
A1S_0864	1265.58	1152.97	587.33
A1S_1336	0	0	0
A1S_1408	19.5678	13.3341	9.37923
A1S_0279	0	0	0
A1S_0714	14.4006	8.02882	12.4244
A1S_0962	209.532	174.765	142.092
A1S_1730	446.847	539.276	335.552
A1S_1447	4.08865	3.1914	2.82207
A1S_1850	233.268	208.821	164.407
A1S_0175	0	0	0
A1S_0886	39.2015	41.6309	30.6009
A1S_3168	6.11494	9.09145	5.86202
A1S_1698	17.3492	16.8223	12.3653
A1S_2552	0	0	0
A1S_1075	0	0	0
A1S_0906	384.924	405.439	455.697
A1S_2076	2.09413	3.50266	0.903382
Novel00307	0	0	0
A1S_3138	67.1026	77.2774	124.331
A1S_3133	30.8012	47.5553	12.2651
A1S_0347	110.689	95.1524	74.0439
A1S_2009	128.045	126.588	68.3344
A1S_0786	60.2181	59.5395	34.807
A1S_0602	267.826	279.862	254.949
A1S_2789	0	0	0
A1S_0353	1149.41	983.454	1692.99
A1S_0460	89.0637	89.381	117.184
A1S_1183	399.626	413.907	314.805
A1S_1299	0	0	0
A1S_1766	22.8157	20.3529	6.88968
A1S_0435	12.0005	24.0865	12.4244
A1S_0525	33.6013	29.7539	23.0217
A1S_1092	0	0	0.921658
A1S_2157	0	0	0
A1S_1277	0	0	0
A1S_2838	73.4931	83.3877	64.5204
A1S_2041	1637.25	1315.81	604.717
A1S_1410	51.1774	45.1775	60.0992
Novel00076	0	0	0
A1S_0883	81.9372	105.371	136.226
A1S_1505	479.246	331.114	235.117
A1S_0926	152.522	135.313	163.289
A1S_2312	43.094	43.4324	23.5953
A1S_0567	86.2433	120.896	229.604
A1S_1714	72.8028	81.1803	83.7499
A1S_2685	429.364	295.939	274.536
A1S_3364	50.8516	74.5746	51.7264
A1S_2585	241.019	311.685	332.181
A1S_3020	12.1851	20.3808	5.25649
A1S_1947	30.1863	37.7738	41.381
A1S_2878	28.5364	31.8201	31.6549
A1S_3430	474.923	442.078	732.209
A1S_3423	13.0905	11.1623	13.2872
A1S_2094	42.1401	37.931	36.3574
A1S_2045	42.3053	54.6218	80.684
A1S_0657	0	0	0
A1S_2596	123.443	179.817	205.003
A1S_3187	314.456	330.351	288.476
A1S_0787	502.013	481.862	454.543
A1S_1814	0	0	0
A1S_1118	0	0	0
A1S_3186	148.021	148.451	167.004
A1S_1603	24.1053	23.8925	17.3312
A1S_3446	59.3454	55.0712	48.7963
A1S_2735	0	0	0
A1S_2236	0	0	0
A1S_0713	168.067	198.607	179.667
A1S_0776	370.799	287.974	318.894
A1S_1655	51.459	56.8287	37.3537
A1S_1478	63.5642	44.6273	66.0131
A1S_2865	21.1208	23.5512	12.7558
A1S_2382	0	0.636028	0.49212
A1S_1280	0	0	0
Novel00096	0	0	0
A1S_1492	534.721	551.271	318.894
A1S_2880	189.105	185.705	268.835
A1S_0322	69.527	75.5267	52.246
A1S_0950	3.21404	5.37582	6.93247
A1S_0234	18.6047	34.576	28.8931
A1S_2705	3006.97	2502.93	2717.24
A1S_1880	115.534	98.4071	79.0071
A1S_1069	236.907	337.609	341.793
A1S_1993	19.0379	17.0865	22.4347
A1S_0664	0	0	0
Novel00170	95.9793	76.9851	134.303
A1S_2039	30.1423	26.4479	24.7271
A1S_2166	0	0	0
A1S_2709	142.607	167.13	119.271
A1S_1957	13.1669	9.43846	7.30291
A1S_0728	1.92007	2.14102	2.48489
A1S_0951	7.00691	3.9066	2.26702
A1S_r12	0	0	0
A1S_1223	14.4006	24.0865	6.21222
A1S_0944	146.07	116.085	94.6934
Novel00072	0	0	0
A1S_0123	187.887	195.769	159.447
Novel00180	0	0	0
A1S_3143	0	0	0
A1S_2181	136.303	106.802	171.101
A1S_2601	12.9852	9.82531	5.80171
A1S_1614	212.528	197.643	121.759
A1S_0703	181.385	183.176	174.211
A1S_2020	1565.63	1251.99	1242.48
A1S_2558	0	0	0
A1S_3079	1061.95	1404.58	1185.94
sRNA00064	1124.68	794.853	451.007
A1S_0209	45.8262	32.6701	31.7598
A1S_0058	0	0	0
A1S_2671	205.51	224.653	212.596
A1S_0515	19.09	24.457	26.6329
A1S_1942	17.7415	19.783	11.4802
A1S_0159	427.493	430.262	473.084
A1S_1488	4.03705	3.50124	2.70905
A1S_2600	210.519	120.06	148.355
A1S_2189	392.015	421.273	346.397
A1S_2008	6.72026	1.60576	2.48489
A1S_0849	67.4693	66.7284	50.6181
A1S_2770	23.3441	23.138	42.5192
A1S_0010	63.6874	53.2619	37.7767
A1S_0442	57.6822	62.4464	64.7451
A1S_1919	263.569	266.345	206.97
A1S_1769	3.13232	1.4969	3.8607
A1S_2118	118.466	190.221	114.475
A1S_0750	1391.6	1438.39	2031.35
A1S_2693	115.069	73.8752	67.6897
A1S_3046	270.662	261.242	272.441
A1S_3110	101.568	115.526	103.223
A1S_2249	245.462	162.745	116.11
A1S_0205	33.0166	24.8626	30.3356
A1S_0897	32.0475	21.4411	24.8848
Novel00087	0	0	0
A1S_2147	142.431	111.568	116.792
A1S_1166	0	0	0
A1S_0945	8.63585	5.77775	4.47047
A1S_1097	0	0	0
Novel00192	0	0	0
Novel00025	0	0	0
A1S_3201	176.943	249.918	177.54
A1S_2062	11.1744	11.0225	21.136
A1S_2390	2.18707	0.304842	0.943473
A1S_0152	0	0	0
A1S_2702	321.242	386.56	493.857
A1S_2074	257.308	201.317	626.749
A1S_3443	850.545	848.394	1088.16
A1S_1172	0	0	0
A1S_1009	2292.29	2153.37	4515.71
Novel00070	0	0	0
A1S_0089	22.976	16.7086	16.3756
A1S_0448	612.905	847.769	655.952
A1S_0984	234.016	292.648	120.765
Novel00066	0.453329	1.51648	0
A1S_0764	74.2354	82.3421	53.2613
A1S_1221	45.491	53.896	29.4364
A1S_2728	147.106	127.765	218.761
Novel00308	0	0	0
A1S_2291	171.7	157.356	110.067
A1S_0759	0	0	0
A1S_2196	66.0378	55.5023	43.7948
A1S_3373	80.5845	70.6878	79.7235
A1S_0814	35.6139	41.8586	34.0486
A1S_0255	165.256	144.822	137.357
A1S_1196	25.9075	30.8146	32.0384
A1S_2695	22.0885	18.8832	12.3873
A1S_3395	293.332	334.978	397.6
A1S_0211	30.4551	29.3287	23.29
A1S_1852	11.2004	8.02882	7.93783
A1S_0204	3.72595	0.830939	1.92879
A1S_0869	0	0	0
A1S_0772	38.8095	32.4565	27.5046
A1S_0165	64.4676	59.9049	74.1614
A1S_2982	58.7238	96.2958	93.88
A1S_0373	111.857	118.319	117.106
A1S_2587	108.587	158.339	125.215
A1S_2486	370.939	337.546	246.886
Novel00259	0	0	0
A1S_2541	101.881	116.246	100.165
A1S_1222	32.4471	38.2782	56.8004
A1S_0351	74.1105	84.7305	120.597
A1S_1964	100.104	117.633	157.454
A1S_1692	64.3607	80.4812	97.9686
A1S_1331	0	0	0
A1S_0611	104.164	131.137	106.298
A1S_1240	228.241	257.354	279.216
A1S_2474	1.43261	1.59746	1.64803
A1S_1111	0	0	0
A1S_1558	22.0412	24.5775	24.8679
A1S_0922	9.43696	14.0305	5.42798
A1S_2752	51.746	57.7004	55.8064
A1S_1135	361.117	369.51	331.723
A1S_0073	128.151	118.078	121.622
A1S_3416	0	0	0
A1S_2943	0	0	0
A1S_0395	101.823	104.537	116.102
Novel00194	0	0	0
A1S_2721	9.65891	10.7704	5.55564
A1S_1782	2.5316	0.940972	4.36841
A1S_2043	7.43192	11.0495	7.26702
A1S_1272	0	0	0
A1S_3069	1808.84	2384.23	1975.72
A1S_1647	11.4167	8.75213	7.3875
A1S_0203	27.4713	18.5651	12.2099
A1S_0471	138.08	145.188	154.011
A1S_2405	0	0	0
A1S_0990	174.81	151.927	203.56
A1S_2411	0	0	0
A1S_3076	2555.38	3083.6	2600.43
A1S_3035	104.1	155.207	199.813
A1S_0389	38.6415	50.5815	66.6778
Novel00276	2.48063	1.38304	0
A1S_1922	168.844	173.895	171.101
A1S_2306	10.2899	11.474	3.55116
A1S_1784	29.5691	15.112	14.8817
A1S_1507	3.65955	6.12098	6.31473
A1S_1948	244.422	233.993	266.431
A1S_0366	1176.44	1116.96	1268.75
Novel00286	0	0	0
A1S_0861	11.0098	16.6612	62.4218
A1S_2409	0	0	0
A1S_0892	433.606	418.425	332.586
A1S_3252	63.7786	50.9583	63.2588
A1S_1461	73.014	72.2945	83.6443
A1S_0371	0	0	0
A1S_1434	4251.46	3350.8	3089.04
A1S_3435	64.4393	61.0084	53.4986
A1S_3014	0	0	0
A1S_1293	0	0	0
A1S_2359	74.1621	104.704	105.266
A1S_1905	42.517	32.8705	53.312
A1S_1032	9.40694	7.97631	6.42522
A1S_1872	118.672	90.9754	74.1241
A1S_2127	1065.05	1283.61	1364.58
A1S_2208	2.88761	3.21989	0
A1S_1615	194.333	206.073	134.79
A1S_3251	6.24348	26.4553	6.46406
A1S_1475	546.045	510.22	475.631
A1S_2568	0	0	0
A1S_1105	0	0	0
A1S_1736	195.533	227.232	143.431
A1S_0768	173.478	138.172	184.494
Novel00144	0	0	0
A1S_1044	0	4.5794	3.54326
A1S_0365	17.6007	15.2647	26.1527
Novel00100	0	0	0
A1S_2570	0	0	0
A1S_3330	82.7296	107.128	93.8262
A1S_0065	194.568	216.231	215.029
A1S_3339	6.00362	2.91064	3.37811
A1S_0112	6.10667	7.52614	6.65518
A1S_2293	116.545	142.952	153.701
A1S_1915	516.977	424.268	338.694
A1S_2233	43.2103	38.546	18.9272
Novel00054	0	0	0
A1S_2545	226.182	232.217	217.752
A1S_1050	312.301	378.235	534.854
A1S_2450	4261.89	3918.64	2207.68
A1S_2277	328.614	342.545	329.453
A1S_3399	66.8082	71.5934	53.149
A1S_3287	1674.33	1480.76	1357.69
A1S_1270	0	0	0
A1S_1543	121.584	185.586	149.656
A1S_0912	0	0	0
A1S_0370	236.311	263.503	224.794
A1S_0148	0	0	0
A1S_1913	271.775	235.704	218.849
sRNA00033	6653.06	6859.85	4829.4
A1S_1140	34.8493	44.7473	33.7116
A1S_3367	386.697	306.512	379.189
A1S_0689	4.05674	2.51309	3.50005
A1S_1357	0	0	0
A1S_2614	24.0455	29.8768	23.1168
A1S_2635	0	0	0
A1S_0190	293.035	285.801	305.41
A1S_0991	11.2314	7.96967	2.64277
A1S_2639	134.175	139.264	77.9033
A1S_0236	1788.7	1948.62	1694.43
A1S_2777	97.3118	110.889	103.475
Novel00012	0	0	0
A1S_1697	88.3567	96.2677	63.4296
A1S_0942	12.9689	12.0511	15.8514
A1S_0013	201.557	215.412	255.308
A1S_2356	55.8528	57.0135	55.2749
A1S_1056	21.3612	22.3757	18.9884
A1S_3207	40.5512	38.546	26.9569
A1S_1219	155.369	109.419	107.239
A1S_1471	17.5567	13.3947	11.1613
Novel00265	6.94047	12.2915	3.52239
A1S_2569	0	0	0
Novel00114	0	0	0
A1S_3002	30.0312	24.4712	43.8479
A1S_3072	3257.76	3642.22	3300.18
A1S_2159	77.6583	62.4796	32.2286
Novel00211	39.7638	19.0026	21.5645
A1S_0303	537.057	417.678	371.329
A1S_2107	41.7906	36.244	30.4471
A1S_2617	82.6499	124.789	120.914
A1S_0576	67.2763	89.4791	85.3181
Novel00184	3.37547	0.940972	0
A1S_2557	0	0	0
A1S_2328	704.027	623.826	715.884
Novel00089	164.273	143.742	175.195
A1S_2212	35.1605	67.416	50.6827
A1S_1138	16.5994	24.6794	23.8693
A1S_2234	39.8291	21.3179	13.7454
A1S_2072	0	0	0
Novel00067	0	0	0
A1S_2319	32.0584	25.2334	20.3376
A1S_0364	653.881	557.521	618.654
A1S_1371	75.0983	78.6427	50.1441
A1S_1585	0	0	0
A1S_0446	92.5866	113.442	106.087
A1S_2623	2.41053	2.68791	4.85273
A1S_3104	355.814	576.068	517.426
A1S_0989	139.588	110.709	111.104
A1S_0311	41.3384	37.9608	90.2134
A1S_0575	193.037	254.463	233.038
A1S_1065	141.009	198.926	144.7
A1S_2949	138.139	116.567	122.404
A1S_0456	168.93	179.871	178.624
A1S_2782	159.396	252.439	207.281
A1S_3139	476.439	357.352	1726.27
A1S_0369	78.0174	85.7609	68.7436
A1S_3209	274.571	247.288	305.227
Novel00312	0	0	0
A1S_3344	83.1289	106.484	109.657
A1S_3439	63.4413	56.9007	58.9002
A1S_1391	46.6035	35.8388	41.5948
sRNA00001	0	0	0
A1S_2259	0	1.74638	1.35125
A1S_1544	0.534125	0	0.460829
A1S_2361	52.6601	70.9068	82.2952
A1S_0026	13.803	7.69567	9.26248
A1S_1941	46.8178	61.5471	56.5505
A1S_0494	18.2076	19.2876	9.42543
Novel00193	1465.88	1184.65	746.312
A1S_1666	3.77157	2.52334	3.57942
A1S_0080	0.460866	0.513898	1.59049
A1S_0816	0	0	0
A1S_1631	4821.79	5033.18	4438.74
A1S_0079	18.4807	11.7756	10.2502
A1S_0550	140.156	116.175	133.051
A1S_1274	0	0	0
A1S_2058	198.458	210.756	164.883
A1S_2165	185.611	190.841	158.06
A1S_2611	84.0033	79.0987	117.572
A1S_1185	27.9788	21.3462	34.3033
A1S_1641	71.9775	82.4292	96.5073
A1S_0696	167.916	124.087	133.73
A1S_1231	13.5093	10.8459	10.723
Novel00179	0	0	0
A1S_0518	42.6478	52.8392	89.1267
A1S_1854	10.3796	9.59792	7.86314
A1S_1381	3.1412	3.50266	4.06522
A1S_1418	12.4533	11.6645	10.7444
A1S_0516	17.4621	35.6977	70.3073
A1S_3270	8.96453	8.45822	7.73437
A1S_1960	218.514	185.336	174.489
A1S_2254	58.7372	78.2758	49.4409
A1S_1496	318.063	372.016	382.673
A1S_3085	242.303	221.643	179.998
A1S_1925	0	0	0
A1S_0824	141.389	124.14	97.0129
A1S_1807	39.0045	42.4572	44.8695
A1S_0161	28.348	21.8839	17.4028
A1S_0577	252.312	227.932	205.003
A1S_2473	442.853	412.909	382.082
A1S_2056	125.332	122.285	125.155
Novel00224	0	0.955516	0
A1S_0633	0	0	0
A1S_0174	0	0	0
A1S_1581	0	0	0
A1S_3320	629.304	637.488	626.192
A1S_2240	13.1418	19.2335	14.1731
A1S_1406	19.6098	8.61398	11.2792
A1S_2108	378.277	368.141	343.807
A1S_0895	277.876	361.74	362.484
A1S_2805	14.59	24.4034	6.29396
A1S_0640	0	0	0
A1S_2989	61.1016	67.5741	73.89
A1S_0856	21.6008	32.1153	0
Novel00157	0	0	0
A1S_0287	5.66724	5.70284	7.51321
sRNA00094	0	0	0
A1S_1154	0	0	0
A1S_1517	124.167	118.063	130.381
A1S_3273	0	0	0
A1S_2004	14.2658	11.569	13.9866
A1S_0977	10.0283	10.3835	7.72514
A1S_0246	180.619	214.246	179.321
A1S_2239	6.52261	7.27316	22.5102
sRNA00042	0	0	0
A1S_2676	0	0	0
A1S_3431	11.133	17.3796	13.4473
A1S_2957	201.433	149.029	150.068
A1S_0478	431.534	390.901	226.02
A1S_2781	254.043	355.728	347.842
A1S_0008	48.0748	42.4677	30.7043
A1S_1326	0	0	0
A1S_2546	277.905	243.259	184.623
A1S_2013	2.03085	7.92588	3.50433
A1S_1643	33.9875	27.2395	75.1416
A1S_2710	1021.35	1188.76	1242.07
A1S_0780	271.626	251.93	279.908
A1S_1927	11.8466	10.5678	18.3977
A1S_1316	0	0	0
A1S_2260	314.533	291.602	290.469
A1S_1491	455.645	451.229	212.367
A1S_3375	327.884	283.184	349.755
A1S_1132	27.1277	16.0699	27.0621
A1S_0616	149.32	129.502	112.13
A1S_1864	376.482	375.944	259.101
sRNA00036	817.537	796.35	972.896
A1S_1415	19.2234	16.5638	17.7163
A1S_0215	28.2344	32.4374	43.5526
A1S_3378	32.3592	30.4699	35.9841
Novel00073	0	2.92072	0
A1S_2578	0	0	0
A1S_2211	2.54906	1.42119	1.09963
A1S_2840	78531.3	76084.9	73754.5
A1S_1752	53.9021	61.3312	1827.94
A1S_2092	951.044	970.369	1135.39
A1S_2298	0	0	0
sRNA00077	0	0	0
A1S_0752	0	1.11996	3.46624
A1S_0345	79.9492	77.9493	56.8463
A1S_3398	86.0478	82.8653	65.8035
Novel00175	128.681	122.117	79.1329
A1S_2802	0	0	0
A1S_1288	0	0	0
A1S_2448	54.0124	47.8278	30.6102
A1S_1179	365.991	418.496	389.015
A1S_0171	26.7836	14.9328	11.5541
A1S_1605	43.6982	39.5904	40.8435
A1S_0607	158.889	155.811	129.956
A1S_0067	8.97445	9.26587	6.59583
A1S_2968	0	2.07109	4.0062
A1S_2665	1872.84	1952.38	3093.6
A1S_2753	985.787	1118.18	564.048
A1S_2572	0	0	0
A1S_2472	389.143	365.939	396.563
Novel00237	0	0	0
A1S_0025	465.938	405.901	311.163
A1S_3340	48.5438	57.9283	68.3344
A1S_0774	142.202	134.503	108.367
Novel00255	0	0	0
A1S_1157	0	0	0
A1S_0843	273.563	276.572	273.787
A1S_0903	222.486	284.101	222.916
A1S_0839	153.635	130.347	108.539
A1S_0736	102.234	99.5915	96.4436
A1S_0893	2.28157	10.1764	0
A1S_1609	25.8371	36.0128	24.1492
A1S_2876	177.789	191.726	207.886
A1S_2457	0	0	0
A1S_1906	135.99	103.685	109.306
A1S_0105	83.5505	115.376	60.628
A1S_2673	32.0584	33.6446	39.0482
A1S_2891	338.508	304.009	337.443
A1S_0710	212.108	238.857	215.616
A1S_2879	46.4387	57.0664	57.2374
A1S_3474	0	0	0
A1S_1313	0	0	0
A1S_2730	431.933	527.163	422.72
A1S_1464	134.268	113.55	113.24
A1S_2349	68.7655	67.0935	69.8353
A1S_0902	91.5065	102.036	125.39
A1S_1169	0	0	0
A1S_3144	37.4293	41.0842	23.2106
A1S_0090	587.547	591.002	666.368
sRNA00020	4499.88	8853.36	4429.92
A1S_0006	28.0397	38.3722	30.7897
A1S_1571	102.13	123.644	146.02
A1S_2978	262.51	166.263	125.021
A1S_2027	8.99504	3.64731	3.52759
A1S_2342	129.893	114.223	112.068
A1S_0637	0	0	0
A1S_3460	15.7086	11.334	8.76958
A1S_1311	0	0	0
A1S_1485	7.7003	10.3036	5.97926
A1S_1976	104.779	158.695	163.718
A1S_2106	37.2095	35.959	16.0517
A1S_3390	338.062	402.094	395.376
A1S_2534	13.1483	12.2178	5.0418
A1S_1001	394.62	427.394	283.499
A1S_2126	1119.32	1185.55	1124.52
A1S_2184	193.387	191.353	211.837
A1S_1404	3.69614	12.3644	3.18894
A1S_3256	0	0	0
A1S_0981	16.0237	9.52939	2.76498
A1S_2495	73.8311	79.2588	72.0083
A1S_3086	49.7068	48.3206	52.7824
A1S_3288	449.63	383.16	357.091
Novel00225	0	0	0
A1S_2649	0	0	0
A1S_2481	0	0	0
A1S_3265	82.414	58.4802	56.0219
A1S_2075	10.5446	6.80722	9.09757
A1S_2530	116.919	104.088	80.537
A1S_2855	41.3098	43.639	60.0271
A1S_3067	651.025	818.047	742.878
Novel00249	0	0	0
A1S_1249	899.395	763.844	835.502
A1S_0627	0	0	0
A1S_3366	211.008	201.378	186.896
A1S_0113	2.04584	0.760417	2.05928
A1S_1987	836.766	835.025	1388.52
A1S_1012	24.4925	14.8968	21.1315
Novel00212	0	0	0
A1S_1547	148.933	155.161	181.957
Novel00152	18.0509	31.6298	37.8223
A1S_2506	67.7626	56.0096	30.6629
A1S_1027	464.696	662.271	1008.1
A1S_0140	306.271	256.681	204.239
A1S_1818	0	0	0
A1S_3170	190.087	200.185	231.578
A1S_1640	44.8017	36.6872	34.426
A1S_0348	97.4034	107.373	100.653
A1S_1477	13.4755	20.3926	18.27
Novel00208	0	0	0
A1S_2929	0	0	0
A1S_1846	0	0	0
A1S_0132	45.2325	46.1142	33.4504
A1S_0143	57.2749	58.7563	52.0509
A1S_2796	85.0948	84.6995	102.469
A1S_0436	72.6028	71.1442	56.3126
A1S_1659	32.0332	27.4764	21.2596
A1S_2066	80.1809	61.0587	59.898
sRNA00082	0	0	0
Novel00052	845.344	674.058	398.103
A1S_0655	0	0	0
A1S_0363	1692.56	1404.81	1462.24
A1S_0081	0	0	0
A1S_2365	43.7803	38.0177	33.7613
A1S_2502	19.3805	13.8926	17.9154
A1S_3438	53.7872	51.5182	47.0011
Novel00210	0	0	0
A1S_2661	3.84015	6.95831	8.6971
A1S_3137	59.6468	45.794	75.9271
A1S_2662	711.308	731.633	603.948
A1S_1667	20.6549	12.425	13.3654
A1S_1037	794.8	685.949	764.899
A1S_0798	412.262	427.998	381.201
A1S_1448	96.2537	70.8376	78.893
A1S_1689	101.346	104.144	171.448
A1S_1314	0	0	0
A1S_0618	356.806	332.573	315.736
A1S_1745	5.87726	5.82538	2.25367
A1S_1287	0	0	0
A1S_0955	6.26465	9.31403	4.50415
A1S_2262	0.789774	0	2.72559
Novel00176	745.476	628.087	366.952
A1S_2966	74.6252	98.3864	111.348
A1S_2057	184.413	217.936	248.52
A1S_2235	18.4807	18.2295	17.1712
A1S_2553	0	0	0
Novel00191	0	0	0
Novel00201	0	0	0
Novel00242	0	0	0
A1S_0734	1.31069	0	0
A1S_2341	350.414	393.412	490.765
A1S_2379	5.29702	5.90655	5.07793
A1S_1082	0	0	0
A1S_0200	369.614	456.192	553.804
A1S_1234	0	0	0
A1S_1007	617.154	514.237	463.713
A1S_0168	226.163	260.834	301.054
A1S_1873	55.9702	53.579	29.156
A1S_2303	56.8637	49.5368	51.1048
A1S_0835	48.8351	58.7255	168.535
A1S_r07	0	0	0
A1S_1540	65.2261	78.1192	64.6125
A1S_0613	66.0942	59.6276	59.608
A1S_2480	81.8432	70.6536	121.18
A1S_0969	7.21903	14.4895	4.35988
A1S_0840	264.806	312.779	370.004
A1S_2724	1.43261	0.532488	1.23602
A1S_r06	0	0	0
A1S_2012	330.013	259.598	310.611
A1S_2000	22.0185	18.759	15.3684
A1S_2650	0	0	0
A1S_1380	35.3797	48.2693	17.5966
A1S_2842	144.041	154.555	252.301
A1S_1988	88.6473	112.251	90.7421
A1S_r13	0	0	0
Novel00051	0	0	0
A1S_2767	55.7908	41.9922	58.9653
A1S_1116	0	0	0
A1S_0661	0	0	0
A1S_0788	127.055	133.79	83.1809
A1S_0066	151.118	169.044	302.7
A1S_3157	40.3216	44.9614	43.4855
A1S_2607	259.326	229.339	251.172
A1S_0078	862.433	785.825	799.361
Novel00209	44.4183	36.0215	271.397
Novel00013	11214.7	11367.5	14782.2
Novel00143	0	0	0
A1S_3454	195.308	202.56	225.581
A1S_0646	0	0	0
Novel00264	114.454	139.333	113.244
A1S_3232	210.396	166.444	117.745
A1S_0142	53.8175	61.1425	69.2105
A1S_2354	215.716	207.868	164.169
A1S_3183	0	0	0
A1S_1796	1.1133	0	0
Novel00028	1586.03	1519.4	2098.99
A1S_2439	132.7	163.464	157.649
A1S_1597	0	0	0
A1S_2813	37.4784	41.791	36.7954
A1S_3188	0	0	0
A1S_1182	301.012	305.987	317.686
A1S_0254	31.6401	33.6773	45.2904
A1S_1259	33.8379	37.0061	29.1945
A1S_1670	95.4837	93.4197	58.4639
A1S_2308	71.2051	61.8219	37.5169
A1S_2790	4.43537	4.94575	2.97634
A1S_1112	0	0	0
A1S_2204	137.911	140.223	139.066
A1S_3310	68.7392	79.1622	112.78
A1S_0261	228.34	245.456	301.177
A1S_2917	68.5019	89.5731	96.9437
Novel00310	0	0	0
A1S_0484	198.283	200.706	221.731
A1S_0927	279.281	276.163	304.605
A1S_2069	33.2828	30.2761	35.5166
Novel00059	0	0	0
A1S_1701	19.336	19.9024	16.6826
A1S_0904	156.479	149.666	135.588
A1S_1591	7.60971	13.9402	6.0965
A1S_1572	0	0	0
Novel00127	0	0	0
A1S_1890	18.6542	13.061	10.4801
Novel00166	5.19973	6.52283	11.2155
Novel00300	0	0	0
A1S_3389	475.607	613.673	506.478
A1S_0400	0	0	0
A1S_0935	1.47846	0.549528	0.425192
A1S_0721	417.291	385.839	332.04
A1S_3015	14.4006	0	6.21222
A1S_1719	2.25375	2.51309	0
Novel00151	49.2819	50.4972	55.16
A1S_2919	83.9417	72.4652	47.8925
A1S_2792	155.044	170.57	223.345
A1S_0226	119.355	124.502	106.298
A1S_1103	0	0	0
A1S_1167	0	0	0
A1S_0434	288.479	201.047	149.725
A1S_1765	0	0	0
A1S_3280	416.848	424.93	454.997
Novel00034	3724.78	2699.27	2649.96
A1S_1047	17.4229	27.0601	13.4215
A1S_2015	0	0	0
A1S_0540	256.618	281.437	244.182
A1S_3466	0	0	0
A1S_1574	0	0	0
A1S_0072	66.1655	58.5145	68.8968
A1S_2221	231.957	236.289	165.526
A1S_0877	151.774	156.297	162.528
A1S_0214	76.1405	103.861	72.07
A1S_1760	0	0	0
A1S_2976	76.6753	74.537	121.281
A1S_0262	179.108	176.115	188.948
A1S_1529	25.7518	27.026	16.9902
A1S_2501	498.176	665.705	634.668
A1S_1176	200.245	234.844	208.727
A1S_0252	100.154	86.4177	85.8956
A1S_2434	206.984	250.585	621.205
A1S_2941	0	0	0
A1S_1456	36.0014	28.1009	51.7685
sRNA00038	0	0	0
A1S_0643	0	0	0
A1S_2850	121.973	103.625	76.9901
A1S_0524	62.9343	60.151	42.2319
A1S_3107	127.312	174.017	161.219
A1S_1020	46.0587	56.4627	58.7436
A1S_2428	125.9	115.916	142.506
Novel00189	0	0	0
Novel00014	0	0	0
A1S_3240	9.87519	11.7981	6.08576
Novel00090	40.4514	29.1863	28.7415
A1S_1535	205.483	227.354	251.932
A1S_1650	23.9259	23.9192	19.9309
A1S_0845	1.35888	0	1.1724
A1S_1113	0	0	0
A1S_2477	1744.66	1623.75	1474.83
A1S_3292	36.1993	29.7425	27.9443
A1S_0257	108.004	133.814	109.749
A1S_1665	42.0643	46.9047	30.3425
Novel00044	0	0	0
A1S_0101	442.253	534.676	293.284
A1S_1724	29.9949	27.5124	22.5396
A1S_2866	231.476	226.888	252.86
A1S_0017	494.18	390.514	421.962
A1S_1533	81.1176	84.9461	61.4662
A1S_0960	72.9013	87.5033	50.8788
sRNA00014	0	0	0
A1S_2016	1.22389	0	0
A1S_3322	26.6944	43.5043	26.5745
A1S_2926	26.401	55.607	43.0254
A1S_1694	73.6182	112.661	93.3027
A1S_2962	364.319	348.376	365.951
A1S_2963	150.584	213.011	208.838
A1S_0937	81.0558	72.3063	124.48
A1S_2334	0	0	0
A1S_0334	71.3496	164.337	142.291
A1S_0815	0	0	0
A1S_1952	144.785	119.444	346.315
A1S_3205	77.703	72.5939	68.8521
A1S_0199	79.4213	90.2634	102.784
A1S_2863	0	0	0
A1S_1651	107.997	114.628	97.163
A1S_2560	0	0	0
A1S_0155	0	0	0
A1S_2279	77.6799	80.3911	89.3604
A1S_2120	143.637	144.863	139.713
Novel00119	0	0	0.39402
A1S_2839	17.5768	26.8791	19.4976
A1S_2049	51.746	66.9737	50.2258
A1S_1024	93.3762	88.9368	81.4018
A1S_1757	4.24148	2.7026	4.70499
A1S_2376	4.10683	0	10.6298
A1S_0546	62.9131	71.4052	44.8293
A1S_2932	0	0	0
A1S_3277	253.395	242.897	209.308
A1S_0157	0	0	0
A1S_0286	0	0	0
A1S_2290	34.6985	26.4951	20.1749
Novel00304	0	0	0
A1S_2100	311.254	219.63	190.917
A1S_1762	0	0	0
A1S_1489	213.659	167.815	139.264
A1S_2119	152.341	128.099	307.043
A1S_r11	0	0	0
A1S_0740	0	0	0
A1S_3354	23.4814	22.3044	13.1309
A1S_1664	223.127	223.381	241.472
A1S_0758	0	0	0
A1S_1800	8.77051	4.88987	9.18847
A1S_0941	110.884	77.0534	97.0546
A1S_2658	0	0	0
A1S_1162	0	0	0
A1S_2029	2.91363	2.78477	2.87292
A1S_3218	0	0	0
A1S_0745	558.228	528.858	386.577
A1S_1373	563.606	630.012	319.374
A1S_1180	0	0	0
Novel00049	5.31819	5.93016	1.1471
A1S_2551	0	0	0
A1S_1361	1.05004	3.51261	0.905948
A1S_2407	0	0	0
A1S_1510	60.0999	46.9109	47.9637
Novel00314	0	0	0
A1S_3437	90.2766	75.8939	67.6936
A1S_2893	17.3257	19.3193	26.3372
A1S_3360	128.118	152.974	145.752
A1S_0482	334.058	274.111	324.196
Novel00178	5.13353	11.4485	4.42908
sRNA00090	0	0	0
A1S_0819	0	0	0
Novel00058	953.793	759.676	826.962
A1S_2067	32.3089	24.4982	30.1054
A1S_2459	1067.47	979.923	492.62
Novel00022	1313.45	770.934	812.895
A1S_2565	0	0	0
A1S_2677	8.587	6.24464	4.18749
A1S_1363	0	0.613312	0.949089
A1S_3214	186.202	197.519	188.328
A1S_2593	74.1232	70.9248	86.4211
A1S_1379	222.523	295.792	168.124
A1S_1254	58.8441	47.6736	74.5672
A1S_2505	296.929	245.736	160.114
A1S_1433	3899.78	2972.96	2678.1
A1S_1732	1106.56	1400.53	851.368
A1S_0245	89.8604	102.564	106.786
A1S_3178	207.537	171.911	192.701
Novel00321	0.720028	0.802882	0
A1S_1722	2.82868	8.41114	4.88103
Novel00292	0	0	0
A1S_0773	12.8476	6.61197	20.4638
A1S_2525	344.563	335.67	511.647
A1S_2437	135.051	160.103	204.828
Novel00205	0	0	0
Novel00007	0	0	0
A1S_3011	12.6967	7.86538	14.6058
A1S_2612	41.238	74.9356	56.663
A1S_0206	9.60037	6.69068	4.14148
A1S_2816	6.46825	5.15182	1.59447
A1S_0760	0	0	0
A1S_0827	36.9614	68.691	88.5816
A1S_2761	240.78	234.052	221.477
A1S_2566	0	0	0
A1S_2436	141.144	142.666	124.404
A1S_1909	70.1583	72.5072	72.3417
A1S_3450	122.026	152.829	130.457
A1S_2336	77.1979	91.2982	105.962
Novel00320	3.02963	5.06737	0
A1S_2156	20.9825	14.3981	13.2292
A1S_1144	0	0	0
A1S_2287	31.2476	31.3589	27.7299
A1S_1712	19.1709	16.2464	22.4946
Novel00202	7.24734	16.1626	14.0688
A1S_1015	106.752	138.235	106.958
A1S_1733	8.51646	10.4461	18.3695
A1S_1793	11.7545	15.2916	13.522
A1S_2391	5.97222	9.24924	6.01146
A1S_3227	157.842	189.939	204.557
A1S_2888	25.787	28.7544	24.7205
A1S_0536	54.2664	45.3831	220.312
A1S_1096	0	0	0
A1S_0218	3.77157	4.20557	3.25402
A1S_1551	120.34	120.768	123.849
Novel00322	0	0	0
A1S_0878	136.68	135.235	159.447
A1S_2778	53.723	59.9049	46.3508
A1S_1046	81.6901	79.144	82.0343
A1S_2732	92.4036	104.933	118.362
A1S_0103	263.448	273.595	166.91
A1S_3268	278.126	259.121	162.604
A1S_1619	112.435	86.4642	99.2362
A1S_1502	10.4608	4.6658	7.82192
A1S_2131	157.185	181.872	162.284
A1S_1036	505.14	444.202	457.081
A1S_1826	25.2469	19.7064	15.6833
A1S_2095	14.6543	21.7875	21.7747
A1S_0853	65.8217	73.3959	50.2367
A1S_0251	26.401	30.5031	27.4435
A1S_2143	9.01498	8.37695	10.3705
A1S_1671	119.22	101.956	64.1133
A1S_0032	40.4266	25.7591	2285.41
A1S_3254	168.78	191.484	159.447
A1S_0293	341.327	323.829	473.46
A1S_2478	363.794	324.524	296.609
A1S_1055	387.91	402.048	429.55
A1S_0336	57.8432	62.3087	48.2107
A1S_1480	10.7804	6.8691	5.3149
sRNA00076	0	0	0
A1S_1637	0	4.52908	12.2651
A1S_1214	235.075	300.042	250.013
A1S_0959	1.77699	3.96294	0
A1S_0694	28.7814	27.589	13.9407
Novel00112	0	0	0
A1S_r05	0	0	0
Novel00289	0	0	0
A1S_2833	332.213	272.311	265.745
A1S_2815	238.057	186.863	164.852
A1S_0368	64.8247	56.7493	55.6838
A1S_1449	60.3296	42.5771	29.6492
A1S_0648	0	0	0
A1S_3464	0	0	0
A1S_2199	196.948	186.519	161.775
A1S_2292	72.3158	63.7134	61.622
A1S_0284	0	0	0
A1S_0086	0	0	0
A1S_0650	0	0	0
Novel00156	0	0	0
A1S_1349	0	0	0
A1S_1749	0	0	0
A1S_2634	98.7169	110.93	111.25
A1S_0732	19.3337	11.4133	5.39666
A1S_3210	312.457	347.881	333.277
A1S_2353	83.9676	113.318	92.7568
A1S_1970	109.138	130.891	115.923
A1S_0598	50.5604	60.2666	51.1433
A1S_0051	65.463	80.2955	102.533
A1S_2945	0	0	0
A1S_1188	54.4154	60.677	45.1766
A1S_0475	494.89	643.04	648.06
A1S_0606	2695.81	2319.74	2381.46
A1S_0397	69.3738	77.9907	79.9688
A1S_1645	671.665	607.14	1157.28
A1S_0445	0	0	0
A1S_1394	11.4609	11.981	7.41614
A1S_0094	50.5604	40.8258	63.1771
A1S_1054	56.6474	66.3017	68.6315
A1S_0399	6.40421	11.2218	3.15736
A1S_2178	471.848	407.761	534.656
A1S_2845	370.983	360.246	258.658
A1S_3057	2481.19	3327.73	2773.92
A1S_2133	63.6025	84.9716	70.4051
A1S_1883	3.81046	7.43562	4.10946
A1S_0466	10.1264	2.82292	6.55261
A1S_0541	276.824	299.194	303.55
A1S_2590	141.323	150.009	151.24
A1S_1737	117.155	131.556	103.925
Novel00229	166.326	136.008	71.7511
A1S_3162	458.086	640.142	645.421
A1S_2927	0	0	0
A1S_0291	28.7265	35.2353	30.9806
A1S_2821	43.3895	32.2549	27.7299
A1S_0599	82.7495	101.499	65.4446
A1S_1443	301.612	313.124	253.32
A1S_3283	34.5793	25.7056	22.8728
A1S_1355	0	0	0
A1S_3175	0	0	0
A1S_3463	0	0	0
A1S_1969	163.877	196.638	179.234
A1S_2031	6.94764	6.19768	3.59655
A1S_1515	30.8012	39.5494	33.0168
A1S_2682	6868.36	5942.11	6690.39
A1S_1560	223.101	184.723	154.419
A1S_1681	7.14724	9.1082	9.69014
A1S_2955	107.234	119.573	103.345
A1S_2003	19.3854	15.8518	18.9552
A1S_1307	0	0	0
Novel00291	423.969	395.478	131.895
A1S_2037	0	0	0
A1S_2490	184.807	179.766	210.334
A1S_1899	169.299	224.807	212.968
A1S_2446	33.9052	35.6767	31.3126
A1S_2981	305.158	399.793	353.651
A1S_0795	26.6389	25.0629	33.7568
A1S_2445	199.543	179.372	175.868
A1S_2117	9.76623	10.0523	9.72237
A1S_3225	56.8438	57.5962	113.539
A1S_1181	163.174	170.234	268.767
A1S_1738	186.619	169.034	145.899
A1S_2827	23.6483	24.4162	42.3177
A1S_0486	273.629	261.984	200.236
A1S_1628	191.06	227.378	241.568
A1S_3361	113.442	103.036	81.8589
A1S_3202	112.37	134.621	102.559
A1S_0511	13.968	14.3772	13.9053
A1S_2764	37.9741	16.9375	19.6578
Novel00318	0	0	0
sRNA00065	0	0	0
A1S_0623	0	0	0
A1S_0803	1627.07	1517.4	2707.31
A1S_2678	6.44676	7.18859	0
A1S_1693	72.6028	97.3122	99.338
A1S_0968	7.68147	7.05384	4.67815
A1S_1100	0	0	0
A1S_1143	1.25719	0	0
A1S_0413	405.222	374.958	354.375
A1S_2276	168.265	194.833	178.402
A1S_1244	74.8029	72.3709	90.1634
A1S_1847	0	0	0
A1S_1243	197.9	215.057	158.144
A1S_0096	157.408	169.531	93.1652
A1S_2061	322.762	328.459	890.807
A1S_3151	426.999	383.427	449.492
A1S_1825	75.4846	81.2682	60.6347
A1S_0412	784.753	708.867	548.011
A1S_2123	11.8556	9.33161	6.01686
A1S_2514	156.947	165.687	141.82
A1S_3470	0	0	0
A1S_1789	71.9931	75.3118	52.5086
A1S_0702	231.009	252.168	249.66
A1S_1150	0	0	0
A1S_3403	54.2179	65.6573	49.7957
Novel00002	0	0	0
A1S_1487	7.7003	8.08129	10.9424
A1S_3394	248.955	330.398	408.5
A1S_1087	0	0	0
A1S_0269	49.1825	48.1945	37.29
A1S_2400	0	0	0
A1S_0182	4.48017	3.74678	2.41586
A1S_2475	447.402	452.477	307.352
A1S_2460	60.5538	61.3834	49.5303
A1S_0296	7.31251	2.22381	2.2942
A1S_0383	335.025	294.233	352.147
A1S_1026	53.9389	71.4846	77.4347
A1S_0720	5.62457	8.06372	2.07974
A1S_2597	35.8849	49.0174	47.2149
A1S_1392	3.51642	3.04971	4.38226
A1S_2115	151.519	98.5566	132.707
A1S_0988	74.6696	61.4056	57.9807
A1S_2217	83.1012	102.345	40.6643
A1S_2309	17.9527	23.5512	20.0448
A1S_0458	429.23	535.956	567.708
A1S_1743	4.80019	4.28204	2.89903
Novel00257	0	0	0
A1S_2971	1.23205	1.37382	1.59447
A1S_1944	24.8357	20.3629	56.7202
A1S_2793	70.698	88.5146	60.2831
A1S_1422	20.0152	17.1108	13.2393
A1S_3291	8.71732	13.6086	6.01686
A1S_1413	10.9138	12.981	10.6716
A1S_0134	413.913	381.274	374.432
A1S_2393	15.5083	20.175	21.1853
A1S_3434	18.03	22.6178	36.945
A1S_0333	93.6036	120.432	155.305
A1S_1442	253.414	200.559	156.781
A1S_0408	277.771	312.232	210.663
A1S_2974	194.914	189.974	140.762
A1S_0121	0	0	0
A1S_1310	0	0	0
A1S_3034	0	0	0
A1S_2512	86.588	74.9356	69.1308
A1S_3228	118.876	169.314	207.712
A1S_3000	0	0	0
A1S_2620	131.922	152.935	138.388
A1S_1229	107.047	153.147	118.496
A1S_0916	12.3205	11.3138	11.2551
A1S_1858	1759.93	1726.79	1229.79
A1S_2068	15.6006	10.036	9.83601
Novel00037	0	0	0
A1S_2265	82.0406	119.407	131.879
A1S_0362	145.9	125.331	98.8384
A1S_3337	119.616	110.039	131.582
A1S_1686	71.2579	83.3336	61.9794
A1S_3241	32.9109	36.6979	26.2105
A1S_1962	0	0	0
A1S_2089	0	0	0
A1S_2170	234.469	268.712	188.246
A1S_3293	122.355	97.3517	135.255
A1S_2632	117.291	147.823	158.171
A1S_1513	28.4895	28.0059	23.6098
A1S_0911	0	0	0
A1S_1008	0	0	0
A1S_2415	7.20028	8.02882	18.6367
A1S_2399	0	0	0
A1S_2860	142.033	176.721	114.499
A1S_1911	612.006	579.394	585.794
A1S_0176	17.9674	8.58637	9.96543
A1S_2264	70.0027	90.5472	164.279
A1S_1929	259.101	265.099	363.763
A1S_0548	285.424	279.343	206.395
A1S_2116	150.764	127.44	133.222
Novel00241	0	0	0
A1S_1431	23.4457	29.2193	22.6081
A1S_1845	0	0	0
A1S_2853	108.558	96.5517	98.1212
Novel00315	0	0	0
A1S_3154	62.1267	46.476	35.9604
A1S_2315	26.181	42.9319	50.9344
A1S_2660	23.7451	23.1935	62.413
A1S_2044	47.3626	63.1681	92.1427
A1S_0801	65.6675	112.974	110.884
A1S_1908	443.912	499.866	428.783
A1S_0390	139.854	168.943	168.066
A1S_3452	29.3619	27.9258	39.4892
Novel00064	0	0	0
A1S_1998	58.7034	94.5511	63.7788
A1S_0278	7.39229	24.7288	0
A1S_0185	206.131	150.592	173.245
A1S_1817	0	0	0
A1S_1579	325.068	369.186	250.856
A1S_2824	249.235	247.666	236.976
Novel00063	0	0	0
A1S_0352	130.351	113.316	134.66
A1S_1294	0	0	0
A1S_1147	0	0	0
A1S_2996	105.219	100.78	89.6161
A1S_2444	1018.47	1084.83	1340.9
A1S_0884	0	0	0
A1S_0340	167.673	158.308	167.894
A1S_0679	0	0	0
A1S_0570	3886.47	3415.58	3174.66
A1S_2401	0	0	0
A1S_3276	708.718	630.855	350.482
A1S_2327	56.0481	43.9172	48.7925
A1S_1339	0	0	0
sRNA00018	0	0	0
A1S_1920	403.509	373.901	357.711
Novel00134	65.4917	40.2913	33.1234
A1S_0481	124.891	130.355	155.771
Novel00060	45.6941	57.7457	49.9367
A1S_2005	10.5467	8.28568	8.47902
A1S_1034	27.7211	23.6984	27.106
A1S_0328	28.9221	19.6781	15.2257
A1S_2944	0	0	0
A1S_2594	201.74	220.638	290.511
A1S_0180	5.20584	2.90244	2.24573
A1S_0512	19.5295	17.7441	18.0977
A1S_0747	726.713	737.304	713.912
A1S_3216	0	24.4034	18.8819
A1S_0639	0	0	0
A1S_2540	79.8367	113.752	145.416
A1S_0260	33.2026	43.3103	58.9143
A1S_2348	120.62	104.237	87.3427
A1S_3032	22.5552	27.5846	16.3213
A1S_1930	245.39	296.827	355.852
A1S_2946	112.306	188.636	217.093
A1S_1195	224.532	246.517	214.583
A1S_1673	46.3397	44.9055	36.173
A1S_2750	26.6637	32.8076	38.4735
A1S_2035	0	0	0
A1S_2592	60.2023	64.0075	62.8124
A1S_1011	11.3727	4.75553	5.51932
A1S_1776	8.10558	1.80766	1.39866
A1S_0338	0	2.06073	0
A1S_3342	129.523	147.95	119.926
A1S_3106	266.738	274.764	274.249
A1S_2908	0	0	0
A1S_1369	2783.69	2518.06	1593.7
A1S_1376	477.01	562.901	293.495
A1S_2758	495.283	458.512	404.198
A1S_2340	236.932	234.254	273.922
A1S_2674	222.247	247.821	277.658
A1S_1177	24.3636	29.8176	29.2234
A1S_1553	21.8707	17.0711	23.5868
A1S_0459	40.8295	45.5277	44.4968
A1S_2925	68.8827	86.176	69.5768
A1S_3471	0	0	0
Novel00135	1667.84	1515.49	1437.66
A1S_2719	0	0	0
A1S_0469	2871.15	2619.75	2188.21
A1S_3043	2.26294	1.9626	1.73548
A1S_2575	0	0	0
Novel00029	1922.93	1265.13	1402.73
A1S_1828	494.744	397.12	451.766
A1S_3096	5.81155	19.4408	12.0337
A1S_3331	1128.51	1169.48	1300.14
A1S_1341	0	0	0
A1S_2768	50.3269	68.9976	52.6744
A1S_2343	0	0	0
A1S_1358	30.4837	31.867	29.5881
A1S_2355	146.098	155.947	168.066
A1S_0299	361.137	274.134	144.087
A1S_2442	18.3726	19.2817	6.52707
A1S_0596	94.3229	102.119	108.348
Novel00115	0	0	0
A1S_0915	2.59075	3.85183	4.09793
A1S_2645	6.19465	9.20997	2.67229
A1S_1440	8.82134	4.91821	2.28325
A1S_2084	74.5908	88.1396	60.513
sRNA00069	0	0	0
A1S_2367	0	0.618838	0
A1S_0556	246.41	242.658	284.231
A1S_3351	9.24036	9.44501	11.2942
A1S_0647	0	0	0
A1S_2060	182.116	190.067	288.707
A1S_0584	64.2127	68.1089	86.4797
A1S_0250	248.371	255.951	224.444
A1S_2200	470.418	373.637	422.776
A1S_2452	4998.77	4433.47	2965.06
A1S_1329	0	0	0
A1S_0249	108.71	88.317	101.832
A1S_0622	297.99	346.084	341.018
A1S_3224	87.4088	154.091	145.082
A1S_1498	149.314	98.26	47.5173
A1S_3244	52.6231	55.1856	54.5903
A1S_0133	65.2261	86.8739	43.7697
A1S_1120	0	0	0
A1S_1953	34.2398	30.8375	27.6476
A1S_2822	26.401	17.3171	18.7585
A1S_3365	138.907	145.463	108.382
A1S_3045	305.106	297.167	331.142
A1S_2366	63.5737	85.7264	79.0857
A1S_3329	419.116	526.222	439.428
A1S_2370	55.8848	58.6136	52.0351
A1S_0952	12.8338	20.0349	14.616
A1S_2172	0	0	0
A1S_0231	99.0609	112.835	101.55
A1S_1246	0	0.932457	0
A1S_0457	248.371	343.892	294.52
A1S_1199	387.733	395.983	467.398
A1S_1819	0	0	0
A1S_1837	8.83269	8.33383	4.10341
A1S_0332	13.0452	7.27316	0
sRNA00063	0	0	0
A1S_1255	17.8846	22.1584	24.5743
A1S_0555	51.1416	54.4344	38.1068
A1S_0725	0.882134	2.4591	3.42487
A1S_1424	26.6183	39.8577	20.341
A1S_3091	235.812	224.946	277.848
A1S_0012	5.11324	4.88711	4.41157
A1S_0592	288.635	312.482	280.916
A1S_3217	5.59475	5.03108	5.13843
A1S_1458	0	0	0
A1S_2913	241.336	261.834	166.95
A1S_0144	182.82	199.425	186.021
A1S_1441	7.01799	9.39067	8.07326
A1S_0684	239.809	301.75	282.828
A1S_2835	504.315	698.036	667.263
A1S_3250	196.215	150.103	55.1175
Novel00281	9.75343	12.2352	27.0858
A1S_0614	133.517	149.789	119.41
A1S_3476	0	0	0
A1S_0043	6.87655	10.2238	12.3602
A1S_2321	10.0575	4.20557	13.0161
A1S_0986	61.2313	60.8288	55.7104
A1S_1727	69.3027	66.8127	37.3704
A1S_1874	7.83081	3.49276	8.78309
A1S_0461	70.3315	59.2356	63.2623
A1S_0817	457.413	496.355	301.943
A1S_0874	105.284	92.4206	90.8364
Novel00078	0	0	0
A1S_2868	180.79	193.38	142.116
A1S_2869	928.106	982.251	589.321
A1S_2271	0	0	0
Novel00311	0	0	0
A1S_2862	338.881	360.174	434.089
A1S_1926	9.72669	6.50757	3.35678
A1S_0472	1796.37	1681.69	1636.2
A1S_r09	0	0	0
Novel00240	0	0	0
A1S_1324	0	0	0
A1S_0317	42.7744	56.8688	51.0987
A1S_0302	26.6466	39.2976	17.0571
A1S_2664	2632.24	2694.07	3448.67
A1S_0198	50.5332	69.2276	51.0728
A1S_1589	3.54263	5.92542	5.60357
A1S_0387	9.09673	11.7451	7.43535
A1S_3099	1784.54	1837.48	4080.84
A1S_3303	0	0.786538	0
Novel00223	0	0	0
A1S_1744	4.20016	6.24464	2.41586
A1S_2825	98.3269	95.1106	126.74
A1S_0126	41.7306	58.4981	67.8935
[truncated: 1,893 more rows]

## Sheet: Ec
geneID	Ec_C	Ec_Lvf	Ec_Ta
b1815	22.7313	15.6958	14.4107
b2495	62.5019	46.4771	104.546
b0242	40.7621	43.1933	45.2227
b1943	0	0	0.680931
b4004	64.6122	63.7219	49.2365
b0759	60.4171	55.1144	62.6858
b1913	79.3176	61.6144	86.3211
b3052	71.8159	62.4232	58.919
b1076	0	0	0
b2275	0	0	0
b3589	0	1.45241	1.33349
b4093	13.9262	15.3855	28.2516
b1466	3.73022	1.20199	5.51789
b2490	4.18073	0	0
b3058	23.4529	24.9389	33.3047
b3556	65.0074	39.2764	104.576
b0748	0	44.0309	60.6387
b3033	10.2294	19.7775	29.053
b0764	5.01688	7.27467	8.90539
b0887	18.1212	12.7832	19.5609
b3740	13.8688	14.7475	14.771
b1095	226.456	253.266	335.807
b2162	0.918696	0.888097	0.815382
b0127	13.0699	16.2444	16.5715
b4071	131.262	103.282	67.7328
b0347	1.5593	2.51227	2.30658
b2215	7777.73	8422.7	6009.05
b0922	10.466	12.6468	21.481
b3969	0	0	0
b2771	1.94038	0.625252	0
b1993	39.6251	56.6918	37.9825
b1227	265.495	334.388	224.309
b3021	0	0	0
b1199	60.155	60.7946	54.6035
b0810	26.2246	43.0969	46.5509
b1386	0	0	0
b0736	87.6095	80.5602	108.102
b1210	48.1931	59.2333	94.7128
b2416	660.076	634.218	845.877
b2626	0	0	0
b1036	26.3845	28.9065	57.7629
b1694	0.542238	0	0
b1924	0.615076	4.16212	3.27544
b3791	37.4935	35.505	40.7475
b3415	15.1135	9.52833	12.2474
b2441	4.44778	3.07117	4.51154
b1309	0	0.497968	0
b2047	0	0.599704	1.1012
b1901	44.5818	32.1114	26.3788
b1641	5480.94	5419.94	6468.04
b4502	6.78754	6.56147	6.02423
b0681	14.7618	13.6756	17.469
b1716	3226.51	3493.98	3132.6
b1235	392.593	455.42	481.003
b4033	8.96219	4.87332	8.45147
b4267	2.51573	0.810646	4.46564
b1865	78.3264	88.645	52.5624
b0901	0	0	0
b2077	16.5015	8.27134	8.13655
b3329	0	0	0
b3807	140.191	135.522	177.067
b0271	0	0	0
b1752	19.5573	22.4508	18.4428
b2883	5.90053	3.80267	5.81886
b2499	8.3373	5.64172	4.43983
b3324	0	0	0
b0710	252.412	250.751	208.541
b2748	244.09	190.377	260.954
b1112	2985.33	3790.58	3111.06
b0791	536.934	441.702	568.125
b3572	33.1258	27.3525	35.5257
b4682	0	0	0
b0039	258.942	264.224	161.951
b0479	2.83509	5.48132	10.0651
b2255	6.10981	5.90631	9.68343
b2985	0	0	1.07576
b1467	7.28178	3.24888	5.4686
b3905	27.9165	18.9906	26.6124
b0809	76.6063	84.4687	63.7419
b2171	42.2889	24.8202	53.6188
b3202	525.644	499.969	496.527
b2560	212.271	201.254	286.222
b0124	100.621	83.6237	108.259
b3669	2.92863	1.41554	3.89893
b2517	35.2159	43.4591	64.5062
b4152	211.982	204.922	192.022
b1310	0.669305	0	0
b3367	1.07238	4.14665	2.85535
b4320	0	6.48517	9.35658
b4467	486.44	435.381	580.46
b0346	58.1091	47.1458	68.1519
b1238	4.20103	14.8907	28.5859
b3946	9.13707	5.04728	3.47552
b0879	92.4528	102.264	109.276
b1117	23.4228	20.2592	41.5775
b4348	0	0	0
b1862	12.9166	12.4864	12.7378
b2777	164.84	174.289	192.022
b1953	4729.4	4905.78	4750.03
b1263	3.79566	2.62089	5.77511
b1929	13.6342	9.01794	18.4698
b1108	406.409	426.767	507.816
b2744	51.107	32.9365	65.5195
b1302	32.8118	33.0406	46.7164
b2664	20.8847	21.4509	25.4871
b1308	27.4734	55.7725	46.3292
b0754	206.285	216.893	317.302
b3035	275.04	269.83	388.709
b0920	18.8615	31.1039	23.6335
b1516	19.4569	17.1733	20.2722
b1918	18.1103	18.7576	21.8142
b3775	107.409	94.9319	128.015
b4200	137.679	135.206	176.505
b1390	0	0	0
b2686	30.9276	22.8308	35.934
b0015	199.71	212.29	237.694
b4115	6.46795	10.6293	6.31464
b0458	723.932	792.182	639.26
b2095	5.48162	3.97428	4.25703
b1538	24.5327	21.6711	30.0328
b3363	141.97	144.541	260.051
b2400	96.5642	95.1204	107.402
b2213	294.971	272.578	300.745
b3793	7.03586	3.70992	15.3277
b1174	197.716	122.198	230.139
b4569	0	0	0
b3623	0	0	0
b0942	0	0	0
b3192	149.678	173.631	257.238
b2393	50.3564	52.1563	105.987
b2641	0	0	0
b2222	1.32936	1.28508	2.35972
b0516	10.5026	5.4148	6.83575
b2628	0	0	0
b2955	3.80568	5.88628	5.40433
b3884	24.2227	20.2228	24.4303
b2253	18.9783	13.2093	26.2768
b4465	5.41728	4.58224	2.40404
b4419	0	0	0
b4355	17.2455	18.1867	16.6976
b1087	245.57	255.981	254.717
b4613	10807.3	7798.19	8439.84
b2787	12.907	9.3578	13.1738
b2935	102.963	83.1547	121.846
b2769	5.02562	2.91494	1.78418
b3514	125.615	97.7899	156.134
b3504	0	0	0
b0102	26.7533	17.9911	33.0361
b2928	9.69648	8.20183	13.9848
b1286	16.9952	14.2674	26.1984
b4341	0	0	0
b3302	28.847	23.2385	8.53433
b0677	103.187	112.856	116.985
b3026	14.744	12.3939	15.9308
b1647	180.415	181.867	205.509
b2163	3.93369	5.07022	8.14641
b2289	81.1035	106.021	98.1584
b3268	7.59873	4.08091	5.99485
b2377	7877.74	7966.51	7725.15
b3759	0	0	0
b0430	75.9873	57.1328	82.4292
b0066	12.3807	3.5905	7.69189
b0888	88.6912	87.4692	127.22
b4499	0.22798	0.220386	0
b0403	6.19854	2.30465	5.50147
b2703	0.90147	0.871445	0.800094
b0564	4.61553	8.92359	6.14472
b3387	55.833	48.9758	63.3192
b3597	25.1175	19.1304	25.6705
b0499	0	0	0
b1061	35.1793	30.6068	53.0794
b0535	17.7731	23.7892	23.0548
b4179	318.239	307.982	286.54
b0232	14.7179	31.3009	26.1255
b4289	2.59883	0.837424	3.84429
b3834	28.5614	24.8491	22.8146
b3536	66.6124	66.5225	90.3923
b1675	313.196	290.814	486.457
b0356	42.1011	52.0041	56.7418
b2458	3.40378	1.64521	0.755251
b3053	43.2553	43.287	36.7688
b2983	1.62062	1.56664	2.87674
b4032	9.71281	10.3282	14.6549
b1198	128.074	142.674	115.295
b3407	13.4172	12.2498	13.5623
b1344	32.3605	37.5392	49.2365
b3932	96.1568	88.2276	101.255
b4447	0	0	5.37126
b2013	8.17197	9.47974	5.07708
b0236	0	0	0
b0288	26.2246	53.2374	27.9305
b0870	120.916	117.723	123.416
b3176	45.2756	34.3889	41.9062
b1398	0	0	0
b4069	326.904	317.297	346.993
b4170	47.2979	49.3441	58.6043
b1550	0	4.80797	17.6572
b0505	7.16697	12.1244	12.722
b4068	148.356	132.792	109.727
b1305	7.69254	14.8727	10.2412
b3042	104.087	94.8707	142.532
b3041	76.749	120.243	98.6537
b3411	12.799	2.85525	6.11676
b4598	216.353	313.72	568.066
b0953	27873.5	30645	31464.3
b4334	4.50735	4.35722	9.00105
b2028	13.3482	7.1687	15.7962
b2890	45.608	38.5778	52.1168
b3864	55.5769	15.3502	42.2802
b2133	61.0226	55.0899	74.75
b3931	101.354	87.9296	113.022
b0527	14.9209	6.41063	14.7144
b3227	1.26522	1.22308	1.68441
b4440	0	0	0
b2791	5.52625	5.34219	3.92383
b1978	4.27998	4.25564	6.1864
b2642	0	0	0
b3153	88.3753	67.7007	143.554
b3719	0	0	0
b4439	9.3055	8.99556	0
b1766	53.593	43.2484	69.9016
b4445	31.6614	20.4046	0
b1494	6.49987	10.7715	9.34015
b4653	0	0	0
b3341	224.366	254.075	335.684
b1503	0	1.65989	0
b0580	34.7555	43.6772	46.2705
b0503	1.58066	3.05603	5.61162
b2248	0	0	0
b3249	26.5464	20.5297	21.9903
b2893	101.026	92.9541	111.27
b3145	0	0	0
b4268	7.67209	5.93324	12.2568
b0076	0	0	1.62559
b1320	8.66278	9.21167	19.2215
b4085	22.3813	10.8179	12.1394
Novel00018	183.9	73.2014	115.213
b4057	669.057	679.58	565.848
b4672	32.968	7.96749	36.5757
b1214	27.7786	24.7878	30.3443
b3232	30.6883	19.283	28.5991
b0908	6.73996	15.6371	17.946
b3347	228.86	254.166	376.959
b2782	0	0	0
b0628	109.296	90.0673	126.425
b2461	0	0	1.60019
b3335	0	0	0
b1382	0	0	0
b0856	9.97854	8.76926	16.9076
b2204	5.00817	4.84136	4.44496
b3567	2.24491	4.34027	1.49434
b0493	25.6418	21.6893	18.0169
b3624	0	0	0
b2313	21.2371	17.1081	34.5562
b0009	201.635	233.334	214.229
b1847	479.976	449.929	638.999
b0824	0.961568	1.85908	0.853433
b3637	1303.59	1316.65	1494.05
b3180	32.3793	62.6017	101.889
b1548	0	0	0
b3785	38.0219	39.9516	66.7585
b0807	6.53493	3.60987	7.45718
b0532	0.664678	0.64254	0.294965
b0432	175.273	169.435	263.322
b0528	40.6296	19.6382	36.0606
b3816	11.83	14.9548	8.88432
b3588	103.467	83.7131	113.292
b4323	26.063	22.9045	15.7719
b1568	0	0	0
b1870	16.2846	10.12	28.9066
b0357	15.6777	27.28	27.8293
b3134	11.5388	6.6927	0
b4137	7.65851	7.40342	27.189
b4048	0	0	0
b1625	4.00653	23.2385	32.0037
b2913	60.3612	60.3862	77.868
b4141	11.0156	10.6487	18.9426
b2265	543.553	552.561	431.458
b4625	0	0	0
b2682	212.249	235.786	219.603
b0405	8.0804	7.03014	6.45454
b1853	11.9367	10.5775	20.3058
b2956	0	0	0.761994
b0286	0	3.63733	5.56587
b2361	0	0	0
b1537	0	0	0
b2844	68.8229	55.914	70.1808
b0552	0	0	0
b2056	0.710518	0	1.26123
b4636	0	0	0
b1045	194.474	228.73	230.139
b3617	172.07	153.759	198.279
b3529	43.0748	43.7431	54.836
b3396	7.11854	10.486	11.4326
b1956	106.198	114.506	110.569
b2600	23.9106	17.1493	26.6983
b4182	1.23807	4.78734	0
b2240	10.1888	6.1559	7.91263
b1224	90.3782	77.7597	66.4693
b2589	0	0	0
b1155	0	0	0
b2139	1.80796	0.582581	1.06976
b3476	0	0	0.975352
b0463	61.608	77.0725	110.646
b3025	20.9797	19.0133	24.4392
b0788	44.3105	35.8412	28.8937
b2867	1.96908	1.9035	2.62147
b0047	26.478	29.1885	44.1147
b3603	6.2711	3.5363	4.63822
b0543	7.7965	20.0982	41.5184
b0404	71.3741	99.183	89.7425
b1391	0	0	0
b1001	1.37695	0.665543	0.61105
b3258	23.2445	20.7418	21.1595
b1452	187.424	204.026	207.572
b0071	4.28421	1.38051	5.0699
b1939	2.60666	5.87963	4.62705
b1713	108.358	102.647	146.349
b1463	22.5048	19.7775	39.9479
b3212	5.04387	1.87534	2.75486
b3494	22348.7	24664.4	20663
b4026	174.507	216.893	161.204
b4040	116.974	136.077	109.979
b2554	18.1509	12.5331	23.5893
b2685	14.7555	13.5509	14.4058
b1527	0	0.74963	0.688253
b1959	0	0.908346	2.50192
b0055	31.8166	25.6307	37.6515
b3148	4.37076	10.563	11.6377
b2601	14.5447	17.1848	26.5353
b1279	95.2232	119.126	203.83
b0073	5.54751	3.06442	4.92365
b1236	363.682	375.498	446.996
b0972	304.711	251.2	437.242
b2562	0	3.20531	14.7144
b1482	1971.21	1909.43	2226.04
b0163	825.16	881.983	988.395
b2404	0	0	0
b1880	2.25956	2.1843	1.33697
b3046	0	0	0
b1284	24.2315	21.1935	28.6754
b3777	53.9677	68.9392	46.188
b0145	1248.77	1216.35	1519.34
b0144	14.0034	14.4395	16.5715
b4580	21.732	23.3105	19.0239
b0803	1552.55	1911.3	2338.79
b4455	0	0	0
b4631	73.7948	64.8517	89.3128
b0016	0	0	0
b0707	16.9688	16.4037	42.1696
b0579	39.8699	36.2748	45.794
b3127	1.2965	3.13328	0.575348
b2463	178.396	166.217	208.867
b0379	16.8041	35.1962	233.658
b3846	97.2106	93.5908	260.239
b3070	2.26251	4.37431	4.01616
b2443	0	0	0
b2592	330.833	299.663	373.004
b1790	6.31687	9.15971	8.40974
b1334	413.742	437.736	478.399
b1229	0	0	0
b3178	398.044	428.454	556.121
b3533	18.5044	17.5686	29.9142
b1010	8.94482	0	0
b4410	0	0	0
Novel00017	0	0	0
b2375	2.72142	7.89233	8.45382
Novel00020	0	0	0
b1093	633.457	627.156	714.794
b4407	0	0	0
b1640	30.4063	38.4378	27.6789
b4098	0	0.988873	0
b2808	44.3075	41.9205	45.1818
b2752	2.85614	2.76101	0.844983
b2799	36.153	33.4926	30.0818
b1616	1.2597	1.21774	0
b2541	3.1934	6.17407	4.7238
b3305	278.747	267.896	315.003
b4194	2.82814	0	0
b3011	206.688	223.521	190.703
b3392	0	0	0
Novel00010	3562.45	6369.47	3074.54
b4243	1833.69	2034.18	1665.19
b3250	14.8939	12.1244	21.5677
b1277	143.503	220.825	181.95
b1146	0	0	0
b4433	50.0651	27.6558	101.566
b1410	5.90724	6.18637	6.11676
b4595	74.6044	57.6957	119.186
b3090	10.9744	15.1556	13.9147
b1046	69.9875	72.363	69.679
b0866	542.218	477.681	445.682
b1326	62.9174	76.888	88.5042
b3635	28.847	25.8206	42.6717
b4256	54.9467	69.7156	54.8636
b2615	83.686	98.0301	87.3822
b3404	48.6114	41.4274	49.9571
b0683	236.197	228.33	360.848
b2362	0	0	0
b4689	0	0	0
b3915	116.922	99.1305	124.187
b3327	0	0	0
b2318	29.8051	16.4642	22.6742
b0665	0	0	10.2412
b4702	801.307	619.694	1749.54
b3872	0	1.17663	5.40148
b0003	198.497	203.543	133.366
b3244	332.758	320.518	365.985
b0292	1.29359	0	1.14812
b1115	0	1.55789	0.715167
b3424	16.6626	19.1277	21.2588
b2396	0	0	0
b3342	290.778	287.786	528.446
b4013	25.1248	20.6898	17.344
b4129	350.611	319.093	361.781
b2966	85.5633	75.6237	97.6385
b1011	2.49758	1.2072	0
b1797	0	0	4.26717
b3446	0	0	0
b1911	227.74	198.139	131.384
b3330	0	0	0
b2354	0	0	0
b4585	10.3025	9.95937	9.14393
b1533	41.3474	29.7453	38.4045
b0597	22.994	14.1452	16.6976
b0365	1.79732	0.86873	2.3928
b4633	0	0	0
b1246	29.0177	29.7013	45.4491
b0886	39.1998	31.5785	37.4678
b0386	52.352	29.9519	38.8786
b2475	629.026	637.123	574.289
b4331	68.6092	78.3829	70.5812
b2459	0	0	1.91067
b3595	0	0	0
b1183	8.24201	15.935	29.2606
b4647	0	0	0
b3755	124.879	131.584	68.718
b0498	0	0	0
b0337	13.4799	14.334	16.1514
b1357	0	0	0
b2877	28.3986	23.1181	37.1442
b1840	14.8696	7.66632	21.9957
b1498	27.253	28.8307	25.101
b0331	4.8564	3.75572	3.44821
b1133	14.0717	19.6488	26.3662
b3951	4.89571	6.18885	8.02183
b3409	43.2333	34.9479	28.7786
b0635	21.385	22.872	29.076
b3408	79.7089	66.0463	74.1139
b1349	6.41045	5.16412	12.3274
b3031	95.1655	103.495	59.3884
b0230	2.28945	6.63958	4.06397
b2060	2.00049	0	1.77552
b2063	176.47	174.817	173.596
b4309	2.64652	3.41116	3.13186
b1237	5694.16	5253.93	7679.04
b0480	78.531	82.4947	93.3975
b1385	0	0	0
b2548	3.51793	0	3.9029
b3331	0	0	0
b1828	0.629848	1.21774	1.67705
b0546	72.6598	80.7233	89.5142
b0089	51.4381	62.492	67.8634
b3939	18.635	2.16172	9.92364
b3564	17.2487	22.999	32.2017
b0857	22.5048	23.733	28.1451
b1883	0.824201	0.796749	1.46303
b3647	9.76994	9.94162	8.21486
b4139	3084.65	3213.61	3920.09
b2936	207.516	206.116	257.042
b4157	0	0	0
b2870	5.81301	6.32182	16.1228
b1481	4.00653	3.87309	53.3396
b3744	223.107	204.724	362
b4483	32.0523	25.6425	40.2193
b2399	70.4661	110.693	62.5417
b2780	643.511	605.734	689.311
b3451	21.4818	23.733	31.7768
b2515	268.363	273.629	321.239
b2057	14.9209	18.545	18.2879
b1479	49.4375	46.8055	98.1599
b1348	0	0	0
b0199	52.8303	42.1536	32.748
b0770	0.603495	0	0
b4015	380.648	295.53	463.797
b3974	8.19001	11.436	14.538
b0070	0	0	0
b0522	14.5856	7.04989	10.7878
b2026	35.3518	30.0734	30.1212
b2652	0	0	0
b2043	0.620366	0	2.75301
b3970	0	0	0
b4150	6.86834	13.2792	16.2559
b2145	7.21176	0	6.40075
b3671	34.3295	36.6533	30.4689
b4481	13.6222	14.7177	15.6463
b2989	43.9194	39.5618	60.2423
b2636	0	0	0
b3666	6.21703	9.01495	7.17325
b3054	81.0908	64.254	76.1011
b3626	0	0	0
b2977	705.15	603.169	944.466
b4450	14.3043	13.8279	25.3914
b3430	121.532	117.484	109.642
b2152	5.97866	3.61221	7.29619
b3805	145.154	119.005	170.415
b1319	0.9552	0.923385	0
b0515	4.40413	8.51488	7.81771
b2011	72.7236	61.5137	72.6135
b1013	66.3617	66.7699	80.5352
b2684	104.306	92.9541	138.864
b1511	36.3983	32.035	26.5191
b0092	243.368	247.979	286.887
b2553	288.47	308.476	296.813
b2668	23.0776	14.3415	13.1673
b1303	48.6683	47.0473	45.5513
b4648	67.8754	73.8165	45.1818
b0689	0	3.38015	4.65509
b1974	0	0	0
b4693	0	0	0
b2172	2436.37	2283.93	1909.49
b3798	0	0	0
b3337	0	0	0
b4127	1147.54	1170.61	1108.53
b4257	0	0	0.641679
b0699	21259	20959.1	27658.7
b1141	0	0	0
b1114	47.4507	41.259	59.0496
b0573	0	0	0
b1728	23.4291	15.571	15.5957
b0894	195.381	158.421	141.68
b0372	0	0	0
b3426	301.687	246.088	228.489
b1681	191.86	213.751	160.019
b0434	22.42	27.4528	22.5519
b4414	69.9965	55.3624	62.1249
b1808	6.79287	3.06442	5.2251
b2157	163.859	171.681	166.332
b3365	8.50443	14.4693	16.3038
b2129	31.7411	26.1715	45.5717
b3507	154.829	141.794	209.742
b1184	6.81963	7.25174	7.26326
b0315	15.099	15.3643	31.0339
b3482	0	0	0
b3293	32.834	31.7404	70.7725
b1221	112.995	77.1048	80.2306
b0169	522.108	636.083	918.322
b0883	0	9.50667	17.4566
b1621	2.71629	1.05033	0.964331
b4435	8.48442	8.20183	11.2954
b1517	36.5528	35.3353	35.0726
b1100	1520.43	1407.94	1639.17
b2676	11.7191	10.4573	14.4017
b3158	15.64	15.119	10.0253
b1162	73.2999	60.5726	65.0568
b2745	65.1119	54.9757	72.4199
b1455	0	0	0
b3995	408.213	396.37	433.158
b0412	17.6287	17.0416	29.8702
b2693	11.2391	0	19.9504
b1837	387.632	344.221	712.083
b1638	34.2476	36.927	64.2998
b2317	1.31123	5.07022	5.81886
b3583	1.24341	0	1.10358
b3873	2.64652	2.55837	0.782966
b4173	206.05	202.453	250.034
b2848	1.79174	3.46413	0
b1125	17.7681	24.2489	25.0464
b2743	172.53	178.792	140.878
b3952	4.9227	4.75874	6.11676
b0310	1.29359	0	6.8887
b3752	40.0136	39.5805	38.8174
b1373	0	0	0
b1269	38.5286	34.3803	56.993
b1875	24.4208	28.0338	21.6745
b1473	3.92477	6.63958	9.57935
b0326	0	0	0.941287
b0513	18.611	15.421	10.0288
b1420	103.025	134.451	86.8673
b4298	0	0	0
b0300	25.3044	25.6847	24.7046
b1435	10.145	13.2182	18.3997
b3343	12.0196	49.3819	69.3414
b2552	127.16	167.879	136.721
b0631	573.663	687.649	867.011
b1413	55.4324	61.3026	61.0064
b2602	248.274	237.719	308.495
b0912	771.279	713.3	1447.24
b3812	26.5538	21.0022	26.7814
b1185	120.603	70.8972	101.255
b0311	66.2912	61.58	44.1272
b2856	4.10148	5.28649	0
b3582	1.00512	1.94329	0
b4526	0	0	0
b2230	26.6438	28.233	25.9213
b0604	35.914	39.1975	56.5528
b4266	3.39377	2.18716	0
b0040	1.14246	1.10441	1.52097
b3690	1.62519	2.35658	0.721211
b2340	496.81	500.919	826.566
b3575	0	4.18712	2.30658
b2504	694.132	784.3	760.089
b1074	2.13682	0	0
b1262	6.98937	5.52811	14.6625
b4270	0	0	0
b3222	4.93956	10.5051	7.89133
b2119	3.17874	1.53643	4.93722
b1819	268.156	259.224	256.03
b1447	7.69254	7.43633	18.7755
b3518	48.2847	34.1098	45.6019
b1676	428.725	436.351	570.224
b3463	60.7987	93.7878	96.4418
b2595	140.717	150.767	181.094
b1785	5.86322	6.80152	8.84656
b1990	363.603	406.189	462.665
b1471	0.650196	0.62854	1.73123
b2476	24.2412	24.6055	23.6666
b2964	24.0966	23.294	36.052
b4023	288.47	294.184	219.454
b0284	9.44514	8.36967	11.5266
b2944	0	0	1.54235
b1789	0	5.61468	12.0283
b2211	17.3714	14.7573	27.5653
b2306	8.94482	5.40431	6.94655
b1856	43.1724	44.8962	59.2178
b1866	71.7515	64.1714	65.8487
b1734	2.5585	2.47328	1.13539
b4307	0	0	0
b3923	3106.6	3311.25	3219.17
b1439	7.99598	16.0539	15.8313
b3059	25.2062	24.3666	42.2574
b0052	20.9797	14.3656	12.4136
b2327	1.06841	2.06565	6.63781
b3391	6.98476	6.0769	1.85978
b4226	275.432	247.352	373.196
b2470	5.83611	6.44768	8.63299
b1896	177.941	183.169	295.378
b0267	0	0	0
b0848	22.8945	15.4924	20.3198
b3896	0	0.792222	0
b2435	25.8629	45.1949	58.2689
b0661	48.5845	45.7921	64.6813
b2638	0	0	0
b4132	5.83423	3.13328	2.87674
b3095	148.804	151.418	155.24
b2925	411.872	371.042	583.179
b3627	0	0	0
b1113	17.9732	20.8495	31.1064
b4315	0	4.64771	2.84478
b0208	102.147	90.516	111.646
b0383	11.6122	17.7243	19.5277
b2711	20.605	20.6565	27.0931
b1574	65.3141	0	14.4923
b0134	6.53141	7.36617	11.5938
b2731	17.0668	10.8648	14.7781
b2290	27.7102	18.545	37.2063
b3271	20.5236	25.3511	31.3713
b0366	2.25368	1.08931	2.00023
b4368	0	0	0
b1317	0	0	1.16377
b1127	401.319	360.68	525.206
b4566	0	0	0
b1630	6.53757	4.73987	3.62649
b4246	0	18.5908	17.0687
b4494	1.82192	2.64185	4.44684
b4254	2.58332	5.82697	3.82134
b1193	200.798	213.248	207.083
b1015	49.8945	44.3519	59.0447
b3831	1013.05	1137.41	1096.7
b0415	62.4713	72.8239	60.3383
b1868	1.05667	3.06442	3.75135
b4100	0	1.43006	0
b2319	76.8116	79.2035	62.1138
b3238	767.069	1061.58	1326.7
b1105	132.103	119.885	133.997
b1996	0	0	0
b3940	81.099	91.4641	50.5115
b0396	18.2576	26.8273	29.8161
b1136	657.879	549.7	828.874
b0045	0.649708	1.25614	1.72993
b4484	2672.24	2756.9	3247.13
b0143	64.9987	83.7784	105.489
b1706	71.6659	83.2512	114.385
b4300	0	0	0
b0814	3485.13	3769.51	5062.55
b4271	42.3819	40.3095	47.3231
b2542	4.31627	3.47709	3.19239
b0062	14.9705	13.3587	10.2208
b3736	211.3	229.129	202.215
b3852	0	0	0
b2454	1.03394	0.999507	0
b2940	4.00653	3.87309	0
b4669	0	0	0
b2442	0	0	0
b0876	59.4677	70.0938	66.2067
b4630	0	0	8.53433
b0355	10.3766	11.0341	7.36777
b3382	9.53621	9.21859	4.2319
b4340	0	0	0
b1252	12.0196	17.4289	42.6717
b0025	57.8778	62.1668	72.569
b3754	104.237	111.311	58.0908
b0213	82.5911	74.0547	79.6774
b2675	14.1209	14.0406	21.8431
b2153	65.9731	42.5171	56.2577
b1795	1848.99	2324.97	2887.28
b2650	1.88954	0.60887	1.67705
b2622	0	0	0
b1712	4332.83	4344.67	4900.41
b4496	0.725408	0	0
b2378	20.6721	10.9002	16.6795
b2793	53.8901	68.9495	111.134
b4097	0	0	0
b3510	32194.3	31815.4	44685.3
b4358	5.07573	3.27111	3.00328
b4501	0	0	0
b1611	134.989	147.773	195.852
b0098	79.3134	93.0572	113.823
b2161	2.07533	2.67494	4.29786
b0095	476.277	404.496	459.387
b2436	23.0776	7.43633	18.7755
b0139	0	0	0
b3737	429.1	446.18	480.056
b3140	1.09269	2.11259	0.96981
b0782	261.479	265.816	294.958
b3758	0	0	0
b1914	184.41	161.715	205.759
b0043	0.672425	0	0
b3874	0.683579	0.660811	3.03353
b2938	67.4119	71.514	88.5809
b0656	0	0	0
b3989	33.6549	48.0263	44.094
b1084	37.4849	30.197	40.9841
b0750	24.8681	24.0399	23.543
b2345	0.817197	0.789978	0
b0176	124.727	121.809	158.387
b3568	6.58943	1.41554	4.54876
b2262	99.8551	79.9535	107.425
b1813	13.452	10.1142	7.95948
b4335	21.0343	15.9765	20.6691
b2597	94458.9	104295	84415.8
b2419	4.61553	4.4618	8.19296
b2904	610.226	572.74	553.419
b0212	33.197	55.3298	56.8955
b0777	0	1.1066	1.01599
b0438	1105.01	1181.06	1345.21
b2717	113.918	95.9144	114.153
b2316	70.9353	65.8298	91.4992
b3085	15.4538	18.2588	9.14393
b0226	0	0	0
b3030	31.0871	32.7033	46.6616
b3522	418.197	424.069	471.156
b1825	87.1421	101.669	272.032
b0353	6.42632	4.14152	5.70364
b3854	0	0	0
b2801	5.91397	3.81133	2.33285
b4264	18.1918	9.21167	9.2263
b2032	0	0	0
b3608	84.8442	72.1761	107.683
b2006	10.3025	34.8578	18.2879
b4109	0.388251	1.50128	4.47966
b3388	175.503	211.909	254.836
b4145	3.9789	4.80797	4.41431
b1820	5.65628	5.46789	10.0404
b3216	0	0	0
b4168	43.0832	28.9727	33.2506
b3601	58.8715	46.9513	52.251
b0476	9.0147	14.8146	3.20037
b3573	65.7274	35.299	45.3724
b4493	452.158	513.151	457.324
b1855	63.2142	62.8301	72.6999
b0088	91.9951	86.3901	94.4803
b3485	101.542	109.314	96.95
b3049	113382	115911	121171
b1872	9.25954	8.26259	8.53433
b4603	0	0	0
b0245	0	0	0
b4396	1367.75	1523.17	1138.01
b0652	35.7608	41.4837	66.6524
b0574	2.12111	1.36697	0
b4451	9.61568	0	0
b1922	4.80784	3.48578	5.33396
b3162	18.7735	19.0335	34.1373
b3483	0	0	0
b2574	3.1993	4.12366	8.0453
b4641	5.44284	21.0462	14.4923
b3263	4.80784	0	4.26717
Novel00011	0	0	0
b0550	0	0	0
b2114	23.401	23.4442	37.7625
b1343	78.731	94.3748	82.1756
b4645	0	298.781	438.908
b3859	30.6883	25.4282	53.6963
b2159	65.5615	60.4527	76.988
b2854	0	0	0
b2959	434.029	409.339	458.035
b1794	42.174	47.2924	51.6552
b3174	0	0	0
b1805	1122.06	1094.11	1311.58
b4176	4.37076	12.6756	7.75848
b1130	360.588	412.069	530.348
b0745	0	0	0
b3664	1.94474	5.63991	4.60279
b1842	93.6592	72.4318	59.8512
b0060	31.6434	33.435	35.9226
b0588	1.06055	3.07569	4.70643
b1772	0	0.882476	0.810221
b2916	109.386	95.4495	99.6627
b2232	9.57578	18.5137	23.372
b0623	38547.9	40674.1	46842.5
b4080	1.17984	0	1.04716
b1380	265.742	260.271	294.822
b4592	0	17.9911	16.5181
b3901	0	2.65583	2.43838
b1936	0	0	0
b3462	250.062	230.674	190.028
b3413	20.2435	14.677	21.3358
b3230	218.004	251.189	361.569
b3718	0	0	0
b1810	236.546	228.667	350.761
b2834	131.35	124.564	171.179
b0639	17.5239	20.8495	23.928
b2103	3.24124	2.08886	2.87674
b4151	468.764	448.504	362.709
b4024	26.9239	29.1256	22.1893
b2609	166.826	228.466	351.656
b0184	28.3253	25.2201	34.1814
b2952	36.6312	35.4111	60.9595
b0789	47.3816	39.0677	51.3297
b0363	1.44597	2.09671	0
b2339	0	0	0
b0110	28.2199	39.4045	43.1355
b2472	79.7897	86.7736	98.735
b1852	32.834	31.1736	48.9163
b3825	38.0679	35.1645	37.541
b0865	102.306	110.248	90.8013
b4480	48.4218	46.809	59.4355
b0182	14.3105	19.6587	10.6958
b0993	2.52215	2.13337	4.47703
b3743	30.1668	41.9205	26.7744
b0523	3.39377	3.28073	9.03635
b3797	0	0	0
b0436	123.249	131.381	227.057
b2132	30.5041	30.9443	33.4243
b1328	42.309	52.9838	45.232
b2453	1.45692	1.4084	2.58616
b0111	99.1933	86.1049	97.0219
b0037	16.7068	16.1503	17.7936
b0751	99.7627	80.1729	99.2116
b1895	445.818	442.67	436.862
b1147	0	0	0
b4308	0	0	0
b1000	793.059	703.06	914.869
b0470	15.6777	16.0216	22.661
b3861	1.81428	1.16923	2.147
b2721	2.02435	0.978464	0.449175
b3512	2355.3	2390.93	3113.09
b3225	13.5523	12.1651	14.6057
b3270	4.70332	2.27333	2.0872
b3661	12.68	12.2577	18.7568
b3987	78.1856	72.0515	91.8886
b3048	0	0	0
b1009	1.08041	1.04443	2.87674
b3066	178.931	211.782	292.983
b1360	1.15852	0	0
b2196	3.56136	6.0248	5.92662
b1606	58.6517	41.6558	65.8666
b3422	7.57708	7.84791	6.24463
b2024	8.20851	3.40076	13.53
b0783	74.7886	68.8549	93.2455
b3883	10.6126	15.855	17.982
b4050	7.12273	3.44274	37.9304
b4038	0.547382	0	0.485825
b3226	114.733	109.855	83.4037
b3712	106.157	90.3514	122.894
b1323	266.583	296.223	264.996
b4436	54.4664	76.0534	96.6826
b1495	0	0.352544	0.647358
b2373	1.5317	1.48068	2.26575
b1607	128.781	134.451	137.159
b1886	1.56211	2.51681	1.38644
b0560	0	0	0
b0821	31.4446	27.0933	32.1554
b3933	50.4823	49.6724	62.4073
b0130	12.6646	18.3641	19.9828
b2670	265.393	256.553	368.683
b0152	1.94256	5.63358	4.31027
b3374	2.20206	1.06436	2.93164
b4192	17.877	17.2816	28.8484
b2699	343.068	339.519	316.783
b4495	0.766529	0	0
b0849	194.55	184.827	175.648
b4553	14.4235	13.9431	5.1206
b4425	0	0	0
b0428	530.319	513.595	624.989
b1519	291.891	265.636	348.12
b0410	72.1176	76.9275	92.7005
b2537	52.4492	40.374	60.3438
b1194	5.88715	3.41464	4.18008
b2759	0	0	0
b1242	77.4596	65.8425	64.0075
b2804	45.0096	59.3324	54.4745
b4265	4.5893	2.53511	6.40075
b0214	14.7934	8.93789	32.8244
b4183	1.31123	2.53511	2.32755
b3560	10.4381	18.3462	21.8973
b1282	2.64652	0	18.7912
b0279	0	0	0
b2672	534.981	451.25	719.211
b0487	137.872	120.977	129.898
b2620	48.377	84.8711	95.4149
b1219	584.275	545.908	483.853
b4079	32.6342	32.7157	42.5525
b0969	73.4288	78.5885	132.67
b3917	8.74153	10.9855	17.8445
b1476	7.93955	7.67511	10.57
b0913	7.25952	12.1887	11.8689
b4375	9.79711	14.7323	22.7045
b0607	5753.27	6817.5	5168.94
b0739	77.2444	93.1744	100.713
b3275	0	0	0
b4046	41.9288	35.6684	66.9846
b2154	97.1907	94.9531	115.626
b0910	156.887	141.877	185.285
b3800	9.10222	9.4759	10.5643
b0939	0	0	0
b2486	2.73691	3.70405	2.91495
b0684	197.203	159.125	273.388
b0755	707.959	689.934	1042.48
b0952	164.183	154.264	192.022
b3829	287.705	258.891	92.7005
b3968	0	0	0
b3193	39.1943	34.8578	59.8331
b1423	61.1712	49.7968	76.0089
b2170	2.19648	4.24663	7.79787
b0911	843.698	897.057	1116.8
b0250	0	0	0
b2698	1.72737	1.66983	6.13245
b4303	0	0	0
b2603	35.0166	58.0292	75.477
b0157	6.93438	8.04411	13.54
b0566	5.67855	4.39153	7.05594
b0896	240.392	222.703	232.916
b4144	146.68	118.162	141.033
b0175	220.892	221.335	197.841
b0451	3.36213	3.25014	2.38723
b2827	50.0741	38.9355	80.1905
b0988	0	0	0
b4060	3.06883	14.8331	27.2372
b1945	0.861106	0.832425	0
b3479	3.39377	0	2.00808
b3997	26.8156	30.6356	43.2727
b1915	115.388	104.109	180.928
b2244	8.65411	3.71816	2.5603
b3119	0	0	0
b0072	3.70626	5.37422	3.28946
b3233	349.201	320.797	454.309
b3478	0	1.0031	0
b0935	0.755158	2.92002	0
b2767	0	0	0
b2238	3.56136	0	0
b2897	1020.99	1033.98	1078.78
b0884	169.921	229.202	498.031
b3296	324.703	282.904	410.637
b0265	0	0	0
b0218	0	0	0
b4339	0	0	0
b3459	9.0147	4.35722	12.0014
b4199	335.504	375.858	297.774
b3096	83.386	74.0728	102.012
b2070	4.00036	6.01552	4.33949
b2276	239.798	251.32	178.062
b4345	0	0	0
b0299	0	0	0
b1602	36.7597	36.74	59.7219
b0889	243.014	343.085	414.303
b1035	57.6941	64.8166	77.501
b0278	0	0	0
b3832	9.09045	11.7169	15.5985
b1019	9.52497	7.89233	9.66151
b2701	31.0783	26.9618	32.5342
b1292	52.4492	46.0076	51.7232
b0141	0	0	0
b2221	2.61059	1.26182	0
b2081	3.81238	7.98504	11.8428
b2889	365.711	399.246	472.886
b1355	0	6.19694	11.3791
b1951	0	0	3.69274
b2021	1.61608	2.34338	3.58585
b1103	355.78	318.368	443.785
b2403	0	0	0
b0728	806.086	683.894	895.776
b1545	0	0	0
b3880	4.87752	4.04148	4.32901
b3213	7.92836	7.07473	8.11934
b1587	24.9604	26.1972	21.204
b4155	15.9278	29.0838	43.1952
b4412	0	0	0
b3332	0	0	0
b1907	8.56843	2.07076	12.041
b2749	16.0261	2.58206	18.9652
b2637	0	0	0
b1740	51.214	41.4252	83.488
b1938	0.521646	1.51282	0.925967
b1384	0	0	0
b3170	110.803	101.572	103.429
b2610	268.138	235.252	311.86
b3826	14.0454	20.8886	23.0139
b0737	19.9806	19.3151	43.2258
b1639	10.4898	20.2809	41.8958
b1507	64.1045	48.6902	38.898
b2083	0	0	0
b3449	87.239	52.8489	76.396
b0190	30.115	24.5154	33.7622
b2218	32.7945	34.6376	72.2274
b4660	0.538526	0	1.4339
b1992	18.611	15.7422	19.6152
b4408	0	0	0
b3309	197.808	196.532	290.167
b3088	1.79174	2.5981	3.97562
b1742	3.0049	5.80963	2.66698
b3209	344.047	338.984	326.497
b1673	10.6993	7.55832	9.86135
b1181	172.333	139.431	192.854
b0711	205.486	168.081	155.489
b4692	0	0	0
b2550	41.3136	34.3323	28.9481
b0183	5.7984	2.80264	14.1524
b1960	5.51217	7.10477	16.3076
b0081	196.084	205.957	264.397
b4600	1.89783	1.83462	1.12294
b0053	249.47	247.661	257.82
b3801	1.04518	1.01037	2.78293
b0784	10.5538	3.40076	12.4893
b0038	8.52622	13.7371	13.8735
b3722	0	0	0
b0956	106.982	136.661	130.558
b3486	127.155	128.118	125.769
b3110	1.94912	3.76841	2.30658
b2762	5.88715	6.82928	8.36016
b2203	1.92314	7.43633	1.70687
b4349	0	0	0
b1802	3.07702	2.2309	2.04824
b2965	11.7495	10.1832	17.62
b1622	15.4933	15.6905	30.1212
b4175	193.749	208.106	272.844
b2511	35.251	33.5089	58.4019
b3532	23.2995	25.3836	32.4961
b1565	0	0	0
b2580	28.847	21.824	32.282
b2878	4.18882	2.96949	5.94842
b3123	0	0	0
b0845	2.86323	5.53573	3.81186
b1667	4457.15	4863.69	3978.5
b1618	106.895	120.321	144.261
b2817	17.9431	16.6784	28.1755
b0843	24.2922	14.677	21.5604
b4469	7.7965	5.27577	9.68762
b3454	9.69648	9.37352	10.7576
b0864	201.811	200.827	246.547
b4051	739.645	811.081	764.968
b0863	549.749	508.581	685.195
b2051	3.60588	3.48578	0
b4108	61.8151	82.1648	109.727
b4342	0	0	0
b2563	6.81426	15.3704	18.1439
b1859	45.1423	48.9606	59.61
b3147	26.7653	20.1241	38.8381
b0735	73.5894	39.8375	60.0887
b1409	0	0	0
b3809	53.4981	51.7163	40.9648
b0692	0	0	0
b3218	0	0	0
b3013	2.80068	5.4148	6.62861
b4286	2.62246	5.07022	13.9653
b4624	0	0	0
b4241	25.5607	21.1794	21.0658
b1744	216.13	176.987	252.067
b3229	303.368	337.777	385.848
b2002	0	0	0
b1591	23.9219	9.52213	24.9785
b4555	0	0	0
b3729	158.895	140.803	187.196
b2212	147.559	113.087	143.943
b4651	0	0	0
b3553	30.1784	33.4635	48.0549
b1092	143.305	135.833	166.007
b2206	4.52366	5.71853	2.77958
b3810	28.1136	21.2692	17.358
b4424	0	0	0
b4713	0	0	0
b1421	15.821	15.8039	15.446
b1150	0	0	0
b3919	596.097	488.009	899.105
b0982	0	0	0
b1192	17.9703	18.2861	20.1466
b0743	444.093	583.409	1051.07
b1321	45.1896	45.4797	39.0089
Novel00006	0	0	0
b3772	10.6426	7.03924	7.95433
b1404	0	0	0
b4327	10.4381	15.5943	11.7909
b1071	8.83073	8.5366	13.0628
b4686	140.337	120.589	131.475
b0590	3.44442	0.832425	7.64269
b0064	166.387	129.438	143.307
b4161	41.0927	38.135	46.6835
b4360	26.2246	25.3511	31.0339
b0131	86.314	127.354	116.927
b1327	92.085	84.4762	115.088
b1745	158.401	130.717	130.872
b0013	0	0	1.89652
b0030	4.72902	0.914303	2.51833
b0468	6.86834	4.42639	10.1599
b2627	0	0	0
b1069	30.4246	28.8666	23.5027
b0975	248.732	331.505	242.967
b0033	9.13221	5.71226	5.48295
b2875	22.886	18.5222	23.619
b0998	23.0776	15.3374	12.8015
b3865	43.7491	55.5081	80.0852
b1451	18.9296	12.7298	23.3751
b0570	7.7965	6.37731	9.58116
b0874	5.76941	3.71816	5.97403
b2921	5.7887	3.7306	3.42515
b2352	0	0	0
b1635	812.573	807.596	816.254
b1733	6.92329	11.1545	12.2894
b1351	15.6777	3.03111	16.6976
b1967	3942.09	4352.81	3557.37
b1168	14.1964	19.7619	35.2797
b4498	30.1888	35.6684	54.58
b0753	4601.9	4894.36	4993.59
b2033	0	0	0
b2080	14090.9	15417.8	16402.1
b3450	10.5045	16.4037	20.0808
b2593	49.6547	37.715	48.2679
b0137	0	0	0
b3236	1887.5	1874.52	1962.35
b2591	0	0	0
b3605	9.44613	7.02424	5.15929
b3537	4.50735	0	4.00047
b1775	1.25422	1.21244	1.11317
b1942	0	0	0
b2107	97.0078	103.648	167.666
b2281	207.189	183.34	202.278
b1362	0	0	0
b3114	6.78754	5.83241	6.35891
b1109	43.7679	51.9261	57.0917
b4556	3.18556	2.05297	8.48197
b1047	2.242	2.88976	7.95948
b4395	69.4466	46.4771	52.1542
b1383	10.5861	20.467	18.7912
b0335	3.21032	6.20679	4.47747
b0931	13.6682	22.9488	37.0318
b0622	12.341	11.9299	15.0606
b1201	13.5221	11.7645	21.6025
b4054	11.5968	7.70725	12.8658
b0205	0	0	0
b4160	23.2205	18.9937	33.2918
b1324	1655.72	1537.87	2125.5
b4020	106.586	111.75	113.425
b3461	811.766	882.575	1047.48
b0174	37.4784	36.2301	66.5275
Novel00016	686.685	786.574	676.253
b2010	14.8314	15.0543	9.87262
b0506	3858.29	3298.16	3390.51
b4299	0	0	0
b1020	10576.7	10536.3	9838.04
b3166	33.8838	24.7878	36.5757
b1067	245.734	233.676	213.358
b3394	0	0	0
b2836	33.2542	23.6258	50.8504
b2690	65.6308	70.8222	100.245
b4639	0	9.61594	17.6572
b1160	2.67102	0	0
b0320	1.67715	1.62129	0.496182
b3991	6.73472	3.2552	6.97358
b3867	68.0236	59.0604	72.1132
b0962	218.564	219.019	193.985
b3471	5.19767	6.28068	6.91973
b2907	99.8269	85.8584	96.4184
b0369	96.7485	84.9458	122.894
b2429	1.21461	0.587079	1.07802
b1068	132.06	165.688	124.69
b1464	85.1859	84.2202	84.1978
b2920	2.34053	1.69693	2.59665
b0928	393.105	383.523	475.3
b3962	459.576	370.821	654.603
b1751	5.10567	4.93562	9.06301
b1123	113.239	107.07	107.107
b3169	107.013	92.7667	105.303
b1854	124.744	116.531	174.058
b0078	5.2769	1.70038	9.36695
b3262	0.977866	2.83589	4.33949
b3144	0	0	0
b1562	97264.5	96845.7	72308.8
b2038	0	0	0
b0787	7.27236	7.03014	16.1363
b4438	0	0	0
b2849	6.09445	3.92764	3.60606
b3878	1.27454	1.23209	1.50828
b0151	3.25343	6.29013	14.4378
b3350	28.272	26.8671	31.8974
b4202	45.548	25.6847	57.2699
b3156	594.112	546.105	440.432
b0638	7.07035	9.56881	11.2954
b0364	0	0	0
b2242	2.74734	0.663958	0.609595
b0384	798.012	813.131	981.049
b2449	0	0	0
b0851	47.8789	78.6831	91.3634
b2530	110.402	102.594	142.871
b0708	19.516	19.4555	30.3122
b2679	12.2012	16.0072	15.4701
b1039	0	4.29019	11.8168
b3020	1.61457	0.520266	0
b4002	14.2204	5.89146	7.21211
b1176	72.1176	64.9076	91.5969
b4272	0	0	0
b0713	161.308	153.659	109.727
b2800	0	5.16412	4.7413
b4680	168.274	116.193	373.377
b3161	11.1218	9.4074	16.0404
b4036	47.7557	54.2752	56.1318
b0603	0	0	0
b0702	0	0	0
b3276	0	0	0
b3346	84.9851	86.7829	107.299
b4099	0.812593	1.57106	2.16363
b1672	1.33551	12.9103	5.92662
b1571	0	5.36274	4.92365
b3562	0	0	0
b1793	509.065	515.075	361.454
b4063	40.9442	35.9822	39.6433
b4235	47.3322	51.3206	63.5817
b4457	0	0	0
b3784	32.1394	34.1	48.7013
b3376	0	1.54068	0
b0575	4.95464	2.12872	2.68734
b3598	23.8405	34.5697	21.1595
b1304	91.8448	101.291	320.324
b3113	24.409	30.0313	27.5725
b1594	43.2351	32.8879	36.4858
b1985	18.611	22.4889	26.8418
b1157	0	0	0
b0703	0	0	0
b4136	6.62565	8.86841	5.4282
b2621	0	0	0
b3157	1020.36	1101.11	1046.07
b4594	0	0	0
b1555	0	0	0
b3756	0	0	0
b1553	0	0	0
b0381	49.7908	42.0203	61.7278
b4204	0	1.05231	0
b4506	0	0	0
b3709	85.9864	59.6604	104.012
b4218	85.6397	67.8482	125.729
b4077	54.0059	60.4838	81.2515
b3820	36.9834	44.6895	60.7251
b3571	10.2264	9.88581	14.7491
b0068	14.0717	12.7528	14.0504
b3024	25211.4	24997.6	18244.6
b2502	51.0716	52.0832	68.7396
b2200	10.4424	7.57092	18.5361
b1864	117.958	103.868	163.776
b1677	377221	373912	310717
b0549	2.97392	0	0
b0291	11.3058	11.9229	9.12221
b1841	120.004	98.1595	153.618
b2302	116.189	100.7	141.054
b1167	86.8887	114.233	166.574
b3544	32.2915	38.4996	45.8561
b1430	40.7938	29.5763	51.7232
b3206	9.51001	6.12884	2.81352
b4087	1.69356	1.09144	2.00415
b0235	0	0	0
b4474	3.12423	6.04034	1.84859
b3732	105.126	88.3165	86.0838
b0090	66.4454	68.9323	69.0418
b2100	3.58348	1.73206	2.38537
b2091	4.98796	6.4291	4.42703
b1086	21.6353	18.3003	25.603
b0413	161.543	167.317	187.755
b2506	32.0523	43.3786	45.5164
b0539	40.3238	50.9748	35.7891
b2529	196.786	244.275	273.893
b3824	2.78715	10.7773	8.65802
b2872	19.279	15.8758	30.4194
b3410	21.9091	3.5299	22.6862
b0565	37.1927	37.7078	106.277
b2576	32.4124	43.866	49.4799
b4518	8156.75	9149.57	6890.74
b1572	0	0	0
b0591	1.38355	1.33747	3.0699
b4056	529.208	611.892	593.105
b0812	64275.7	69853.4	64723.8
b3022	0	0	0
b1156	0	0	0
b3592	83.8412	59.0694	84.5025
b2053	3.08525	0.745621	2.05372
b0547	1.89783	1.83462	0
b0158	3.24124	5.22214	5.75348
b2500	10.8346	6.54606	13.2222
b0986	0	0	0
b1648	486.794	568.182	601.67
b2376	0	0	0
b3175	392.424	444.672	560.498
b1652	13.3551	10.3282	16.5945
b4273	0	0	0
b3272	0	0	0
b0339	0	1.26756	1.16377
b1577	2.26251	0	4.01616
b1697	2.26251	0	0
b3304	166.237	115.799	184.428
b0977	412.533	431.944	462.823
b2810	83.2402	98.5036	62.4153
b4156	1.72737	5.56611	5.62142
b4119	262.942	224.571	292.282
b3778	11.1279	12.4123	12.1557
b1581	4.27364	0.688549	0.632173
b4321	3.21954	6.84707	6.28645
b0682	39.6978	28.1421	25.8379
b4705	3683.03	3456.6	4078.62
b1090	77.5719	84.3617	116.182
b0215	190.343	203.432	241.34
b2295	1058.99	1135.63	1138.66
b4212	454.284	505.026	326.589
b2329	27.0939	23.8805	25.4615
b0637	27.2142	26.3078	28.9845
b3734	209.899	212.131	247.562
b1651	279.986	244.005	261.678
b1669	6.3868	11.3191	11.3371
b0558	0	0	0
b2586	5.34204	7.74618	26.0771
b2479	60.4127	78.8407	84.4497
b2968	1.61157	1.55789	0
b1833	40.4398	53.4269	61.6147
b3437	13.1123	19.0133	14.5472
b4525	37.6266	12.1244	11.1317
b1443	10.8857	11.5754	13.5261
b4551	55.9719	129.026	61.1415
b1818	81.031	92.9541	90.1379
b4171	829.921	774.129	1099.23
b0835	5.87383	5.67819	22.5909
b3643	29.0082	28.042	54.7103
b0086	58.5856	58.4811	74.6048
b1333	5288.93	5739.11	5971.07
b2054	0	0	0
b3445	0	0	0
b0304	29.3692	42.271	46.3403
b4214	1080.3	1227.22	1321.61
b0452	33.1691	30.121	39.252
b3629	0	0	0
b2326	18.9161	12.1907	20.9861
b1164	394.365	420.058	550.951
b1107	129.053	117.416	136.998
b3189	41.8969	34.5258	55.4732
b2616	45.3013	56.3765	42.0555
b0921	16.5155	11.708	12.7038
b2572	671.325	615.553	897.875
b0966	3363.67	3696.24	4238.99
b1704	11.5719	10.3874	22.7419
b1322	44.004	34.6609	36.8857
b0571	20.2435	24.4616	16.8441
b0694	19.1463	17.2747	14.7274
b4184	2.16895	2.09671	1.92504
b0106	23.0201	24.3396	17.8774
b4164	0	0	0
b3266	47.6603	44.9952	43.5375
b2386	1.38688	2.01103	1.84637
b1486	4.22977	7.36	3.7541
b1831	123.807	108.912	171.419
b2788	10.3256	8.11009	10.3099
b1139	0	0	0
b3869	39.5617	32.6667	39.5018
b3551	32.2583	32.2591	24.6816
b1649	11.5388	16.7317	20.4824
b2996	27.1811	21.1901	36.5757
b4570	73.56	69.0184	71.0483
b1496	0	0.496196	0
b2291	51.9247	68.3213	64.0075
b0877	31.3744	39.5968	99.0086
b2134	23.1889	20.6233	48.5716
b1171	34.092	27.8862	37.2407
b2806	40.8732	41.0315	58.6009
b0459	307.284	337.969	407.7
b4314	3.15268	0	4.19721
b1735	24.638	23.8174	21.8673
b0562	46.2433	45.9804	51.5969
b3731	440.948	356.545	457.196
b0599	33.3767	31.4968	21.1595
b4668	60.7306	44.0309	40.4258
b1097	11.8434	5.72445	14.2656
b1532	11.8549	0	45.5944
b1826	228.372	238.195	666.745
b3312	31.5515	21.7861	32.0037
b2689	84.7256	87.7539	93.1018
b2424	4.15065	1.0031	0.920971
b4294	56.4399	93.9645	69.5734
b4679	144.235	49.7968	146.303
b1415	66.7088	49.3819	70.9416
b2374	2.07533	0.668735	0
b0778	2.55284	1.2339	2.26575
b1014	129.713	99.85	134.12
b4094	0	0	0
b3746	76.8869	81.0321	90.3031
b2497	7.37948	8.43072	11.313
b1032	0	0	8.72829
b3179	961.568	910.95	1043.63
b1588	26.0623	24.504	23.4483
b4446	37.0891	53.7806	115.213
b0084	73.4645	57.2875	87.8065
b1947	0	0	2.09861
b1165	47.5501	73.5461	120.981
b3616	150.14	140.247	167.692
b1051	2079.29	2032.35	2978.14
b4009	0	0	0
b0533	0	0	0
b4536	14.4235	3.48578	44.8052
b4532	14.668	4.72648	4.33949
b2155	9.9922	6.71957	15.4235
b1403	0	0	0
b0541	0	0	0
b2757	0	0	0
b0873	70.1543	74.397	59.477
b3503	75.1648	39.2764	41.4696
b1702	611.135	785.949	599.879
b0243	149.066	131.426	143.328
b0655	535.051	494.221	687.816
b1029	0	0	0
b2460	0	2.38344	1.09415
b1777	1841.77	1847.85	1508.04
b1295	17.5897	3.40076	34.3455
b0290	7.36968	9.15971	10.2786
b2939	13.1123	38.0267	29.0943
b2623	0	0	0
b0676	47.4878	45.2209	61.6485
b3135	62.372	54.2651	35.9826
b3994	5.02085	6.61857	7.6971
b0634	11.6632	16.5363	20.0131
b3433	332.368	298.565	345.084
b0930	82.7731	111.067	124.451
b2823	5.34204	0	0
b3613	6.86834	4.64771	11.5823
b0203	0	0	0
b1335	26.8345	37.2897	22.3282
b2040	0	0	0
b0613	0.984541	0	0
b2882	0.61771	4.17995	1.09649
b2380	67.2758	69.4692	66.9478
b3630	0	0	0
b0181	93.2319	115.574	119.74
b0981	0	0	0
b1570	0	0	0
b1251	236.021	222.526	333.615
b1064	3593.86	3545.17	3599.83
b4401	3013.85	3318.34	3647.62
b1952	119.051	132.792	260.094
b2758	0	0	0
b1050	3.79566	7.33848	23.5817
b2723	0.947358	1.83161	1.68164
b3204	102.02	107.124	132.698
b0559	0	0	3.71058
b3545	0	0	0
b2062	0	0.733848	0
b0948	31.186	26.9739	32.7777
b2739	0	0	0
b0678	199.877	195.308	222.468
b2049	4.21564	5.23958	2.67255
b0305	4.04871	4.89232	2.69505
b4543	23.2637	22.4889	28.9066
b4287	6.76103	8.71445	8.00094
b3442	0	0.709573	0.651476
b0761	25.2275	24.3872	39.9134
b2175	117.525	149.022	209.972
b4169	60.1519	55.0222	77.4979
b3481	10.7638	2.08106	11.464
b3378	2.44466	0	0
b1497	2.242	0.722441	1.32658
b0048	638.241	636.155	566.466
b0563	0	13.7145	0
b0752	56.9591	63.943	74.1998
b3959	18.9344	10.7669	12.8509
b3150	42.0686	62.4535	96.0112
b4296	0	0	0
b2249	52.5146	42.4205	43.4166
b4684	0	0	0
b1600	4.72902	16.0003	10.493
b2825	1.53442	2.96662	2.72372
b2512	179.101	186.618	250.167
b1378	176.028	151.654	175.19
b2368	2.97392	0.718717	3.29936
b2742	230.017	209.881	325.428
b0350	0	1.03282	0.948259
b4006	2.17714	3.68309	2.89845
b3781	1667.88	1713.74	1808.5
b2201	26.3507	10.7255	34.4656
b2178	22.9196	35.1443	38.5799
b2036	0	0	0
b4336	56.0727	48.3274	73.751
b1685	169.419	132.792	418.589
b2333	0	0	0
b1999	4.70332	1.51556	1.39147
b3534	8.04499	8.88804	21.4208
b0714	31.688	33.8015	35.883
b1456	0	0	0
b4016	22.42	28.8976	36.2599
b4346	0	0	0
b4658	52.7942	45.0316	75.339
b0133	48.7556	71.6794	80.2347
b3366	15.8791	10.2335	11.7445
b1121	0	0	0
b4181	2.15276	2.08106	0
b0446	2.11334	11.2362	6.56487
b2523	35.7218	43.6537	59.2219
b0662	217.825	248.273	229.904
b3764	359.95	402.253	654.802
b3333	0	0	0
b3569	14.6804	4.25744	9.12066
b1771	3.52869	5.96953	2.3489
b1710	75.2532	36.3733	73.7478
b0489	925.745	1030.7	858.453
b0191	16.3671	7.91099	5.44745
b4522	41.9593	20.2809	13.9653
b0420	19.9746	12.5735	32.5706
b1661	730.591	678.589	957.271
b3516	821.354	910.612	1369.53
b3214	0	0	0
b3495	5079.07	4988.75	5127.66
b1902	621.585	564.364	609.595
b2510	0	0	0
b1370	0	0	0
b2349	0	0	0
b3685	10.9348	16.1076	20.7967
b4242	8.02198	8.68537	9.11341
b0596	1.15852	5.59964	4.11293
b3705	49.392	53.8423	68.5545
b0618	2.45159	0	0
b0846	27.3966	17.1368	25.746
b1368	2.78267	1.79333	1.64649
b1077	1.14472	0	0
b0773	553.355	440.217	685.967
b1298	84.8442	78.7376	133.537
b2307	3.62097	1.16679	8.57004
b3401	63.0106	61.8637	82.1393
b3908	68.2853	67.358	117.502
b2660	45.6915	32.9624	35.1058
b2179	17.7131	11.4154	23.2074
b2842	13.6285	1.09788	11.0879
b0075	0	0	8.82862
b0632	21.4211	17.2563	32.3206
b1392	0	0	0
b0781	197.559	215.485	213.358
Novel00015	9136.51	11424	6387.84
b2174	1.21206	3.51507	12.9091
b2594	59.1056	56.2841	78.2966
b3735	64.8248	51.6992	66.165
b2236	6.78754	3.28073	18.0727
b0029	31.85	18.4735	38.7679
b0664	0	0	0
b2783	0	0	0
b0633	19.8671	11.5232	21.8648
b3935	5.11612	3.04352	8.38297
b1297	176.254	162.719	213.809
b4211	15.0769	13.603	9.81299
b1137	0	0	0
b1610	40.9442	53.9734	60.2909
b0308	9.94726	12.0199	5.51789
b0153	2.18208	2.53128	3.87337
b1513	11.8318	17.4289	22.0026
b3697	179.895	217.122	168.167
b1890	0.974562	0.942102	2.5949
b2858	0	0	0
b1453	5.76941	6.13497	8.19296
b1265	38.4627	55.7725	0
b3273	0	0	0
b0666	0	0	0
b1949	0	0	0
b1932	12.6206	3.48578	17.6021
b2797	15.1827	16.5116	22.4588
b4461	16.1382	16.2507	31.6307
b0192	125.369	137.666	165.285
b0497	0	0	0
b0239	125.815	132.376	107.347
b2732	117.344	115.799	88.9596
b2927	57.6941	81.1981	104.671
b1217	209.797	213.674	189.529
b4352	16.2773	20.1061	43.3405
b1294	224.249	217.798	238.743
b0537	251.296	245.801	262.629
b2072	0	1.09788	3.02398
b2871	2.16895	3.49452	3.2084
b0828	86.0036	77.9429	108.137
b0955	91.8977	89.787	124.744
b0195	26.8913	25.9956	32.5462
b2432	31.5515	47.9295	50.6726
b2734	0	0	0
b4116	9.08568	9.88095	12.0959
b0223	55.215	65.3584	80.0094
b3520	4.30553	5.5495	15.2854
b4599	495.809	313.72	1352.16
b2280	121.625	122.096	116.251
b0841	17.3952	8.40791	37.3109
b1254	78.5281	88.3064	132.282
b1188	2408.81	2550.14	2561.3
b4135	327.534	302.101	309.37
b3591	24.2464	17.4289	32.5555
b1857	84.4077	78.9064	116.078
b3813	16.8041	16.2444	18.4654
b1054	82.6886	73.5761	70.8878
b0368	5.0787	2.94573	0.901514
b4096	1.27079	1.22847	0
b2342	89.7757	92.5287	141.197
b0918	77.6206	54.8765	96.6539
b1287	1.53442	2.22497	2.04279
b4473	25.3854	22.309	40.282
b2267	50.576	43.4591	64.8388
b4163	261.901	275.193	626.6
b0087	33.5617	36.3062	34.0428
b3979	11.387	0	30.3193
b2645	0	0	0
b3383	9.552	12.004	16.1078
b4232	284.139	277.187	381.354
b2778	0	0	0
b0733	444.564	359.908	448.909
b0276	0	0	0
b1342	170.62	141.132	187.339
b1330	23.4802	50.2601	53.5877
b2085	73.4783	71.031	77.2921
b3091	129.114	117.504	120.788
b0146	594.126	598.071	846.533
b0251	0	0	0
b0229	2.02081	3.907	2.24194
b3248	14.5692	16.9007	24.5685
b3131	113.251	89.8556	79.6538
b2483	0.912881	0	0
b4337	4.91312	6.10647	9.9671
b2581	103.382	83.8199	128.015
b2776	2.34053	2.82822	6.23197
b0555	8.68887	10.0794	12.3388
b4697	0	0	0
b3738	104.995	110.725	139.31
b2683	28.3319	37.3476	27.4318
b3508	82.8017	104.573	237.065
b2605	34.0431	38.1054	60.4294
b4072	42.4979	53.5316	22.8598
b1566	0	0	0
b2768	13.5221	8.71445	9.33443
b3242	25.4533	28.7064	11.2954
Novel00002	0	0	0
b3243	78.1662	82.7591	50.3801
b3988	183.162	204.591	199.478
b0747	0	0	0
b4130	4.74848	5.16412	5.79492
b1608	4.80784	11.6193	30.937
b0344	4.22152	1.3603	3.49699
b1311	0.981192	2.84553	3.4834
b3723	0	0	0
b1267	153.293	136.063	163.265
b2064	68.6167	55.0505	88.6576
b2279	48.5544	52.4592	25.3495
b3279	88.8801	87.4271	84.4207
b0572	0.629848	1.21774	0
b0303	0	0	3.24089
b0924	46.7528	47.2584	44.5943
b4052	8.55633	13.5886	18.9853
b2687	734.593	729.582	881.219
b2324	41.3949	37.0983	53.5788
b1055	19.7245	21.4509	28.4478
b2704	0	2.24889	6.19427
b2514	79.4142	87.2675	118.075
b2189	0	0	0
b3963	80.1307	56.8053	130.386
b4279	3.55259	4.80797	6.93677
b3742	58.4737	56.5261	77.8469
b3546	11.7639	14.3387	14.5265
b2035	0	0	0
b2919	1.10103	0	0
b1910	0	0	0
b3237	587.965	658.968	582.183
b2431	125.965	109.686	116.067
b3926	74.555	69.2998	58.0267
b3547	12.8845	11.0715	10.165
b2789	4.47737	3.0916	5.67694
b3708	586.108	444.88	673.706
b0262	0	0	0
b2412	175.362	163.588	263.034
b2962	25.0844	24.2489	36.1781
b2863	0.761136	0.735784	0.675541
b1645	15.0469	14.1301	14.881
b3906	20.3866	22.6637	19.9034
b1315	0	0.792222	0.727358
b0148	30.9839	22.0336	27.8156
b3418	145.514	148.088	119.216
b3080	6.2551	4.97968	5.2251
b0377	6.37895	15.7588	22.0173
b2960	81.7333	59.2582	109.88
b3441	38.9347	23.9514	29.844
b2261	52.1224	39.0928	35.0944
b4086	0.882173	0.85279	0.782966
b1065	14.3161	15.9152	31.7655
b3822	8.51224	13.7145	15.9494
b1930	11.095	17.8758	26.2595
b0444	22.3813	12.0199	19.8644
b3438	127.726	131.872	165.031
b3710	2.94358	1.42277	3.26569
b0776	1.49855	0.724318	3.32506
b1760	209.22	211.445	191.319
b2111	38.2502	50.8423	39.6068
b2713	9.83422	9.50667	11.6377
b1891	20.9253	20.2284	34.4911
b0283	8.13866	6.11924	9.63122
b2331	224.192	224.302	147.496
b3094	770.739	816.13	808.62
b3300	513.919	504.339	597.98
b2820	16.6096	15.8203	21.6791
b2774	0	0	0.977214
b3375	7.09353	16.0003	19.9368
b2250	6.37504	3.08135	4.24359
b2912	58.3246	79.2396	50.3665
b0189	332.589	291.985	364.466
b4017	0.791414	1.14758	0
b1920	401.914	320.639	418.086
b0712	163.25	119.256	96.32
b1043	0	0	4.61315
b2522	13.3654	9.6902	10.8739
b0971	9.83422	19.0133	0
b3452	13.6439	13.1894	13.8395
b4000	1949.55	1982.68	2599.69
b4468	641.867	612.544	790.702
b2397	11.387	0	10.1064
b1475	6.84506	1.89059	2.60369
b1152	0	0	0
b0435	25336.4	25992.1	26656.1
b0855	21.3682	25.0829	23.0291
b0466	21.3682	72.2976	90.0846
b3885	73.56	62.744	96.0112
b1204	35.5041	24.3111	51.206
b3434	16.0261	22.5343	28.4478
b4180	126.501	117.716	163.691
b3786	20.6597	25.1494	35.3145
b1138	0	0	0
b0724	697.64	586.894	875.215
b3003	26.4024	26.4683	30.3764
b2918	0.868887	2.51984	0.771175
b1784	818.232	753.189	863.204
b3379	0	0	2.62147
b0992	6.44627	6.23156	10.0123
b3828	76.1997	71.9079	37.8409
b3298	526.034	524.917	718.605
b0120	23.9485	30.517	51.206
b0509	0.984541	1.9035	3.49529
b2864	0	0	0
b1668	264.746	310.658	322.55
b3842	77.8693	80.4082	86.3905
b1531	24.7904	13.0717	58.0068
b1307	23.3895	48.9893	51.898
b3466	12.8209	37.1816	39.8269
b3044	0	0	0
b4406	762.079	611.832	829.231
b0819	70.4732	80.8428	144.277
b2042	54.2092	60.8257	104.818
b0122	12.4341	14.4239	33.1073
b0002	124.032	111.409	109.46
b4608	11.2391	0	0
b0407	202.709	221.08	286.015
b1126	25.1175	33.1103	30.3993
b4657	0	0	0
b0854	101.081	89.4464	103.516
b1888	1.76165	1.27723	0.781771
b3381	2.23044	0	1.31974
b2131	90.5005	65.6147	85.3433
b3565	51.6761	51.2196	56.315
b4215	1.84326	4.45467	6.5439
b2452	2.82123	0.681815	5.00792
b4353	8.48442	0	3.76515
b0486	741.59	711.714	994.418
b2518	150.245	145.241	243.584
b1313	1.64371	0	2.91772
b2947	87.3601	101.165	147.803
b0094	204.19	241.107	261.503
b2544	5.94784	7.66632	4.39914
b1389	0	0	0
b3358	13.1684	14.7188	31.4102
b3936	2579.98	2878.96	4255.15
b4403	40.3103	41.4031	42.4853
b4582	0	0	0
b3284	332.289	324.751	260.891
b1397	0	0	0
b1988	16.0261	20.9602	30.9579
b0351	2.73	1.75938	1.61533
b3683	4.28156	1.03474	0.950018
b2465	297.971	292.638	256.797
b3380	2.82123	2.04544	0.62599
b1961	12.8074	18.8659	28.1471
b1781	61.7428	61.6432	61.0878
b0026	80.1819	70.9777	80.4354
b2508	16.5177	15.3973	32.4619
b3498	119.031	108.515	153.016
b3654	4.35192	5.40897	6.62146
b4704	137.964	278.862	256.03
b1671	1.29359	0	4.59247
b3984	368.26	416.514	566.534
b2298	3.98283	5.50024	6.56487
b3384	118.833	98.2261	133.747
b0529	29.945	15.4387	23.0338
b4695	0	0	0
b3241	2.78267	8.96663	15.6417
b2086	58.6557	59.4906	75.9556
b2030	0	0	0
b0726	707.278	615.348	784.537
b2556	21.8171	19.9187	33.8863
b1332	3884.29	4231.57	3810.68
b4485	49.5179	40.6326	45.9934
b1582	23.8187	20.467	51.6758
b1796	9.45805	4.57151	0
b0173	137.367	146.77	170.045
b2384	6.66984	7.25364	5.1798
b4509	0	0	0
b2726	2.46556	2.38344	4.37658
b0382	242.05	288.478	300.173
b0979	213.118	186.153	195.907
b0204	0	0.288081	0
b2207	0	3.16889	0
b3602	4.76811	4.60929	4.2319
b0577	6.24095	16.0882	18.4637
b4058	31.882	29.3383	37.8195
b2371	20.3893	24.0902	29.4904
b2513	76.6467	74.0939	102.659
b3646	2.80068	2.7074	1.24286
b2838	17.1301	15.8971	13.3792
b4312	2.87035	1.38737	10.1902
b4579	0	0	0
b2756	0	0	0
b2381	77.7104	104.716	112.862
b4376	9845.12	9780.89	14559.5
b1120	146.016	130.824	123.274
b2082	0	0	0
b3039	29.6148	22.2666	32.1254
b2527	10.0629	6.48517	19.3511
b2728	0	9.19326	0
b2001	8.46782	4.36575	9.01867
b4422	0	0	0
b1688	99.5262	90.9497	131.12
b4429	139.084	74.6953	27.4318
b4319	0	0	0
b4554	13698.2	14281.7	13159.9
b1654	258.629	242.803	282.516
b1666	0	0	0
b1038	0	0	1.84194
b0380	316.911	310.283	277.666
b4188	796.429	806.276	706.865
b2697	140.124	135.456	200.562
b0484	512.337	532.343	417.313
b4274	2.16533	7.67511	5.76548
b0496	23.651	25.2881	26.7162
b1153	0	0	0
b0686	16.9688	10.9358	22.0889
b4075	6.76103	4.35722	2.00023
b3761	0	0	0
b1034	62.1501	43.0763	59.324
b4413	361.899	136.896	223.444
b3252	60.1909	68.5303	86.6624
b3649	156.777	160.649	225.418
b3700	9.6694	12.4631	11.4427
b2285	131.28	98.5202	139.513
b2543	124.799	136.465	223.345
b4676	0	0	0
b1665	0	0	0
b1769	0.6368	0	1.69556
b2540	0	0	0
b4333	4.02049	3.88658	5.35254
b3223	57.6941	52.1351	48.9796
b0263	0	0	0
b2017	0	0	0
b3886	129.861	118.828	155.73
Novel00014	0	0	0
b2335	0	0	0
b2700	19.1155	15.119	27.7623
b2869	112.859	104.867	134.275
b1954	9.94726	0	0
b4538	9.3055	17.9911	12.3885
b2766	4.76248	5.91925	6.03844
b3693	22.6444	19.9867	24.467
b3068	1210.21	1085.75	1005.94
b1717	1411.76	1512.62	1338.34
b3360	133.494	163.164	108.949
b1658	21.087	24.4616	28.4478
b0858	14.1581	6.84325	17.2781
b2819	36.9469	44.4165	39.939
b1664	96.3863	82.5273	114.266
b2781	236.021	249.286	294.822
b0001	288.47	430.969	453.871
b0970	363.21	344.775	508.569
b1099	15.4999	9.9891	16.8139
b3596	0	0	0
b3308	304.497	317.593	408.226
b0375	0	0	1.23091
b0964	78.3178	105.993	151.764
b4027	0	0	0
b0756	340.013	327.884	335.717
b3261	40.7938	25.3511	64.654
b0540	0	0	0
b1946	2.09037	0	0
b3990	3.0526	0.737731	3.38664
b1972	5.44284	5.26155	2.41538
b0860	7.09353	6.85727	12.5916
b4357	19.8619	14.6288	26.8622
b1485	0.964784	0	4.28144
b0296	19.6684	31.6889	17.4566
b2891	25.986	28.1653	31.4504
b3079	1.61608	2.34338	2.15151
b3871	133.323	131.634	201.287
b0614	4.70332	4.54667	5.56587
b0478	199.194	232.468	253.74
b2190	30.7168	23.5613	28.1514
b0254	0	0	0
b1487	10.0435	11.8665	19.3137
b1500	0	0	0
b3160	29.1905	19.9187	34.2897
b3965	8.64625	14.437	21.6265
b3132	16.2138	20.8983	13.7908
b2565	17.8068	17.2137	25.2869
b1714	24.6255	17.0038	32.7843
b3491	438.048	450.47	595.944
b4205	0	4.16212	0
b1749	20.3752	16.5866	26.65
b4367	4.38738	10.6031	44.7809
b1462	4.5548	4.40309	0
b0837	409.442	392.806	221.617
b3034	37.0891	29.2141	42.6717
b2009	618.933	663.622	732.44
b0440	659.361	714.01	773.717
b3881	2.95362	1.9035	0
b2611	7.64884	7.39408	16.4868
b3474	50.2763	46.2115	67.2993
b2283	233.569	219.04	231.525
b1088	270.234	400.664	494.403
b1624	94.7713	103.669	137.976
b0333	6.65701	5.72025	6.56487
b4117	4.96047	3.68866	4.40263
b2181	6895.7	7674.78	5654.92
b0772	35.0478	35.1836	45.4633
b3099	1074.82	935.738	1374.98
b2106	4.19593	6.08427	3.72407
b2239	53.8371	59.0349	57.7672
b1474	3.69106	3.56812	4.28397
b0172	897.98	913.049	997.966
b0422	110.402	30.9847	63.2173
b2539	0	0	0
b0041	2.24491	5.42534	2.98868
b1331	0	0	0
b0140	0	0	0
b2423	5.92747	6.68506	4.38407
b3269	0.732158	0.707772	0
b0936	0	2.61433	0
b1154	0	0	0
b1270	10.2502	9.90881	19.4947
b3642	28.3078	15.6371	34.6956
b2263	3.4206	0	4.0479
b1316	7.63149	6.63958	6.43462
b3457	1.86712	7.21974	4.97146
b0220	423.577	465.947	648.177
b0757	133.314	113.584	104.284
b4302	0	0	0
b1394	0	0	0
b0688	76.4684	70.3528	71.6135
b3297	195.272	210.219	242.244
b2102	0	0	2.81352
b1499	1.13571	1.09788	0
b4236	156.058	89.1445	195.17
b0927	50.7494	52.9322	74.6754
b2585	146.15	123.39	181.26
b3092	137.804	94.7303	80.451
b4351	0	0	0
b3909	8.79483	5.95133	6.24463
b0433	7.03586	6.80152	8.84656
b3075	35.1793	38.2585	19.5145
b3164	454.179	399.885	450.21
b0705	0	0	0
b1849	0.734021	1.41915	0.651476
b1642	1183.72	1148.14	1124.77
b3707	265.393	200.781	348.201
b1445	14.9209	4.80797	17.6572
b3540	4.30553	6.6594	5.34988
b3811	10.6126	4.66325	8.56287
b0028	26.9239	20.4499	23.8961
b2299	102.001	98.6033	101.846
b0277	0	0	0
b0293	7.35894	22.7643	19.5941
b2135	1255.44	1259.15	1694.24
b2068	40.7732	52.2251	34.3786
b1468	5.08929	1.78901	4.51697
b0611	159.785	185.563	172.273
b3892	755.194	790.548	780.167
b1699	0.670861	0.648517	1.78626
b3480	6.43428	3.10999	1.90357
[truncated: 2,523 more rows]

## Sheet: Kp
geneID	Kp_C	Kp_Lvf	Kp_Ta
KPNJ2_01064	3.68216	0	4.28296
KPNJ2_01473	0	1.28169	0.776352
KPNJ2_04725	22.8601	21.9489	15.1943
KPNJ2_01015	63.6816	79.3687	51.9931
KPNJ2_04200	4040.19	4507.07	11783
KPNJ2_03138	6.33048	4.0521	7.3634
KPNJ2_02758	11.3512	5.44938	13.2033
KPNJ2_04089	25.5182	18.8862	20.4063
KPNJ2_05228	11.2144	28.1608	169.574
KPNJ2_04117	9.12613	10.3087	4.99539
KPNJ2_00656	0	0	0
Novel00027	2079.53	909.108	241.884
KPNJ2_02628	5.06661	4.16971	0.841901
KPNJ2_01492	125.519	209.932	128.339
KPNJ2_05122	25.6374	25.1079	23.8565
KPNJ2_03571	6.79012	8.47531	5.92353
KPNJ2_00634	2.12652	6.12527	12.3675
KPNJ2_03328	0	0.627111	0
KPNJ2_00556	134.152	195.23	110.559
KPNJ2_03033	27.8675	27.5929	44.57
KPNJ2_01947	80.2259	81.9977	45.1529
KPNJ2_03386	41.4495	58.6107	48.2127
KPNJ2_04411	3.90956	7.50746	4.54747
KPNJ2_04796	21.4313	16.4617	11.2177
KPNJ2_02384	0.939454	0.902009	1.09274
KPNJ2_02498	2.44202	2.34469	6.62779
KPNJ2_03099	11.4084	12.4474	16.889
KPNJ2_03701	29.4872	49.7603	39.4953
KPNJ2_00579	66.3193	107.091	54.3489
KPNJ2_04971	7.75465	8.37625	28.1873
KPNJ2_03013	134.103	161.555	137.099
KPNJ2_00159	86.0487	157.783	104.604
KPNJ2_03392	10.8284	10.3968	8.39686
KPNJ2_04360	1.09291	0	0
Novel00326	0	0	0
KPNJ2_00442	10.5508	36.0187	27.2718
KPNJ2_00989	0	0	0
KPNJ2_01347	2.38194	1.52467	1.84707
KPNJ2_02488	20.6774	18.5297	38.4821
KPNJ2_01945	10.0536	14.4794	5.84703
KPNJ2_05188	0.983228	0	1.14366
KPNJ2_02118	19.9506	33.5219	2.90073
KPNJ2_04582	38.7146	41.4197	51.4646
KPNJ2_01334	3.53962	1.69927	2.05858
KPNJ2_03832	79.687	195.678	140.264
KPNJ2_01804	0	0	0
KPNJ2_04478	272.235	325.478	215.956
KPNJ2_r056	0	0	10.8777
KPNJ2_05431	374.155	398.102	272.003
KPNJ2_04090	8.31275	1.33024	8.05759
KPNJ2_02446	0	0	0
KPNJ2_01481	140.842	53.9147	23.5563
KPNJ2_02564	11.0129	10.5739	8.1517
KPNJ2_04103	7.83773	7.52533	0
KPNJ2_03098	11.0218	11.1704	14.2447
KPNJ2_02764	6.76576	12.9922	13.5931
KPNJ2_04429	103.543	200.768	142.335
KPNJ2_00109	43.5129	44.2005	25.6732
KPNJ2_03534	83.3625	84.6932	81.1795
KPNJ2_03499	0	0	0
KPNJ2_00361	81.9321	97.3132	86.8295
KPNJ2_03599	107.269	118.463	89.7568
KPNJ2_04447	156.026	237.929	136.41
KPNJ2_04333	22.1877	14.2022	7.03854
KPNJ2_02954	4.6495	13.3925	5.40815
KPNJ2_01849	14.4	13.1348	13.3997
KPNJ2_02225	83.6025	75.2533	60.7773
KPNJ2_05316	10.1332	14.594	17.6799
KPNJ2_01626	52.4657	57.5708	81.9497
KPNJ2_01075	0	0	0
KPNJ2_04998	467.8	523.85	425.703
KPNJ2_02573	1.80474	0	2.09921
KPNJ2_00462	348.407	297.031	105.972
KPNJ2_00162	83.8202	107.915	117.439
KPNJ2_00506	52.9861	72.1254	57.731
KPNJ2_02062	12.7054	14.9714	4.70224
KPNJ2_04777	20.1706	46.48	73.9047
Novel00061	0	0	0
KPNJ2_00298	294.445	353.385	195.883
KPNJ2_04975	73.2694	87.2327	111.815
KPNJ2_03179	62.382	89.0753	127.446
KPNJ2_05009	164.592	162.705	149.762
KPNJ2_02932	0	0	0
KPNJ2_02683	0	0	0
KPNJ2_01989	664.419	482.708	239.007
KPNJ2_00772	198.492	247.326	141.381
KPNJ2_01692	307.541	263.387	189.692
KPNJ2_03524	17.3377	12.9474	10.3074
KPNJ2_02794	13.0629	14.9312	15.1943
sRNA00058	0	0	0
KPNJ2_00234	17.6654	18.5209	12.7538
KPNJ2_01355	3.38667	9.75506	3.93927
KPNJ2_02360	0	0	0
KPNJ2_03026	13.0629	30.3104	94.9645
Novel00356	192.981	251.136	183.657
KPNJ2_03380	41.717	63.1157	33.8196
KPNJ2_01573	0.68752	2.64047	3.1988
Novel00213	0	0	0
KPNJ2_00380	109.488	117.831	72.7728
KPNJ2_05210	53.9768	77.0281	54.1835
KPNJ2_00810	0	0.594552	0.720272
KPNJ2_00651	75.3858	113.095	51.7593
KPNJ2_r096	0	0	0
KPNJ2_01081	224.074	125.174	66.3435
KPNJ2_02909	41.509	41.5874	29.389
KPNJ2_04346	10.7343	24.0483	23.5842
KPNJ2_01590	10.16	19.5101	14.1814
KPNJ2_01282	1.41402	14.9343	0
KPNJ2_01998	84.066	89.2116	78.4835
KPNJ2_01633	29.2964	38.3573	25.8156
KPNJ2_00850	3.26572	3.13555	0
KPNJ2_03788	16.232	32.7285	30.2088
KPNJ2_03002	3.41195	3.27595	6.34986
KPNJ2_01500	82.4421	91.0645	115.412
Novel00117	0	0	0
KPNJ2_01041	6.99798	9.40666	9.76777
Novel00089	0	0	0
KPNJ2_03717	153.017	120.275	69.1649
KPNJ2_01121	3.53203	0	0
KPNJ2_02131	0.629176	0.604098	0
KPNJ2_00045	0	8.77955	2.36356
KPNJ2_02547	0.480421	0.461272	1.67643
KPNJ2_05355	20.7819	23.9442	32.2304
KPNJ2_02231	0	0	0
KPNJ2_04621	36.8076	42.6753	38.7744
KPNJ2_01761	36.7991	61.0286	110.251
KPNJ2_05529	0	0	0
KPNJ2_05140	4.96829	9.54052	7.43008
KPNJ2_03471	56.756	58.1267	57.2145
KPNJ2_04554	48.648	57.0887	42.4393
KPNJ2_04204	28.6439	34.9067	15.3774
KPNJ2_02280	1239.82	1573.61	966.627
KPNJ2_04140	178.711	119.253	66.5184
KPNJ2_03400	54.2031	48.8693	36.1368
KPNJ2_03205	0	6.42406	0
KPNJ2_02977	264.723	298.71	187.913
KPNJ2_05460	2303.36	2819.58	2310.36
KPNJ2_03754	167.4	195.984	130.647
KPNJ2_00230	40.2536	77.2982	78.036
KPNJ2_02981	16.7951	16.1257	26.9777
KPNJ2_00349	48.7403	58.797	47.2443
KPNJ2_05349	32.6572	22.804	7.59716
KPNJ2_01911	0	0	0
KPNJ2_01882	8.49666	6.99256	11.2949
KPNJ2_02751	26.7369	31.8323	35.4534
KPNJ2_04887	0	0	0
KPNJ2_02121	2.5167	0	2.92735
KPNJ2_02770	80.9013	65.177	51.9182
KPNJ2_03799	219.055	139.894	52.5957
KPNJ2_03370	122.08	125.488	98.5642
KPNJ2_05474	0	0	0
KPNJ2_04382	20.32	26.2636	46.3621
Novel00147	0	0	0
sRNA00061	0	0	0
KPNJ2_02692	8.67681	13.4577	15.527
KPNJ2_01992	2.59773	0.997676	2.41728
KPNJ2_02492	8.46233	6.77086	10.6634
KPNJ2_01101	145.229	224.653	109.488
KPNJ2_01432	8.57252	0	0
Novel00111	0	0	0
KPNJ2_02311	12.0581	15.919	13.1489
KPNJ2_01888	176.349	155.21	71.2234
KPNJ2_01937	10.7092	15.0281	11.4984
KPNJ2_05633	0	0	0
KPNJ2_01833	0	0	0
KPNJ2_03259	26.6427	21.791	22.9554
KPNJ2_04637	151.156	248.605	276.754
KPNJ2_05320	0	0	0
KPNJ2_02207	96.5918	111.29	64.4153
KPNJ2_r035	0	0	0
KPNJ2_01014	12.5469	13.1419	13.2674
KPNJ2_04326	255.402	311.825	352.089
KPNJ2_03544	1.03517	4.96956	3.61223
KPNJ2_04931	1.47089	3.53065	3.42178
Novel00221	0	0	0
KPNJ2_04948	1.54983	8.92836	7.21086
KPNJ2_02625	0	5.66423	3.43097
Novel00270	0	0	0
KPNJ2_05214	0	6.58466	15.954
KPNJ2_00646	0	0.863562	2.09233
KPNJ2_05247	226.854	277.888	173.523
KPNJ2_04640	58.8671	54.2599	168.442
KPNJ2_03588	0	0	0
KPNJ2_00800	229.534	311.764	511.18
KPNJ2_00205	6.06904	5.82714	8.47117
KPNJ2_02544	114.3	98.77	70.9068
KPNJ2_02091	36.3071	50.3533	36.3658
KPNJ2_00496	143.819	227.586	99.1318
KPNJ2_01550	0	5.48722	0
KPNJ2_04776	19.4481	61.9155	117.869
KPNJ2_01322	13.0629	37.6267	35.4534
KPNJ2_r004	0	0	0
KPNJ2_01201	13.1344	12.2505	17.0235
KPNJ2_01813	91.6062	129.064	105.395
KPNJ2_05409	0	0	0
KPNJ2_04088	44.9706	25.9069	28.7696
KPNJ2_04626	24.254	16.0602	23.3474
Novel00311	0	0	0
KPNJ2_05418	27.0457	25.9677	7.49016
KPNJ2_01704	40.0051	51.5799	41.2146
KPNJ2_01485	82.539	87.407	69.1812
KPNJ2_00314	5.64446	5.41948	10.5047
KPNJ2_00700	199.453	367.281	159.2
KPNJ2_03451	520.997	1457.81	682.684
KPNJ2_03475	58.1892	51.8792	45.9283
KPNJ2_02789	1.44379	1.38625	1.67937
KPNJ2_05569	0	0	0
KPNJ2_04319	54.8641	65.5254	42.0253
KPNJ2_04413	184.343	197.013	237.396
KPNJ2_00867	18.4893	18.4769	10.9725
KPNJ2_00794	105.762	133.28	92.2643
KPNJ2_01313	7.21896	10.7819	11.1958
KPNJ2_02066	24.8307	45.4115	20.6302
KPNJ2_04681	466.635	449.429	197.526
KPNJ2_04741	193.548	134.62	54.9528
Novel00337	1.72891	0	0
KPNJ2_01781	82.2962	79.016	84.4625
KPNJ2_05492	0	0	0
KPNJ2_03795	5032.26	7190.45	10423.3
KPNJ2_00853	0	2.74361	0
KPNJ2_01835	0	0	0
KPNJ2_04304	0	0	0
Novel00150	0	0	0
KPNJ2_04029	7.92262	10.4594	1.15192
KPNJ2_02074	299.259	368.741	308.928
sRNA00056	0	0	0
KPNJ2_05613	0	0	0
KPNJ2_03635	28.0555	53.8745	18.1296
KPNJ2_01901	0	0	0
KPNJ2_00417	625.511	1079.6	457.583
KPNJ2_04721	0	0	0
KPNJ2_02279	2185.86	2723.75	1580.21
KPNJ2_05483	0	0	0
KPNJ2_00313	1.07157	1.02885	4.98563
KPNJ2_05514	0	0	0
KPNJ2_00367	32.3637	37.3624	23.7518
KPNJ2_00949	66.6574	83.6929	49.701
Novel00223	0	0	0
KPNJ2_01622	71.8548	83.7231	136.251
KPNJ2_03197	7.24279	16.516	9.47764
KPNJ2_04230	4.85523	20.9777	8.47117
KPNJ2_04712	40.6401	52.4334	41.3623
KPNJ2_02056	489.051	539.597	262.913
KPNJ2_02633	0	0	0
KPNJ2_02464	129.941	133.08	26.8699
KPNJ2_00984	15.7397	12.9534	7.84625
KPNJ2_04438	82.0884	129.698	65.2665
KPNJ2_03796	726.636	1407.41	1726.93
KPNJ2_03345	80.3419	195.976	107.763
KPNJ2_02459	9.37848	5.25272	3.63625
KPNJ2_02245	33.7783	31.4491	23.812
KPNJ2_01349	3.06504	4.4143	0.891287
KPNJ2_01141	21.838	24.127	20.1818
KPNJ2_00766	21.2104	31.2262	21.3817
KPNJ2_01631	0	11.7061	7.09068
KPNJ2_04173	887.508	1026	727.838
KPNJ2_03227	0	0	0
KPNJ2_02731	10.5255	7.57947	13.7733
KPNJ2_02582	46.6345	51.3604	25.5265
KPNJ2_01505	27.5699	39.7065	40.0855
KPNJ2_00793	39.686	42.7836	33.2038
KPNJ2_02601	34.9805	90.1524	55.6785
KPNJ2_00318	1.73073	4.98523	8.05251
KPNJ2_00339	142.647	171.201	111.678
KPNJ2_02146	0	0	0
KPNJ2_03575	15.9861	17.1907	13.388
KPNJ2_00187	34.7155	49.0173	68.0917
KPNJ2_04467	47.7079	66.8009	78.6141
KPNJ2_01879	38.5591	30.6755	30.7548
KPNJ2_03361	0	0	5.50139
KPNJ2_04356	182.88	184.833	128.752
KPNJ2_00801	110.057	152.985	208.262
KPNJ2_00601	704.09	886.735	679.186
KPNJ2_04014	0.511792	0.491393	0.5953
KPNJ2_04693	47.7849	71.3693	59.699
KPNJ2_01415	28.1066	26.9863	32.6927
KPNJ2_04643	241.709	266.456	306.436
KPNJ2_01661	55.0016	39.607	37.5859
KPNJ2_02618	59.098	86.384	96.4424
KPNJ2_02424	72.4734	83.9617	79.4218
KPNJ2_04162	14.7711	7.42885	11.4542
KPNJ2_00288	62.224	50.1077	115.18
KPNJ2_02950	8.77826	5.26773	2.55265
KPNJ2_00805	5.71501	4.9385	3.32376
KPNJ2_00336	1424.98	1663.52	1662.82
KPNJ2_02315	0	0.793333	2.88326
KPNJ2_02344	32.9712	27.8582	44.4872
KPNJ2_03838	80.4043	88.5524	126.532
KPNJ2_01535	23.467	21.7546	16.9423
KPNJ2_03105	6.74559	17.2712	20.9233
KPNJ2_02863	63.8829	32.4723	39.3387
Novel00103	3.84562	3.69233	4.47309
KPNJ2_03446	86.047	97.446	61.592
KPNJ2_04102	0	0	0
KPNJ2_05286	14.5657	27.9703	53.6507
KPNJ2_05479	0	0	0
KPNJ2_02378	0	0	0
KPNJ2_01883	20.574	16.761	12.3281
KPNJ2_02644	0	0	1.01618
KPNJ2_00864	1.91387	3.67516	0
KPNJ2_02543	11.9704	19.1554	34.8088
KPNJ2_03560	106.177	126.809	95.5305
KPNJ2_00592	53.3401	89.4214	36.4382
KPNJ2_r070	21.9457	21.0709	51.0529
KPNJ2_00962	4.98765	2.39442	2.90073
Novel00199	84.5612	194.278	54.4486
KPNJ2_r055	9.35184	0	0
KPNJ2_02733	0	0	0
KPNJ2_04837	45.067	60.8298	22.0318
Novel00239	0	0	0
KPNJ2_01791	4.71341	9.05108	6.57898
KPNJ2_05301	0	0	0
Novel00214	7.18117	1.37899	3.34116
KPNJ2_04838	29.2052	34.05	12.1323
KPNJ2_02204	796.532	824.286	473.851
KPNJ2_04865	0	0	0
KPNJ2_05516	0	0	0
KPNJ2_02369	19.7963	10.8613	6.57898
KPNJ2_03699	0	0	0
KPNJ2_02312	0.714377	0.685902	0.830939
KPNJ2_04785	0	0	9.38472
KPNJ2_05441	41.0926	84.241	74.9258
KPNJ2_04678	28.8759	62.381	33.5874
KPNJ2_00184	13.7488	23.2585	24.3689
KPNJ2_00204	79.6415	59.4744	41.1717
KPNJ2_03849	53.7668	37.9277	35.737
KPNJ2_01944	173.307	191.122	164.724
KPNJ2_02101	5.44557	6.53565	2.37529
KPNJ2_03324	8.02107	12.3222	18.6597
KPNJ2_01617	76.3148	91.0961	83.9686
KPNJ2_00480	710.42	688.857	891.789
KPNJ2_03321	6210.7	8425.92	4993.49
KPNJ2_02738	0.792834	3.80616	2.7666
KPNJ2_02298	12.5643	20.1058	13.8025
KPNJ2_00106	1833.26	1837.28	1284.11
KPNJ2_01889	3.59765	3.45425	8.36933
KPNJ2_05401	3.2273	9.296	3.75389
KPNJ2_04577	1.7813	0.570101	1.3813
KPNJ2_03249	3.54878	5.11099	6.60452
KPNJ2_04239	15.6117	23.5549	20.7532
KPNJ2_04673	117.043	100.087	85.0882
Novel00205	0	0	0
KPNJ2_05480	0	0	0
KPNJ2_01227	0	0	0
KPNJ2_02850	137.16	45.9881	35.4534
KPNJ2_01451	428.665	341.383	180.255
KPNJ2_03095	15.5864	5.98606	3.62592
KPNJ2_02587	102.073	116.38	148.41
KPNJ2_02185	2.17715	3.28487	2.89416
KPNJ2_02947	157.588	184.931	135.779
KPNJ2_01469	90.7244	69.5835	74.3065
KPNJ2_01375	709.45	585.808	291.574
KPNJ2_05395	183.422	229.1	135.94
KPNJ2_00343	49.5164	72.2649	50.6843
KPNJ2_03893	0	0	0
KPNJ2_03927	33.3428	75.6691	141.03
KPNJ2_r015	0	0	7.97702
KPNJ2_03008	32.3851	27.4361	13.295
KPNJ2_00590	39.1887	50.796	23.5512
KPNJ2_03603	44.2087	52.242	31.6444
KPNJ2_00323	196.078	256.146	234.65
KPNJ2_02605	22.3935	26.8762	136.749
KPNJ2_01755	17.2891	15.4933	20.1101
KPNJ2_04898	369.571	395.08	329.843
Novel00079	0	0	0
KPNJ2_00926	314.313	265.186	154.816
KPNJ2_04598	179.247	168.032	192.998
KPNJ2_00953	8.27692	5.10879	11.0028
KPNJ2_r029	0	0	0
KPNJ2_00252	164.833	210.247	186.13
KPNJ2_02388	0	0	0
KPNJ2_04763	1.10613	3.71715	3.21654
KPNJ2_04416	127.757	177.459	109.378
KPNJ2_00421	694.064	825.066	440.178
KPNJ2_03613	173.307	240.566	239.598
KPNJ2_04495	254.629	256.867	110.572
KPNJ2_05283	0	0	0
KPNJ2_00177	48.7394	71.2303	37.1257
KPNJ2_01072	0	0	0
KPNJ2_00931	407.472	297.753	226.82
KPNJ2_04141	21.6817	60.6423	83.3338
Novel00236	0	0	0
KPNJ2_01831	219.457	222.099	127.632
KPNJ2_03840	502.494	608.004	574.047
KPNJ2_05574	0	0	0
KPNJ2_00036	22.1673	15.9628	6.44607
KPNJ2_02189	27.077	24.7191	18.0709
KPNJ2_01497	100.612	125.779	123.238
KPNJ2_01202	33.4824	38.9158	41.6786
Novel00344	0	0	0
KPNJ2_05470	57.7958	66.7514	59.919
KPNJ2_00116	5.96349	10.3064	9.71115
KPNJ2_02022	93.836	100.831	135.156
Novel00163	91.6018	210.802	74.4146
KPNJ2_02938	0	0	0
KPNJ2_03661	0	0	0
KPNJ2_02016	98.7554	126.426	114.869
KPNJ2_02216	13.7972	9.351	17.9365
KPNJ2_01794	259.69	303.772	108.487
KPNJ2_05394	100.396	80.1021	41.1186
KPNJ2_02431	0	0	0
KPNJ2_01596	65.635	100.184	63.6204
KPNJ2_04659	0.933063	3.58349	3.25592
KPNJ2_03922	1.76412	1.6938	2.05197
KPNJ2_02120	0	0	1.39948
KPNJ2_03756	85.1927	86.7049	143.685
KPNJ2_04506	6.18768	10.8919	4.79821
KPNJ2_01070	0.494271	0.47457	1.14984
KPNJ2_00604	50.4356	57.8742	56.5188
KPNJ2_01091	60.9601	36.0187	16.3631
KPNJ2_03767	17.2387	37.421	24.4105
KPNJ2_03293	125.959	89.2836	72.7642
KPNJ2_04985	7.70023	10.1658	7.83707
KPNJ2_00983	0	0	0
KPNJ2_02067	568.961	315.82	69.4296
KPNJ2_02394	0.579959	0.556843	0.674589
KPNJ2_00211	242.499	188.585	116.145
KPNJ2_00530	29.4117	35.8423	20.3948
KPNJ2_01216	8.00936	13.4577	16.3034
KPNJ2_02882	70.1751	161.299	64.3108
KPNJ2_r051	0	0	0
KPNJ2_00763	61.3956	105.355	145.865
KPNJ2_03965	0	0	0
KPNJ2_03042	71.4896	72.6308	53.1801
KPNJ2_03539	75.7792	181.897	132.216
KPNJ2_00369	79.1124	73.4889	64.7139
KPNJ2_00206	0	0	0
KPNJ2_05350	35.2587	24.181	9.91494
KPNJ2_01136	593.218	594.266	301.132
Novel00139	0	0	0
KPNJ2_04932	2.17715	4.18074	2.53239
KPNJ2_r066	0	0	0
KPNJ2_00868	193.6	192.184	92.3654
KPNJ2_r077	0	0	0
KPNJ2_00320	6.70893	11.4516	32.9485
KPNJ2_01750	21.9457	21.0709	19.1448
KPNJ2_04950	4.98765	9.57769	0
KPNJ2_02682	1.23568	0	0
KPNJ2_02538	14.6482	21.7358	38.7234
KPNJ2_02228	0	0	0
KPNJ2_04664	1.38313	0.442666	0
KPNJ2_01805	0	0	6.93654
KPNJ2_02321	1.56308	0.750389	2.72718
Novel00182	0	0	0
KPNJ2_02447	0	0	0
KPNJ2_02485	17.0562	21.8352	21.4925
KPNJ2_02656	0	0	0
KPNJ2_04937	4.42453	0	2.57323
KPNJ2_03642	3.44467	3.0067	2.54973
KPNJ2_05465	0	0	0
KPNJ2_03650	0.275977	2.38479	1.60503
KPNJ2_02845	221.327	194.547	332.376
KPNJ2_02374	2.37507	7.98141	1.3813
KPNJ2_00439	101.646	134.045	202.274
KPNJ2_00943	206.511	381.763	240.207
KPNJ2_r095	0	0	0
KPNJ2_00732	5.71501	2.74361	0
KPNJ2_02317	6.113	15.407	9.77684
KPNJ2_01593	79.4906	82.3083	59.3744
KPNJ2_01455	549.63	605.757	435.86
KPNJ2_04229	25.8555	22.403	31.5413
KPNJ2_05544	0	0	0
KPNJ2_00215	36.901	37.7699	18.2216
KPNJ2_00500	0	0	0
KPNJ2_00526	169.026	239.442	32.2304
KPNJ2_01425	104.562	212.599	123.054
KPNJ2_02862	48.7181	41.0192	30.5132
KPNJ2_03609	113.824	115.689	122.979
KPNJ2_04391	0	0	0
KPNJ2_03287	22.4659	15.894	20.6302
Novel00091	0	0	0
KPNJ2_00711	4.6495	2.97612	5.40815
KPNJ2_01655	40.0424	44.1847	71.602
KPNJ2_00670	55.8647	71.2505	44.6131
KPNJ2_00219	28.1477	24.7354	12.2083
KPNJ2_04028	7.9131	6.7535	4.09078
KPNJ2_03404	107.343	44.1704	27.7461
KPNJ2_03644	0	0	0
Novel00003	0	0	0
KPNJ2_03058	13.4636	24.238	29.3632
KPNJ2_04611	19.3845	15.2279	17.7647
KPNJ2_05063	3.09617	2.37821	3.60136
KPNJ2_04646	78.3773	91.9763	58.2449
KPNJ2_05099	291.956	378.148	111.678
KPNJ2_03226	99.5457	112.359	40.6585
KPNJ2_00427	0	0	0
KPNJ2_02898	0	0	0
KPNJ2_01652	48.7922	68.7095	44.1416
KPNJ2_00718	1.35356	5.19842	3.67363
KPNJ2_05493	0	0	0
KPNJ2_03926	17.3483	52.0527	49.1863
KPNJ2_03705	58.5928	53.0609	41.8212
KPNJ2_03174	8.88088	8.5269	20.6599
KPNJ2_01927	0	0	0
KPNJ2_01591	11.6115	26.478	13.5061
KPNJ2_03145	19.3463	18.5752	23.657
KPNJ2_02406	1.44888	5.1008	6.17938
KPNJ2_01676	40.6401	54.1948	39.3927
KPNJ2_00401	33.2641	30.6939	21.1045
KPNJ2_04747	40.7004	27.3547	19.8834
KPNJ2_02646	58.4422	159.75	151.91
KPNJ2_00990	47.0264	37.6267	45.5829
KPNJ2_00860	0	0	11.0028
KPNJ2_03559	1.7842	0.856542	4.15064
KPNJ2_05368	1253.13	1448.19	1525.44
KPNJ2_01382	106.119	102.582	75.5717
KPNJ2_05615	0	0	0
KPNJ2_05375	7.51563	21.6482	37.1532
KPNJ2_04597	149.699	145.191	126.395
KPNJ2_02285	1141.47	799.766	529.538
KPNJ2_00464	323.748	287.115	212.72
KPNJ2_02583	29.0067	23.8719	29.8837
KPNJ2_02071	70.8577	107.882	105.968
KPNJ2_04207	31.1728	23.9442	25.3814
KPNJ2_03490	155.362	194.731	191.297
KPNJ2_03917	260.702	278.33	190.091
KPNJ2_01290	0	3.37675	1.36359
KPNJ2_00064	3.78896	2.91035	5.28863
KPNJ2_03937	3.76642	4.82172	5.11113
KPNJ2_00549	44.3262	55.006	43.7763
KPNJ2_01350	0	0.673623	0.816063
KPNJ2_02808	0.799769	1.53578	3.72106
KPNJ2_04064	0	5.37524	0
KPNJ2_04946	0	0	0
KPNJ2_01165	118.129	120.981	148.09
Novel00207	0	0	0
KPNJ2_01231	8.44064	8.1042	4.90893
KPNJ2_02223	20.32	63.4079	39.8851
KPNJ2_03911	38.5763	43.2119	19.9425
KPNJ2_03800	25.4139	27.9893	33.9078
KPNJ2_00872	797.605	898.613	388.796
KPNJ2_04498	169.537	158.258	115.033
KPNJ2_01197	2.48817	4.77799	5.78831
KPNJ2_04182	470.124	673.308	348.763
KPNJ2_01961	213.453	224.959	98.9247
KPNJ2_02554	638.653	363.528	149.569
KPNJ2_00903	0	0	0.761529
KPNJ2_04261	1.454	0.930695	1.69124
sRNA00032	0	0	0
KPNJ2_01071	1.01225	0	0
KPNJ2_02899	3.81001	5.48722	2.95445
KPNJ2_04408	8.4083	7.06401	4.89012
KPNJ2_00295	156.431	222.028	123.94
KPNJ2_03172	3.60948	3.46561	5.03812
KPNJ2_04984	8.38535	18.4026	13.9337
KPNJ2_00366	105.421	178.493	94.9331
KPNJ2_01855	37.7607	35.1893	34.8793
KPNJ2_05621	0	0	0
KPNJ2_00773	123.702	119.871	99.9209
KPNJ2_04622	0	0	0
KPNJ2_03875	33.0115	19.6424	18.3877
KPNJ2_02560	1.1359	1.09063	0
KPNJ2_02035	75.6305	79.3852	45.4764
KPNJ2_04927	2.94968	19.8248	30.8788
KPNJ2_04499	16.4387	19.7293	8.36541
KPNJ2_04144	1.17231	2.25117	0
KPNJ2_00002	88.2012	93.2977	69.5544
KPNJ2_05471	110.325	71.5724	97.1115
KPNJ2_02903	0	0	0
KPNJ2_00944	118.138	199.943	298.119
KPNJ2_00146	16.7803	14.0099	10.1834
KPNJ2_03133	13.1149	7.34544	5.08495
KPNJ2_00572	190.437	219.852	280.844
KPNJ2_04396	0	0	0
KPNJ2_01789	7.13551	9.13479	3.68879
KPNJ2_04539	33.3899	45.8883	31.9842
KPNJ2_00189	1.0674	3.58698	3.72468
KPNJ2_02881	23.182	48.2257	17.9764
KPNJ2_01874	87.3535	116.979	105.172
KPNJ2_01691	18.288	8.77955	10.636
KPNJ2_01748	14.7578	22.0878	11.6121
KPNJ2_00971	326.137	509.214	241.083
KPNJ2_04850	20.7545	33.7897	23.0914
KPNJ2_01122	3.74499	2.69679	2.17802
KPNJ2_04853	0	0	0
KPNJ2_r057	21.6569	10.3968	0
KPNJ2_01754	169.408	288.156	263.066
Novel00355	0	0	0
KPNJ2_01850	0	0	0
KPNJ2_r088	32.4853	62.381	50.3812
KPNJ2_03628	9.74743	14.0384	18.6265
KPNJ2_02816	14.5473	14.6326	10.4749
KPNJ2_00104	144.236	159.391	222.85
KPNJ2_00307	73.5444	108.038	89.8216
KPNJ2_05172	161.038	150.354	15.5019
KPNJ2_04743	303.712	266.522	68.3744
KPNJ2_00051	2.17715	2.09037	2.53239
KPNJ2_02179	746.245	709.804	513.774
KPNJ2_00796	5.45912	1.31038	6.34986
KPNJ2_04472	109.728	95.2244	53.9983
KPNJ2_00591	25.3574	8.85333	13.4067
KPNJ2_01434	6.03505	13.6961	8.93426
KPNJ2_05269	31.6314	45.0323	46.9423
Novel00121	42.4755	35.6846	154.394
KPNJ2_00650	106.968	130.865	136.462
KPNJ2_00814	1.13826	2.18578	3.97196
KPNJ2_03004	0	0	0
KPNJ2_02772	23.6096	48.5754	45.7698
KPNJ2_01149	97.1047	99.0613	93.1828
KPNJ2_04077	17.7362	3.40586	4.12604
KPNJ2_05074	4.06831	8.92836	6.08416
KPNJ2_03090	0	0	0
KPNJ2_05407	0	0	0
sRNA00042	0	0	0
KPNJ2_03657	0	0	0
Novel00265	0	0	0
Novel00279	0	0	0
KPNJ2_01094	75.3628	34.7323	56.1021
KPNJ2_05297	534.925	502.629	210.061
KPNJ2_04746	8.36343	12.8481	11.6737
KPNJ2_04005	1.51141	3.62791	4.39505
KPNJ2_00117	57.813	71.9004	73.1132
KPNJ2_05536	0	0	0
KPNJ2_03137	0	0	0
KPNJ2_04260	0	0	0
KPNJ2_04860	0	0	0
KPNJ2_05485	4.03413	2.58222	3.12824
KPNJ2_01019	5.54183	8.86823	6.44607
KPNJ2_01128	231.578	332.602	336.148
Novel00057	0	0	0
Novel00095	0	0	0
KPNJ2_05450	131.414	134.812	74.9752
KPNJ2_03942	10.9002	11.0471	10.5656
KPNJ2_04645	142.166	202.827	232.906
KPNJ2_03357	7.62002	0	0
KPNJ2_01351	0	0	0
KPNJ2_00038	5.54183	4.78885	2.57843
Novel00112	0	0	0
KPNJ2_00005	439.318	494.7	301.419
KPNJ2_04733	102.198	144.604	108.446
KPNJ2_02072	55.8993	54.6651	26.4897
KPNJ2_02419	38.1001	46.0926	26.5901
KPNJ2_02653	19.2882	32.9233	13.7105
KPNJ2_05388	509.453	464.062	334.275
KPNJ2_03540	53.1199	63.9436	17.5218
KPNJ2_03232	1.72529	3.31304	3.01019
KPNJ2_00351	18.9571	17.1308	12.9708
KPNJ2_00510	0	0	5.06477
KPNJ2_00224	119.357	289.87	262.498
KPNJ2_02221	294.323	268.874	182.807
KPNJ2_03225	1283.43	1454.9	866.076
KPNJ2_04190	54.7779	46.7967	46.658
Novel00347	0	0	0
KPNJ2_01421	24.7136	34.1691	17.8225
KPNJ2_02865	14.9629	9.57769	29.0073
KPNJ2_03334	64.3468	52.027	35.4534
KPNJ2_04111	0	0	2.77461
KPNJ2_05158	34.5935	29.7184	44.4736
KPNJ2_04151	77.0023	83.1747	128.752
KPNJ2_03640	8.96961	20.0949	10.4332
KPNJ2_02392	4.19451	12.082	16.5883
KPNJ2_01663	41.8082	40.846	33.2731
Novel00029	0	0	0
KPNJ2_01638	68.9908	72.5496	189.156
Novel00109	0	0	0
KPNJ2_04466	162.306	195.345	75.7817
KPNJ2_01744	0	0	0
KPNJ2_05538	2.09405	2.01058	0
KPNJ2_03016	0	0	0
KPNJ2_04641	126.227	123.105	70.5214
KPNJ2_00491	281.265	359.239	173.677
KPNJ2_00161	7.62002	0	0
KPNJ2_r078	0	0	0
KPNJ2_05336	169.396	196.63	222.033
KPNJ2_04519	0	1.95101	3.93927
KPNJ2_05334	135.363	136.294	94.7488
KPNJ2_04662	0.577517	1.109	1.3435
KPNJ2_02866	194.729	143.935	68.3102
KPNJ2_03160	0	0	0
KPNJ2_01145	371.79	467.921	300.38
KPNJ2_03470	6.081	6.48735	7.07322
KPNJ2_03466	0	0	0
KPNJ2_02753	0	0	0
KPNJ2_04846	0	0	0
Novel00129	0	0	0
KPNJ2_00267	158.873	237.455	183.564
KPNJ2_04289	80.4767	70.55	32.5592
KPNJ2_01130	158.216	112.632	94.4647
KPNJ2_05142	40.1083	70.3632	34.5575
KPNJ2_00611	233.615	384.035	127.632
KPNJ2_04548	121.158	129.498	116.996
KPNJ2_01920	0	0	0
KPNJ2_r053	0	0	0
KPNJ2_02514	117.648	109.102	65.4182
KPNJ2_03862	14.5473	11.9721	7.25183
KPNJ2_05078	14.189	20.4352	33.0083
KPNJ2_05415	48.4095	67.1377	27.1114
KPNJ2_01848	25.7751	13.2577	14.9904
KPNJ2_01990	377.827	246.552	161.843
KPNJ2_04142	0.802107	3.08054	2.79895
KPNJ2_04997	263.078	419.907	357.004
KPNJ2_02281	1383.72	1559.16	1190.47
KPNJ2_01236	58.2508	65.6841	33.0898
KPNJ2_03854	3.17593	4.57401	2.7706
KPNJ2_00715	3.45368	7.10575	2.86943
KPNJ2_01171	0	0	0
KPNJ2_02243	41.3748	65.8466	90.9775
KPNJ2_03447	39.1887	31.3555	37.9858
KPNJ2_05149	24.3841	24.8754	23.0447
KPNJ2_00522	0	3.55928	0
KPNJ2_01426	1007.46	1016.25	714.402
KPNJ2_01031	113.839	90.3256	109.425
KPNJ2_02657	0	0	0
KPNJ2_00811	8.70859	14.6326	35.4534
KPNJ2_03436	8.76208	7.7657	5.48787
KPNJ2_04470	460.354	617.596	308.078
KPNJ2_04883	70.3615	128.273	124.317
KPNJ2_04277	201.822	227.641	246.148
KPNJ2_02450	74.0423	82.7453	38.1203
KPNJ2_02774	10.527	8.32373	6.48245
KPNJ2_03693	0	0	0
KPNJ2_00390	4.89858	37.6267	39.8851
KPNJ2_04694	28.2534	30.597	26.7493
KPNJ2_00331	2.26711	2.17675	5.27406
KPNJ2_02301	0	0.836148	0
KPNJ2_00128	0	0	0
KPNJ2_00068	0	0	0
KPNJ2_03388	66.196	54.4009	43.0661
Novel00143	0	0	0
KPNJ2_00749	65.5354	60.139	37.4397
Novel00303	0	0	0
KPNJ2_04947	0.680696	0.653565	0
KPNJ2_03946	0	25.0844	0
KPNJ2_04191	122.389	171.539	80.1792
KPNJ2_02079	227.738	259.411	119.204
KPNJ2_03772	10.16	10.839	26.2618
KPNJ2_r105	0	0	0
KPNJ2_r031	0	0	0
KPNJ2_05292	77.5254	137.419	55.4923
KPNJ2_04648	0	0	1.99425
KPNJ2_02581	0	0	0
KPNJ2_03417	0	0	0
KPNJ2_05242	82.0228	108.505	46.643
KPNJ2_03413	102.166	121.266	64.5647
KPNJ2_03425	0	0	0
KPNJ2_04156	178.681	245.791	161.206
KPNJ2_04609	10.6878	11.7278	16.5756
KPNJ2_01854	19.0648	22.3726	17.2476
KPNJ2_01936	0	43.8978	0
KPNJ2_01648	15.1904	28.3119	25.9838
KPNJ2_02174	150.988	221.044	68.6849
KPNJ2_05118	15.2075	14.6014	14.9675
KPNJ2_01089	172.68	58.7635	41.9508
KPNJ2_01763	79.6723	95.7353	73.2498
KPNJ2_01224	15.4204	18.702	17.9365
KPNJ2_00398	34.9995	43.595	58.3147
KPNJ2_00822	3.27438	3.49319	2.96229
Novel00028	0	0	0
Novel00035	0	0	0
KPNJ2_05617	108.585	116.603	96.3889
KPNJ2_00426	0	0	0
KPNJ2_01076	13.5356	20.7937	10.4961
KPNJ2_01222	4.67592	5.98606	12.6907
KPNJ2_05092	7.03386	5.195	10.0696
KPNJ2_03929	0	0	0.922198
KPNJ2_01608	15.24	3.65815	22.1584
KPNJ2_00857	1.72529	0.82826	3.01019
KPNJ2_05106	2.36483	9.0823	22.0056
KPNJ2_r082	0	0	0
KPNJ2_03713	14.273	17.3808	14.9822
KPNJ2_00273	0	1.98035	2.3991
KPNJ2_03798	377.576	418.755	131.755
KPNJ2_03067	39.8722	30.6263	54.726
KPNJ2_04381	123.372	157.475	135.061
KPNJ2_02617	0	0	0
KPNJ2_01976	209.872	287.187	186.451
KPNJ2_01325	7.62002	9.51118	34.5671
KPNJ2_01420	101.544	149.883	72.2779
Novel00348	0	0	0
KPNJ2_00765	0	0	0
KPNJ2_02460	13.996	11.1344	5.58159
KPNJ2_00447	46.559	36.85	28.5416
KPNJ2_r048	0	0	0
KPNJ2_02153	0.753628	2.17077	1.75319
KPNJ2_r068	0	0	0
KPNJ2_03116	10.8642	7.82336	6.31843
KPNJ2_r047	0	0	0
KPNJ2_00475	206.903	249.994	116.275
KPNJ2_02046	3.97566	0	4.62436
KPNJ2_00964	15.5643	9.33995	2.26298
KPNJ2_01017	2.18873	7.00496	11.032
KPNJ2_00912	97.5536	106.029	103.032
KPNJ2_02955	38.618	35.8001	44.9191
KPNJ2_00055	3.73225	10.7505	8.68247
KPNJ2_01261	10.2614	9.85236	13.5271
KPNJ2_01459	16.4592	21.0709	44.6713
KPNJ2_00048	2.4348	2.33775	0
Novel00060	360.512	360.466	271.845
KPNJ2_03919	126.65	117.061	101.47
KPNJ2_00107	11.0043	13.5844	13.7141
KPNJ2_02391	0	0	0
KPNJ2_02175	1205.05	2367.34	1922.08
KPNJ2_04635	102.905	220.965	90.0972
KPNJ2_01540	68.5802	61.8559	50.7628
KPNJ2_01133	278146	320828	430069
KPNJ2_01963	79.7825	77.6518	67.3756
KPNJ2_02979	9.81562	6.94428	9.61448
KPNJ2_01973	54.126	51.9686	42.9256
KPNJ2_02996	0.602903	0	2.10383
KPNJ2_03458	504.341	291.198	19.8187
KPNJ2_02428	26.8357	25.0504	23.4108
KPNJ2_00111	16.3774	35.3803	17.4621
KPNJ2_04196	29.4087	31.2453	28.0387
KPNJ2_01409	123.233	114.269	84.4336
KPNJ2_r064	0	10.2618	0
KPNJ2_05462	0	0	0
KPNJ2_04808	12.192	21.8159	32.2304
KPNJ2_05089	73.7305	158.24	104.679
KPNJ2_03337	123.198	167.179	95.5331
KPNJ2_02381	0	2.83211	0
KPNJ2_01092	78.8048	48.8462	23.2059
KPNJ2_00617	936.235	1189.31	569.147
KPNJ2_03743	0.972768	1.86799	1.13149
KPNJ2_04828	2.60637	3.12811	1.51582
KPNJ2_03663	0	1.49651	1.81296
KPNJ2_03074	65.5094	53.0704	63.1018
KPNJ2_05612	0	0	0
KPNJ2_01161	42.8264	32.2287	52.5069
KPNJ2_01407	339.472	297.956	157.546
KPNJ2_00360	360.046	341.579	201.918
KPNJ2_03135	6.91565	11.62	10.7254
KPNJ2_03935	7.14663	5.80612	19.8226
KPNJ2_03940	18.969	17.5124	18.6696
KPNJ2_05254	78.2199	98.3733	26.9104
KPNJ2_00086	47.1639	43.4357	61.577
KPNJ2_02256	337.17	479.917	180.612
KPNJ2_02966	5.95056	8.57006	3.46074
Novel00194	0	0	0
KPNJ2_03995	0	0	0
KPNJ2_02860	11.927	41.512	90.175
KPNJ2_03493	144.574	121.015	163.852
KPNJ2_05310	2292.22	1608.95	436.135
KPNJ2_00838	1.76601	1.69562	2.05417
KPNJ2_04083	15.7588	7.84556	4.75226
KPNJ2_01726	10.5878	9.24163	5.59791
KPNJ2_01893	15.6542	19.3246	13.006
KPNJ2_02624	3.60001	13.8261	10.0498
KPNJ2_03641	1.69334	0	5.9089
KPNJ2_02491	21.5337	23.3722	20.6912
KPNJ2_03652	5.43209	5.21558	10.5307
KPNJ2_01218	34.5299	33.1536	29.0073
KPNJ2_00241	449.706	977.985	534.852
KPNJ2_01512	100.187	92.7579	20.8096
KPNJ2_05123	13.5467	58.5303	31.5141
KPNJ2_03636	62.1508	69.9621	37.3923
KPNJ2_02523	38.8502	11.8274	9.91961
KPNJ2_05062	6.91907	4.29859	5.20755
KPNJ2_00214	45.927	53.6307	24.5447
KPNJ2_00102	0	11.7061	0
KPNJ2_04205	201.325	257.734	128.728
KPNJ2_01011	26.2394	43.516	52.7177
KPNJ2_05036	0	0.698638	0.846368
KPNJ2_r003	0	0	0
KPNJ2_05028	0	0	0
KPNJ2_02527	43.5519	56.4788	31.5791
KPNJ2_00618	1794.71	3245.46	3430.93
KPNJ2_00489	34.6636	61.3995	52.8325
KPNJ2_03487	0	0	0
KPNJ2_03505	8.77826	16.1544	18.7194
KPNJ2_03220	24.9382	125.707	43.511
KPNJ2_r033	0	0	12.5953
KPNJ2_01549	195.049	152.223	41.25
KPNJ2_00287	19.44	10.3695	5.02489
KPNJ2_00319	0.972768	3.73598	13.5779
KPNJ2_05478	0	0	0
KPNJ2_00232	3.8966	2.6189	4.5324
KPNJ2_r024	70.7924	50.978	195.566
KPNJ2_00911	0	0	0
KPNJ2_04692	37.2614	48.7296	30.6377
KPNJ2_00728	162.32	213.515	69.8579
KPNJ2_01398	151.897	263.387	100.207
KPNJ2_04831	22.8601	2.19489	13.295
KPNJ2_02255	634.876	628.151	534.697
KPNJ2_04797	12.9092	12.3947	26.2772
KPNJ2_05632	0	0	0
KPNJ2_04722	0	0	0
KPNJ2_01777	1113.68	1481.55	691.919
KPNJ2_01542	787.181	419.304	131.261
KPNJ2_02342	48.8706	45.5946	45.0467
KPNJ2_01784	11.7566	7.52533	123.725
KPNJ2_01952	119.525	162.735	158.401
KPNJ2_04242	411.982	362.838	175.281
KPNJ2_03527	130.926	131.693	203.051
KPNJ2_02304	1.61365	1.54933	0
KPNJ2_03083	6.00527	4.61272	6.42632
KPNJ2_05167	22.1115	26.5377	23.3082
sRNA00059	0	0	0
KPNJ2_05424	399.74	501.152	378.055
KPNJ2_05377	16.4592	25.0217	25.5265
KPNJ2_05287	31.5765	56.846	24.1032
KPNJ2_01972	53.7884	27.2978	17.8757
KPNJ2_01004	42.567	69.9337	49.5125
KPNJ2_05000	0	0	0
KPNJ2_03740	32.273	7.74666	9.38472
KPNJ2_01568	21.8582	36.7272	13.9836
KPNJ2_00710	16.6643	14.7693	12.4253
KPNJ2_01664	4.03413	3.87333	0
KPNJ2_03087	0	0	0
KPNJ2_01810	24.4099	34.5974	22.9846
sRNA00027	0	0	0
KPNJ2_05117	173.886	130.974	43.009
KPNJ2_01736	7.57493	11.429	18.2512
KPNJ2_00250	116.695	95.3208	56.7254
KPNJ2_04922	10.6532	5.1143	12.3915
KPNJ2_04125	3.40771	8.17971	5.9456
KPNJ2_02028	165.735	38.4105	19.9425
KPNJ2_04084	3.68711	7.08028	9.86405
KPNJ2_01335	0	0	0
KPNJ2_05533	0	0	0
sRNA00017	0	0	0
KPNJ2_01317	2.42762	0	2.82372
KPNJ2_01943	0	0	0
Novel00030	0	0	0
KPNJ2_02905	7.17178	6.88592	0
KPNJ2_01352	0	0	0
KPNJ2_01303	164.592	90.304	63.8161
KPNJ2_00554	12724.8	12676.2	5251.07
KPNJ2_01023	120.473	195.391	213.036
KPNJ2_04737	13.1952	22.0044	30.6964
KPNJ2_05326	81.998	103.064	90.175
KPNJ2_01346	0	1.1552	2.79895
Novel00328	334.373	543.84	266.552
KPNJ2_00936	96.0122	103.16	69.1341
KPNJ2_01353	0	0	0
KPNJ2_02208	0	0	0
KPNJ2_00244	140.867	180.811	236.292
KPNJ2_03668	2.39931	1.53578	1.86053
KPNJ2_03473	60.536	96.8718	87.541
KPNJ2_02202	267.03	346.515	407.066
KPNJ2_r019	75.7991	83.1747	176.334
KPNJ2_00430	12.3372	18.8133	8.44129
KPNJ2_01823	0	0	0
KPNJ2_03577	10.6878	19.3834	24.8634
KPNJ2_03258	127.322	121.136	106.36
KPNJ2_03315	31.8053	26.7204	23.1218
KPNJ2_01099	284.387	280.905	101.725
KPNJ2_04366	0	1.45517	1.76288
KPNJ2_04515	0	0	0
KPNJ2_03748	431.432	567.478	95.7242
KPNJ2_02652	12.4691	6.98373	6.04319
KPNJ2_02590	14.2178	21.6812	22.3746
KPNJ2_03873	108.515	161.785	127.005
Novel00259	27.2805	82.9449	10.5773
KPNJ2_04203	103.707	118.845	101.172
KPNJ2_04774	53.7131	139.982	218.671
KPNJ2_01159	50.7147	48.6933	16.0881
KPNJ2_05318	34.7331	76.2256	102.238
KPNJ2_03550	1.88321	3.01358	1.46032
KPNJ2_02390	6.79432	4.89263	1.97573
KPNJ2_03729	133.946	241.781	299.138
KPNJ2_01555	15.811	24.2893	13.7931
KPNJ2_05509	0	0	0
KPNJ2_05314	68.5802	50.978	23.1591
Novel00046	0	0	0
KPNJ2_04442	76.7529	110.54	79.3568
Novel00133	13.4912	12.9534	5.23083
KPNJ2_05543	0	0	0
KPNJ2_05225	68.5802	69.139	58.8305
KPNJ2_04840	11.8534	21.136	7.87853
KPNJ2_03810	74.0981	65.8466	27.507
KPNJ2_05477	0	16.9927	0
KPNJ2_00830	0	0	2.57323
KPNJ2_02777	14.6304	15.8032	10.636
KPNJ2_00521	0	2.63387	0
KPNJ2_04147	13.4471	10.3289	0
KPNJ2_04221	85.6416	61.671	20.2344
KPNJ2_04964	60.8918	93.3073	75.1199
KPNJ2_03645	0	0	0
KPNJ2_03290	66.6207	97.8293	31.9081
KPNJ2_00594	1933	2290.85	1142.75
KPNJ2_04666	5.75498	8.74885	10.041
KPNJ2_05305	19.5015	22.469	18.9029
KPNJ2_02798	5.25295	5.04357	4.75226
KPNJ2_00420	3.86367	3.70967	4.49409
KPNJ2_03301	36.3071	46.48	30.0311
KPNJ2_03391	88.3037	61.1557	99.3444
KPNJ2_01354	2.81515	2.70294	6.18514
KPNJ2_02884	90.3892	108.988	51.3463
KPNJ2_05586	0	0	0
KPNJ2_04668	67.927	63.9653	60.7773
KPNJ2_02949	11.927	12.0543	10.2223
KPNJ2_01053	2.70934	7.80405	4.72712
KPNJ2_04633	5.13709	5.9188	4.78023
KPNJ2_04114	0	0	0
KPNJ2_03397	4.42453	6.37226	5.14646
KPNJ2_02167	21.5153	21.9489	23.4618
KPNJ2_r009	21.9457	21.0709	102.106
KPNJ2_01366	63.6649	88.0952	62.0737
KPNJ2_03561	49.4677	58.2905	30.0773
KPNJ2_04011	87.4646	61.0751	25.434
KPNJ2_04402	80.7766	92.1469	107.911
KPNJ2_02743	41.1062	37.0513	21.4672
KPNJ2_03084	2.16569	5.54498	8.39686
KPNJ2_01696	87.0441	179.812	85.9063
KPNJ2_01304	2437.35	2306.9	665.668
KPNJ2_01958	315.942	463.197	323.482
KPNJ2_02541	5.95056	6.28471	10.3822
KPNJ2_03155	0	0	4.90893
KPNJ2_01578	42.5964	53.9861	31.7099
KPNJ2_03082	8.06825	13.5567	4.69236
KPNJ2_00277	2.61258	6.68918	2.02591
KPNJ2_01405	1407.54	1568.82	702.256
KPNJ2_03266	17.6349	24.4573	19.3728
KPNJ2_04623	0	0	0
KPNJ2_04786	32.273	51.3726	24.6966
KPNJ2_04604	245.613	287.888	351.545
KPNJ2_00798	50.8532	39.8862	47.4872
KPNJ2_03332	13.716	18.8133	13.6749
KPNJ2_04065	178.781	214.342	129.833
KPNJ2_02927	16.1365	2.21333	2.68135
KPNJ2_03684	2.31169	6.65865	3.58518
KPNJ2_03360	16.7707	21.853	15.327
KPNJ2_00768	26.1852	27.5359	10.1526
KPNJ2_03856	10.7157	22.9287	20.6548
KPNJ2_01423	31.4326	35.6669	23.931
KPNJ2_04274	1688.13	1215.63	921.898
KPNJ2_04704	364.142	428.877	300.726
KPNJ2_03819	292.309	345.425	273.747
KPNJ2_01759	52.59	84.6112	242.204
KPNJ2_03382	64.1727	92.0837	67.2612
KPNJ2_00013	45.1584	52.4185	42.335
KPNJ2_01671	55.3252	90.7466	195.739
KPNJ2_03359	0	0	0
KPNJ2_01269	1233.31	1959.07	685.628
KPNJ2_r008	87.1371	260.288	146.402
KPNJ2_03552	8.84905	10.1956	16.4687
Novel00360	0	0	0
KPNJ2_02908	8.84905	4.24817	20.5858
KPNJ2_03448	69.6923	90.4057	63.8161
KPNJ2_00992	167.269	96.3609	112.067
KPNJ2_00545	2038.62	1369.39	520.989
KPNJ2_01545	120.492	210.343	124.087
Novel00187	7.44762	0	0
KPNJ2_01345	0	0	2.10614
KPNJ2_00665	0	0	0
KPNJ2_00356	77.0818	91.4234	21.0962
KPNJ2_01271	3.18978	0	0
KPNJ2_05048	0	0	0
sRNA00012	0	0	0
KPNJ2_03585	90.1102	121.637	63.8161
Novel00226	0	0	0
KPNJ2_02373	2.08874	4.01096	8.09849
KPNJ2_05487	234.583	227.694	205.762
KPNJ2_03803	268.834	310.796	57.4345
KPNJ2_r006	0	0	0
KPNJ2_05575	0	0	0
KPNJ2_01797	13.9108	9.61655	6.47222
KPNJ2_00350	232.887	197.54	149.569
KPNJ2_05127	2.96029	1.89487	0
KPNJ2_02740	0	0	0
KPNJ2_01826	682.585	969.307	551.077
KPNJ2_04899	32.7805	38.0999	58.1971
KPNJ2_01275	401	145.256	124.028
KPNJ2_r054	0	17.9582	0
KPNJ2_02441	23.1649	25.7534	15.5995
KPNJ2_03811	15.24	7.31629	8.86335
KPNJ2_05285	8.12802	6.34079	10.636
KPNJ2_04670	0	0	0
KPNJ2_02852	47.5489	57.0671	24.4628
KPNJ2_04358	2.80874	4.49465	7.62309
KPNJ2_r059	0	0	0
KPNJ2_03776	0.629176	1.81229	0.731836
KPNJ2_05145	48.4095	66.4	45.5829
KPNJ2_04355	4.72967	7.94701	4.12604
KPNJ2_04698	1403.74	2083.95	1113.44
KPNJ2_00653	28.8197	40.994	21.1065
KPNJ2_05261	25.2865	38.993	45.4556
KPNJ2_00413	581.839	770.028	327.21
KPNJ2_01987	12.323	10.803	11.8409
KPNJ2_02367	7.83773	6.11433	5.69787
KPNJ2_02670	2.63264	4.04432	3.06219
KPNJ2_03790	211.362	410.192	465.544
KPNJ2_03044	408.364	320.254	337.21
Novel00176	0	0	0
KPNJ2_02164	9.79717	11.7583	10.826
KPNJ2_00406	191.649	151.537	144.242
KPNJ2_04107	3.60948	4.85186	6.71749
KPNJ2_05100	328.205	351.339	270.079
KPNJ2_04039	12.7393	13.047	6.91506
KPNJ2_05555	0	0	0
KPNJ2_r062	0	0	0
KPNJ2_01318	0	0	3.35874
KPNJ2_04628	9.10608	7.65023	9.2679
KPNJ2_02611	86.0614	94.6814	44.8381
sRNA00026	0	0	0
KPNJ2_05264	124.62	147.496	148.6
KPNJ2_03269	0	0	0
KPNJ2_03904	20.7034	22.363	14.2984
KPNJ2_05025	297.532	324.168	272.446
KPNJ2_03335	5.05328	15.2487	8.39686
KPNJ2_02867	4.76619	4.83045	4.92789
KPNJ2_02766	1.80079	7.4924	9.07669
KPNJ2_00261	121.113	115.123	121.856
KPNJ2_00553	97.8469	145.953	93.4886
KPNJ2_04134	87.826	85.8869	31.5297
Novel00175	0	0	0
KPNJ2_04071	0	1.04935	1.27124
Novel00273	0	0	0
KPNJ2_04165	133.923	125.967	80.8602
KPNJ2_02917	37.8692	16.8496	8.59476
KPNJ2_02473	264.969	200.533	117.842
KPNJ2_01177	9.45933	20.4352	8.25209
KPNJ2_01878	15.24	22.2973	16.0384
Novel00285	0	0	0
KPNJ2_04093	2.27652	17.4862	45.0155
KPNJ2_04511	0	0	0
KPNJ2_03901	12.9805	14.9557	7.04594
Novel00346	0	0	0
KPNJ2_04379	5.52323	5.30309	8.56592
KPNJ2_01356	5.26094	12.9889	9.61613
KPNJ2_01584	127.761	190.08	236.968
KPNJ2_03057	6.55984	10.879	4.85557
KPNJ2_03045	93.7729	116.687	65.6612
KPNJ2_03538	36.329	40.5758	24.1466
KPNJ2_05379	0	0	0
KPNJ2_00322	0	0	0
KPNJ2_02273	46.7087	8.54227	6.89904
KPNJ2_03474	65.9445	106.585	121.188
KPNJ2_00347	53.9647	45.0286	26.9014
KPNJ2_03817	25.9386	15.0938	17.3712
KPNJ2_04728	4.6495	11.1604	8.11222
KPNJ2_02883	171.35	217.043	87.9577
KPNJ2_00994	9.06845	8.70699	10.5481
KPNJ2_00405	1056.69	1269.9	669.093
KPNJ2_02070	57.9121	73.1629	145.359
KPNJ2_02861	28.8759	13.8625	11.9955
KPNJ2_04266	1.40677	1.3507	0
KPNJ2_03769	154.026	184.175	161.195
KPNJ2_05039	0	0.613955	0
KPNJ2_00544	48.9704	58.461	43.3506
KPNJ2_03215	137.16	201.93	139.905
KPNJ2_01045	59.8829	53.663	44.4457
KPNJ2_02205	0	0	0
KPNJ2_03966	4.81264	0	2.79895
KPNJ2_05253	19.0006	20.5236	15.885
KPNJ2_02015	4.3543	4.18074	0
KPNJ2_03059	1.33815	3.85444	0
KPNJ2_04119	15.2727	10.7159	10.2488
KPNJ2_03549	6.64215	7.01514	6.95333
KPNJ2_01932	6.61014	12.6933	57.6652
KPNJ2_04973	88.1151	124.51	144.07
KPNJ2_05250	161.973	216.401	190.005
KPNJ2_04070	0	0	0
KPNJ2_00092	8.48414	8.14598	13.158
KPNJ2_03080	0	0.900467	1.63631
KPNJ2_05347	4.29745	8.25232	12.4966
KPNJ2_01324	180.474	330.388	293.89
KPNJ2_02752	10.9728	6.32128	14.0395
KPNJ2_00460	297.407	273.818	94.7764
KPNJ2_03272	297.11	324.978	115.851
KPNJ2_00446	152.529	152.575	163.251
KPNJ2_03432	56.2709	76.9899	53.9983
KPNJ2_04680	111.611	234.337	78.206
KPNJ2_02375	0	0	2.58365
KPNJ2_01735	51.1852	79.0928	137.679
KPNJ2_03616	1312.59	1503.75	487.897
KPNJ2_03421	107.677	118.155	71.5695
KPNJ2_03999	3.28922	6.94785	4.59109
KPNJ2_01291	0	0	0
KPNJ2_04584	14.6584	14.0741	7.30719
KPNJ2_02295	6.8826	3.77615	6.86195
KPNJ2_02109	9.01053	13.9383	18.6324
KPNJ2_02951	1.20316	4.62082	2.79895
KPNJ2_03920	0	0	0
KPNJ2_00001	65.6742	90.3996	41.2371
Novel00116	0	0	0
Novel00351	0	0	0
KPNJ2_01486	1.60892	2.31718	1.87144
KPNJ2_03195	128.511	123.388	108.824
KPNJ2_04962	109.633	193.211	156.228
KPNJ2_01139	42.3448	51.8524	46.3988
KPNJ2_02061	28.427	24.5645	21.4925
KPNJ2_02596	1.60421	1.54027	1.86597
KPNJ2_00259	50.974	41.2145	28.8655
KPNJ2_04099	146.649	184.702	136.462
KPNJ2_00723	14.2109	14.6191	9.74067
KPNJ2_03618	34.8344	67.937	89.8997
KPNJ2_00452	15.6519	22.9376	12.4566
Novel00338	2.56055	3.93359	2.97835
KPNJ2_05553	0	0	0
KPNJ2_05115	0	0	0
KPNJ2_r023	0	0	0
KPNJ2_03554	8.57252	41.1541	29.9138
KPNJ2_03171	9.41296	5.16444	8.60266
KPNJ2_00269	8506.39	15970.2	4977.09
KPNJ2_04238	171.962	182.798	119.06
KPNJ2_05406	0	0	0
KPNJ2_04856	6.06233	17.4621	19.3916
KPNJ2_04116	0	0	0
KPNJ2_03700	64.9707	69.3123	76.6213
KPNJ2_03545	49.9731	37.7725	29.6819
Novel00043	0	0	0
KPNJ2_03056	26.4405	29.6178	32.0362
KPNJ2_03725	0	0	0
KPNJ2_00543	73.8986	89.7664	111.353
KPNJ2_04273	79.5132	91.1886	81.697
KPNJ2_01119	1.05915	1.5254	0.615986
KPNJ2_02585	2.28601	5.48722	9.30652
KPNJ2_04185	128.867	175.183	83.1094
KPNJ2_05405	158.771	187.165	56.4291
KPNJ2_03261	21.8747	31.788	17.8795
KPNJ2_05380	6.97425	6.69627	0
KPNJ2_01847	37.7636	18.4713	27.3498
KPNJ2_03352	0	5.06513	0
KPNJ2_03176	63.618	63.5255	76.9582
KPNJ2_01483	166.855	194.598	65.7898
KPNJ2_03602	0	0	0
KPNJ2_03648	4.03413	0	4.69236
Novel00006	2364.78	2565.64	6181.71
Novel00284	0	0	0
KPNJ2_01769	73.9473	54.9676	2.77461
KPNJ2_03387	254.726	182.6	138.09
KPNJ2_04000	2.6763	8.99369	5.44772
KPNJ2_02271	30.0168	52.0369	24.2462
KPNJ2_01132	40.6959	49.2041	26.2979
KPNJ2_01003	1.7813	5.13091	10.3598
KPNJ2_01230	6.18768	1.98035	2.3991
KPNJ2_00292	100.361	105.997	101.172
KPNJ2_05506	0	0	0
Novel00184	0	0	0
KPNJ2_05455	9.05349	7.82336	6.31843
KPNJ2_04657	13.5802	16.516	10.5307
KPNJ2_04415	17.8025	17.8699	53.6507
KPNJ2_03675	0	0	0
KPNJ2_01644	32.5926	65.1947	104.254
KPNJ2_00567	8.33217	8.00006	5.21861
KPNJ2_00820	0	0	0
KPNJ2_05518	0	0	0
KPNJ2_00456	6895.97	6518.4	1812.14
KPNJ2_04394	42.2032	4.0521	19.6357
KPNJ2_03583	108.12	112.39	61.3217
KPNJ2_04159	2.42762	4.66171	2.82372
KPNJ2_02669	6.4546	3.09867	0.750778
KPNJ2_01217	8.73633	5.03286	10.1618
KPNJ2_02706	0	1.67762	0
KPNJ2_00803	220.532	320.195	168.925
KPNJ2_05447	21.7088	15.1589	13.7733
KPNJ2_03068	12.0887	15.1782	10.8163
KPNJ2_01862	0	0	0
KPNJ2_04450	4.09434	8.84507	9.5248
KPNJ2_03437	26.1258	27.0912	11.5477
Novel00193	0	0	0
KPNJ2_03123	0	0	0
KPNJ2_04479	349.135	457.933	168.605
KPNJ2_01875	3014.99	2743.61	2088.8
KPNJ2_05547	0	0	0
KPNJ2_00677	153.917	183.536	128.499
KPNJ2_02532	0	2.9594	2.15111
KPNJ2_04132	0	0	0
KPNJ2_03899	183.743	126.724	129.438
KPNJ2_r101	0	20.7937	0
KPNJ2_03517	11.43	7.31629	10.3406
KPNJ2_04098	4.88115	6.56123	3.40655
KPNJ2_04436	210.69	262.029	152.961
KPNJ2_03006	15.6519	18.9828	9.582
KPNJ2_03758	16.3502	20.9314	21.1312
KPNJ2_00980	2.25778	2.16779	2.62618
KPNJ2_01428	3.08225	0	3.58518
KPNJ2_00054	2.71605	0	0
KPNJ2_03907	47.7079	58.0214	69.3654
KPNJ2_02341	71.0864	85.7538	65.7243
KPNJ2_02651	8.8206	7.62212	8.20786
KPNJ2_00121	7.98992	16.6215	24.783
KPNJ2_01851	0	0	0
KPNJ2_00685	25.6143	38.8733	26.9104
Novel00014	0	0	0
KPNJ2_04845	1.87037	2.39442	5.07628
KPNJ2_03902	25.8793	29.1074	23.2215
KPNJ2_03207	2.13203	1.3647	1.65327
Novel00352	0	0	0
KPNJ2_03916	87.6589	117.831	94.7646
KPNJ2_05011	51.6578	68.4121	53.8708
KPNJ2_04345	0	0	0
KPNJ2_04520	0	0	0
sRNA00003	0	0	0
KPNJ2_00568	21.1619	18.8133	25.5265
KPNJ2_00886	4.92792	12.6173	7.64265
KPNJ2_04321	330.765	162.584	147.066
KPNJ2_01786	12.4127	9.53435	53.4207
KPNJ2_04958	2.77092	4.65582	2.41728
Novel00295	0	0	0
KPNJ2_02939	0	0	2.17062
KPNJ2_04325	27.0295	27.6087	31.4398
KPNJ2_00235	178.308	218.94	151.563
KPNJ2_01035	0	5.48722	13.295
KPNJ2_04136	1.52825	3.3015	3.55522
Novel00115	0	0	0
Novel00127	0	0	0
KPNJ2_05056	0	0	0
KPNJ2_00485	869.745	745.241	620.847
KPNJ2_04418	233.942	186.463	345.174
KPNJ2_04155	137.16	201.006	96.5639
KPNJ2_00207	476.509	559.303	238.993
Novel00053	0	0	0
KPNJ2_00169	2.12652	0	0
KPNJ2_00073	6.35492	3.81351	3.69591
KPNJ2_01056	0	4.27113	3.44952
Novel00342	0	0	0
KPNJ2_02097	0	0	0
KPNJ2_00933	19.5943	20.3811	7.59716
KPNJ2_00299	290.312	360.237	226.075
KPNJ2_04130	10.5238	8.08347	4.89638
KPNJ2_03714	2.24853	4.31781	5.23083
KPNJ2_03253	80.9803	69.0053	43.5645
KPNJ2_03180	251.596	294.557	226.566
KPNJ2_05266	235.397	312.623	271.65
KPNJ2_02973	676.696	535.516	389.252
KPNJ2_01536	25.6559	28.423	11.4777
KPNJ2_04086	7.71183	6.34666	8.97014
KPNJ2_00538	50.4546	63.5059	51.7828
Novel00202	0	0	0
KPNJ2_01173	0.576304	0	0
KPNJ2_00335	938.532	1202.31	1383.42
KPNJ2_04489	231.513	265.064	176.815
KPNJ2_02744	37.9829	34.4429	14.7268
KPNJ2_05373	64.546	79.1881	58.3938
KPNJ2_05416	95.1725	68.0863	84.654
KPNJ2_03617	101.447	142.129	95.1222
KPNJ2_02781	206.106	443.5	247.67
KPNJ2_02129	0	0	0
KPNJ2_03319	252.889	318.945	213.136
KPNJ2_03860	92.6278	111.74	74.5903
KPNJ2_03322	3569.37	5059.11	2769.59
KPNJ2_02673	3.67722	4.23678	0.855444
KPNJ2_00412	743.958	1076.72	464.581
KPNJ2_01223	1.10465	0.707078	0.428296
KPNJ2_04832	163.393	224.526	298.157
KPNJ2_03464	80.2598	64.4089	58.5213
KPNJ2_02241	48.5639	37.8067	38.9309
KPNJ2_02694	322.159	340.178	292.998
KPNJ2_05045	0	5.37524	0
KPNJ2_00687	8.21319	29.9661	43.9452
KPNJ2_00834	0	3.9607	4.79821
KPNJ2_05097	21.6854	15.6158	39.0968
KPNJ2_05525	0	0	0
KPNJ2_02935	6.94483	8.09687	6.34699
KPNJ2_03514	187.037	213.104	147.937
KPNJ2_03568	51.5188	52.0349	42.0253
KPNJ2_05124	38.5011	90.1059	22.3916
KPNJ2_03896	50.0933	50.387	36.07
KPNJ2_01700	9.8593	10.0232	4.04753
KPNJ2_01880	43.0307	60.2518	31.2824
KPNJ2_03891	0	0	0
KPNJ2_00613	387.78	446.318	267.857
KPNJ2_05220	35.105	30.3352	40.2497
KPNJ2_03687	9.11028	20.41	16.4839
KPNJ2_04032	4.39616	8.44188	5.11347
KPNJ2_05304	21.2906	22.0144	20.0021
KPNJ2_01214	0	0	14.103
Novel00123	0	0	0
KPNJ2_00422	5565.11	3406.75	1428.02
KPNJ2_03586	219.584	296.386	137.701
KPNJ2_01010	4.62988	4.44534	8.07799
KPNJ2_03622	48.6067	62.7622	46.14
KPNJ2_r046	0	0	0
KPNJ2_01950	4.51185	3.46561	6.29764
KPNJ2_00996	9.9152	9.52	7.68869
KPNJ2_01339	0	1.84186	0
KPNJ2_01333	2.5167	1.2082	1.46367
KPNJ2_05029	6.23456	0	7.25183
KPNJ2_03151	0	0	0
KPNJ2_04094	8.57252	0	0
KPNJ2_01009	10.8	5.18477	5.02489
KPNJ2_00673	0	0	0
KPNJ2_04875	0	0	1.16029
KPNJ2_02309	0	0	0
KPNJ2_00470	323.96	411.385	145.865
KPNJ2_04863	0	0	0
KPNJ2_r085	0	0	0
KPNJ2_01292	15.7019	27.4915	19.3382
KPNJ2_02125	2.43192	0.466997	3.96022
KPNJ2_05154	402.658	577.602	272.431
KPNJ2_01338	2.14313	2.05771	4.98563
KPNJ2_00227	23.4176	53.8015	42.8035
KPNJ2_04991	25.4833	23.0283	12.2053
KPNJ2_00552	0	0	0
KPNJ2_01863	1534.2	1072.7	648.604
KPNJ2_01192	5.00585	7.69012	3.49358
KPNJ2_02984	281.265	223.378	113.092
KPNJ2_05345	0.816431	1.56778	1.89929
KPNJ2_00394	24.1466	23.9442	21.6404
KPNJ2_02134	0	0	2.90073
KPNJ2_03488	4618.64	3894.73	2130.89
KPNJ2_02609	0	0	0
KPNJ2_01580	481.5	857.388	417.259
KPNJ2_01933	36.1834	34.7412	28.3845
KPNJ2_02005	119.134	132.446	136.749
KPNJ2_05436	36.9278	33.4298	17.1813
KPNJ2_03868	118.199	73.2943	37.8085
KPNJ2_03281	19.9664	34.1736	35.3412
Novel00305	0	0	0
KPNJ2_04890	0	0	0
KPNJ2_00258	460.022	433.56	198.629
KPNJ2_02578	0	0.930695	1.12749
KPNJ2_04614	2.02301	1.94238	3.76496
KPNJ2_00928	102.614	95.2395	73.2055
KPNJ2_04953	11.2295	11.552	19.5927
sRNA00050	0	0	0
KPNJ2_03939	0.664215	1.27548	4.63555
KPNJ2_04750	1.01225	2.91572	2.35484
KPNJ2_02513	57.0587	52.6773	22.9738
KPNJ2_02524	69.1663	73.1629	139.086
KPNJ2_00566	12.2465	11.7583	21.8418
KPNJ2_01476	4.43048	3.8994	3.86504
KPNJ2_01157	5.76304	11.62	3.35169
KPNJ2_01846	30.1925	28.575	13.5459
KPNJ2_00540	53.8696	37.3993	24.0997
KPNJ2_00874	24.6092	33.3577	15.1542
Novel00025	969.378	1439.74	2349.06
KPNJ2_01007	48.286	45.0176	14.6517
KPNJ2_03478	1.15747	2.22267	2.69266
KPNJ2_02024	132.08	71.5371	102.421
KPNJ2_04037	16.3774	24.5696	17.859
KPNJ2_04752	11.0465	8.83848	4.28296
KPNJ2_01233	6.71121	2.41639	3.90313
KPNJ2_01662	31.9697	28.7151	14.3946
KPNJ2_00961	34.2901	30.5717	34.1872
KPNJ2_05374	41.5637	66.2457	66.7169
KPNJ2_01577	0	7.11856	0
KPNJ2_04491	352.994	234.563	126.428
KPNJ2_01665	39.5417	35.5928	22.2782
KPNJ2_03614	179.752	250.91	222.517
KPNJ2_01025	24.2048	26.0067	30.1652
KPNJ2_03556	324.762	463.746	238.708
KPNJ2_02931	13.0347	11.6618	9.64823
KPNJ2_04296	65.7227	93.2827	39.8851
KPNJ2_00229	0	0	0
KPNJ2_05552	0	0	0
KPNJ2_04030	124.613	133.77	85.5579
KPNJ2_01270	131.324	196.139	88.2563
KPNJ2_01169	0	1.97047	0.795712
KPNJ2_04792	91.6524	142.388	95.5021
KPNJ2_01323	187.85	246.209	124.858
KPNJ2_02838	3.21219	7.40196	5.23083
KPNJ2_01723	40.7479	33.5346	13.5419
KPNJ2_00672	0	0	0
KPNJ2_02259	80.0936	86.5138	65.2136
KPNJ2_00377	208.183	228.028	131.129
KPNJ2_01401	64.8731	68.2195	26.5901
KPNJ2_05546	0	0	0
Novel00300	0	0	0
KPNJ2_02775	5.83661	11.2079	6.78895
KPNJ2_00403	91.2888	127.769	85.5812
KPNJ2_00630	276.696	469.763	284.548
Novel00200	0	0	0
KPNJ2_05419	259.787	270.364	200.746
KPNJ2_02335	6.23456	2.99303	7.25183
KPNJ2_02060	0	0	2.8051
KPNJ2_02580	0.507062	0.486851	1.1796
KPNJ2_01472	0.698017	0	0.81191
KPNJ2_00986	45.5768	92.4743	84.0212
KPNJ2_05144	56.4949	49.4898	62.6645
KPNJ2_03861	26.3951	31.6788	17.544
KPNJ2_04956	0	14.6326	0
KPNJ2_01722	18.1024	14.0384	11.3379
KPNJ2_03867	10.6532	20.4572	6.19574
KPNJ2_02041	1070.27	1564.36	842.421
KPNJ2_03085	0	0	0
Novel00334	0	0	0
KPNJ2_02994	0	0	0
KPNJ2_04523	0	1.32355	0
KPNJ2_03182	42.3661	41.6944	53.5908
KPNJ2_04612	21.7284	40.4207	12.6369
KPNJ2_02002	85.1499	110.481	71.7396
KPNJ2_05259	73.0772	143.567	138.617
KPNJ2_01975	58.3661	47.6337	20.3668
KPNJ2_02526	70.0393	109.277	57.7061
KPNJ2_00855	1.31254	0	0.763351
KPNJ2_01785	8.37129	8.03762	61.4193
KPNJ2_00699	870.068	750.253	1121.62
KPNJ2_01480	48.3629	46.4352	54.4097
KPNJ2_04113	6.85802	6.58466	0
sRNA00036	0	0	0
KPNJ2_03988	0	4.11541	4.98563
KPNJ2_01194	229.028	230.566	73.5575
KPNJ2_01168	10.8857	10.4518	7.59716
KPNJ2_03399	37.8996	39.8545	33.5874
KPNJ2_03018	53.7394	83.3957	253.665
KPNJ2_00473	265.944	337.778	175.373
KPNJ2_02602	55.5173	97.2022	41.7844
KPNJ2_01942	2.68066	2.57381	3.11805
Novel00231	16.2	18.6652	11.306
KPNJ2_02429	327.415	577.751	360.252
KPNJ2_05359	17.4458	25.9921	30.0887
KPNJ2_04354	1.05104	5.04572	7.33519
KPNJ2_02826	304.801	291.188	60.2708
KPNJ2_03573	0	0	0
KPNJ2_01357	30.0625	25.2562	17.4839
KPNJ2_03064	13.996	18.1414	10.5818
KPNJ2_04303	10.255	23.3848	38.7668
KPNJ2_03624	13.8619	15.4109	22.9127
KPNJ2_02104	0.844064	0	0
KPNJ2_00578	137.16	154.549	106.8
KPNJ2_03055	4300.5	3087.7	1261.6
KPNJ2_02678	6.74134	3.48527	3.01589
KPNJ2_05618	0	0	0
KPNJ2_04534	52.5681	73.6786	40.7636
KPNJ2_00197	1068.54	644.67	410.247
KPNJ2_03949	0	0	0
KPNJ2_01395	231.332	303.771	204.327
KPNJ2_05570	0	0	0
KPNJ2_04459	17.5438	40.5799	55.6536
KPNJ2_00137	116.941	134.317	64.8331
KPNJ2_03224	60.9601	102.428	48.7484
KPNJ2_00997	85.4017	109.33	42.1427
KPNJ2_00181	60.8969	67.7592	31.1137
KPNJ2_04342	31.3509	52.6773	63.8161
KPNJ2_05198	0	0	0
KPNJ2_03536	53.4839	45.1401	37.1257
KPNJ2_00392	32.1014	43.4308	72.9812
KPNJ2_04365	19.5943	18.8133	8.13981
KPNJ2_02539	115.503	166.349	113.358
KPNJ2_02889	0	0	0
KPNJ2_01332	1.56308	2.25117	9.09062
KPNJ2_01518	135.215	43.8978	26.0243
KPNJ2_02068	63.3775	64.4843	123.781
KPNJ2_04830	0	3.60804	4.37097
Novel00042	0	0	0
Novel00258	0	0	0
KPNJ2_03971	0.97797	0.93899	0.568771
KPNJ2_04484	144.834	113.275	85.9063
KPNJ2_03014	138.518	125.174	30.0125
KPNJ2_02812	16.2613	21.0438	15.6251
KPNJ2_05174	0	0	0
KPNJ2_02254	0	0	7.97702
KPNJ2_03113	0	0	5.14646
KPNJ2_00826	14.3302	21.6213	25.0026
sRNA00040	53.526	102.785	101.172
KPNJ2_05032	0	1.13529	1.37535
KPNJ2_02435	58.4948	133.63	70.3854
KPNJ2_05614	20.1706	27.1133	23.4618
Novel00054	3.93762	7.56134	45.801
KPNJ2_02137	0	0	0
KPNJ2_03834	202.81	396.205	416.578
KPNJ2_05571	0	0	0
KPNJ2_03030	4.57201	8.77955	0
KPNJ2_05141	0	4.62082	0
KPNJ2_03987	2.09405	3.01588	0
KPNJ2_00771	55.4964	47.8885	49.8436
KPNJ2_05432	86.9604	91.8437	59.7701
KPNJ2_04463	61.6059	54.6862	37.857
KPNJ2_02880	420.544	740.267	297.996
KPNJ2_01112	3.65761	3.51182	7.09068
KPNJ2_04308	50.9955	54.028	31.3626
KPNJ2_03323	72.9576	56.0397	79.7702
KPNJ2_04935	5.48641	10.5355	0
KPNJ2_01871	31.6524	23.6373	32.7262
KPNJ2_04336	70.9013	60.7815	53.9983
KPNJ2_00098	4.17444	6.29837	8.32384
KPNJ2_01946	0	0	0
KPNJ2_02268	3.96417	5.32863	7.37759
KPNJ2_01526	109.067	66.64	65.3539
KPNJ2_04066	3.42901	1.64617	2.65901
KPNJ2_02455	57.416	55.1274	7.42048
KPNJ2_02835	13.9337	10.0338	13.1684
KPNJ2_02769	38.5176	29.7663	28.4113
KPNJ2_03235	4.21222	2.02216	1.22488
KPNJ2_00969	8.82318	14.6326	11.1958
KPNJ2_04605	0	0	0
KPNJ2_01032	0	0	0
KPNJ2_00410	10.7157	16.4617	14.9569
KPNJ2_02745	6.74559	6.47672	3.48722
KPNJ2_05260	0	0	0
KPNJ2_02235	1143.65	938.546	1141.5
KPNJ2_04959	2.68942	10.3289	7.03854
KPNJ2_04849	21.8941	28.4408	17.9764
KPNJ2_01090	11.6732	25.2179	16.9724
KPNJ2_02900	79.3378	102.643	66.4751
KPNJ2_03243	46.1728	48.6787	54.7597
KPNJ2_02995	184.935	172.632	97.9948
KPNJ2_00492	0	0	0
KPNJ2_01891	159.88	243.996	186.946
KPNJ2_01180	0	0	0
KPNJ2_04015	0.692729	0	0.805759
KPNJ2_02340	409.269	350.474	347.386
KPNJ2_05422	324.991	444.57	272.336
KPNJ2_02181	0.600264	0	0.698207
KPNJ2_04671	44.0712	48.3595	44.9851
KPNJ2_01151	9.60122	5.70671	5.84981
KPNJ2_05103	0	0	0
KPNJ2_04376	0	0	0
KPNJ2_02871	46.7694	33.6789	33.4773
KPNJ2_01330	0.466532	0.895873	0.542654
Novel00067	0	0	0
KPNJ2_04557	0	0	0
KPNJ2_00451	22.2191	28.7182	21.8685
KPNJ2_02985	58.6697	111.14	46.1099
KPNJ2_04569	344.552	599.968	237.39
KPNJ2_01808	4.53423	3.80931	1.31852
KPNJ2_00265	97.2323	97.6163	59.3438
KPNJ2_03809	65.0083	75.4493	65.6442
KPNJ2_01403	5.08001	10.7306	10.0451
KPNJ2_02717	7.62002	7.31629	35.4534
KPNJ2_01384	261.258	237.406	244.194
KPNJ2_04921	3.60948	3.46561	1.39948
KPNJ2_01625	720.092	790.16	344.271
KPNJ2_00565	14.3894	16.2956	18.6685
KPNJ2_r034	0	0	0
KPNJ2_05303	33.7625	38.495	24.5447
Novel00125	0	0	0
KPNJ2_04767	13.4801	12.9428	11.7597
KPNJ2_04841	12.5404	18.0608	5.46995
KPNJ2_00411	37.1476	49.385	36.5613
KPNJ2_01917	0	0	0
KPNJ2_03452	3.51693	27.014	12.2723
KPNJ2_04044	22.9066	15.5564	14.2969
Novel00233	0	0	0
KPNJ2_00457	18.4776	28.6586	9.91961
KPNJ2_02278	119.525	90.304	127.632
KPNJ2_01710	11.8567	13.4539	13.1644
KPNJ2_04148	40.9904	46.6224	39.61
KPNJ2_01528	24.6889	33.3623	35.0989
KPNJ2_03245	16.7951	43.0019	13.0237
KPNJ2_01718	54.5769	67.5704	53.4585
KPNJ2_00976	2.61258	0	0
KPNJ2_01489	0	0	6.25648
KPNJ2_00910	3.65761	5.26773	4.96348
KPNJ2_04807	16.0867	16.2584	20.6812
Novel00319	0	0	0
KPNJ2_04608	6.79432	8.96982	7.90293
KPNJ2_02364	4.59755	7.35717	10.6954
KPNJ2_03351	22.9336	15.2442	10.2598
KPNJ2_01583	168.861	193.472	189.112
KPNJ2_03921	40.5995	37.9277	38.2897
KPNJ2_03541	4.07407	2.60779	1.57961
KPNJ2_02299	4.76251	2.74361	12.1871
KPNJ2_05306	223.27	212.304	109.103
KPNJ2_01716	50.1806	50.3218	30.4813
KPNJ2_01898	0	0	0
KPNJ2_03428	85.4017	141.632	83.2821
KPNJ2_01706	1023.34	1193.26	2128.13
KPNJ2_04724	91.0356	93.2342	93.1828
KPNJ2_01776	5.13709	7.89173	14.3407
KPNJ2_05192	226.783	137.137	70.7659
KPNJ2_05042	469.943	492.231	421.082
KPNJ2_04213	4.42453	8.49634	16.4687
KPNJ2_00199	71.1643	55.3493	45.7811
KPNJ2_00172	603.052	629.08	545.865
KPNJ2_04216	0	0	0
KPNJ2_01745	3.58589	4.59062	1.39033
KPNJ2_05587	0	0	0
KPNJ2_04530	44.443	20.6001	32.0863
KPNJ2_03267	5.71501	8.23083	3.32376
KPNJ2_00957	1.45915	0	1.69724
KPNJ2_00681	62.9016	58.7167	25.0658
KPNJ2_01537	11.2735	14.4321	3.27823
Novel00263	0	0	0
KPNJ2_01369	19.8646	9.0823	15.4039
KPNJ2_04181	7.41407	8.41284	8.6238
KPNJ2_01140	210.794	338.244	181.372
KPNJ2_03786	12.014	17.3028	20.9615
KPNJ2_04217	39.8207	47.4379	48.8914
KPNJ2_00108	18.1457	19.4722	21.1065
KPNJ2_00865	19.8408	25.676	15.051
Novel00293	0	0	0
KPNJ2_01027	432.116	432.762	423.558
KPNJ2_03139	4.6495	5.95224	1.80272
KPNJ2_05578	0	0	0
KPNJ2_01387	361.3	298.719	142.678
KPNJ2_00388	32.5583	33.2559	10.4749
KPNJ2_00738	7.72734	6.49192	6.17938
KPNJ2_04749	8.69326	4.63709	2.24705
KPNJ2_00524	2.47582	2.37713	1.15192
KPNJ2_02742	31.7463	30.4809	17.9897
KPNJ2_02405	0	0.823083	0
KPNJ2_02418	0	4.59395	0
KPNJ2_03718	43.6674	69.8781	39.0711
Novel00023	0	0	0
KPNJ2_04300	14.2381	31.898	24.2899
Novel00314	0	0	0.461766
KPNJ2_03307	0.983228	0.944038	4.57463
KPNJ2_05319	632.652	1354.79	606.253
KPNJ2_05234	177.58	189.587	135.648
KPNJ2_03130	20.0936	30.1972	30.4854
KPNJ2_04929	11.4003	25.3125	7.45903
KPNJ2_03990	23.5975	19.8248	24.0168
KPNJ2_04843	36.0046	31.2772	30.9109
KPNJ2_04745	228.361	215.122	223.44
KPNJ2_04778	46.8206	84.1454	94.9562
KPNJ2_02592	0	0	0
KPNJ2_02725	45.9328	60.0276	17.8092
KPNJ2_03354	121.258	248.118	100.965
KPNJ2_03196	218.075	352.445	407.459
Novel00149	0	0	0
KPNJ2_05215	227.198	273.082	185.967
KPNJ2_00196	13.4544	10.7651	15.6497
KPNJ2_00041	8.31275	7.98141	0
KPNJ2_04268	165.964	79.016	44.6713
KPNJ2_05094	117.94	80.5258	79.2621
KPNJ2_03456	160.713	203.526	170.821
KPNJ2_05244	406.511	430.389	328.329
KPNJ2_03222	57.8645	113.174	235.156
KPNJ2_03217	146.304	180.859	140.395
KPNJ2_05098	48.2322	81.042	88.8283
KPNJ2_03144	16.8295	12.9269	18.5967
KPNJ2_02597	3.81001	3.65815	22.1584
KPNJ2_04658	11.3016	11.3444	10.158
KPNJ2_05257	23.0245	58.1093	34.4332
KPNJ2_04766	0	0	0
KPNJ2_r017	299.259	677.28	174.044
KPNJ2_03132	17.1023	21.0184	24.6671
KPNJ2_05534	0	0	0
KPNJ2_01424	471.925	635.029	338.009
KPNJ2_04732	30.6161	31.7475	29.2016
KPNJ2_02232	3348.12	2431.26	1096.33
KPNJ2_02201	12.2309	25.1643	6.09708
KPNJ2_03694	90.377	98.0043	122.438
Novel00298	0	0	0
KPNJ2_01418	96.9331	79.109	42.8448
KPNJ2_02805	25.0372	29.2652	29.1224
KPNJ2_04542	63.8356	59.6347	56.1903
KPNJ2_04199	767.261	459.985	422.5
KPNJ2_03594	38.5409	51.1536	42.1925
KPNJ2_04599	227.31	204.443	195.566
KPNJ2_00782	94.4383	82.0384	61.4623
KPNJ2_03166	7.27365	6.98373	7.25183
Novel00141	0	0	0
KPNJ2_03775	11.591	10.3871	12.5835
KPNJ2_04465	9.7623	2.81196	2.27104
KPNJ2_05236	51.6143	72.5001	64.4832
sRNA00008	4602	4725.15	11249.5
KPNJ2_04369	0	0	0
KPNJ2_03604	21.9457	18.4371	12.7632
KPNJ2_01829	66.2153	69.9337	77.0195
KPNJ2_05528	0	0	0
KPNJ2_03794	0	0	0
KPNJ2_00529	63.4483	59.1276	66.2038
KPNJ2_00661	0	0	0
KPNJ2_01657	29.5422	51.0565	10.7997
KPNJ2_04423	129.092	211.742	104.275
KPNJ2_04328	103.606	99.4765	113.664
KPNJ2_03009	22.9015	10.9944	14.4773
KPNJ2_02379	0	0	0
KPNJ2_01981	7.20542	11.8598	4.7892
KPNJ2_01817	22.2716	38.5953	25.2737
KPNJ2_r040	0	0	0
KPNJ2_02275	30.5572	25.3385	56.5459
KPNJ2_02325	0	2.06578	5.00519
KPNJ2_02762	20.7295	28.528	26.5231
KPNJ2_03411	71.2603	67.8145	27.1402
KPNJ2_00260	35.9968	29.7949	37.5389
KPNJ2_04280	182.88	170.323	95.7242
KPNJ2_02516	478.303	395.08	323.171
KPNJ2_02859	4.52888	4.34836	15.051
KPNJ2_04629	236.816	229.434	462.418
KPNJ2_05332	0	0	0
KPNJ2_03989	6.4546	0	3.75389
KPNJ2_03429	168.269	236.233	165.297
KPNJ2_02439	301.844	468.634	304.14
KPNJ2_01919	0	0	0
KPNJ2_00011	2.14873	5.50155	7.49798
KPNJ2_03647	22.9237	39.618	30.2193
KPNJ2_00332	210.906	246.968	98.6249
KPNJ2_03313	88.2597	135.129	124.858
KPNJ2_03976	15.4113	23.6752	3.58518
Novel00007	0	0	0
KPNJ2_02458	10.2073	18.3758	22.2614
KPNJ2_00399	26.3047	25.2562	39.3387
KPNJ2_05275	27.4321	57.4662	26.1066
KPNJ2_02807	25.9883	38.8149	13.435
KPNJ2_04281	53.3401	35.1182	10.636
KPNJ2_01903	0	0	0
KPNJ2_03871	595.903	941.089	504.315
KPNJ2_04457	82.5625	115.072	44.9191
KPNJ2_05162	92.073	133.06	55.2043
KPNJ2_01640	199.177	261.069	337.334
KPNJ2_00987	267.828	283.647	179.365
KPNJ2_03029	38.6141	49.8195	96.3792
KPNJ2_00353	1594.11	2701.18	1035.24
KPNJ2_00122	52.9723	33.3017	18.338
KPNJ2_04048	1.56308	4.50233	1.81812
KPNJ2_03905	1561.76	1499.51	1852.84
KPNJ2_00849	8.921	14.9895	12.9708
KPNJ2_01235	0	0	0
KPNJ2_r061	216.569	145.556	302.287
KPNJ2_03779	5.95056	6.85605	6.22934
sRNA00053	0	0	0
KPNJ2_03579	493.969	661.229	287.842
KPNJ2_05199	5.30943	17.8423	50.4353
KPNJ2_01563	0	0	0
KPNJ2_04493	625.451	511.449	364.332
KPNJ2_00777	53.0259	38.6934	18.0922
KPNJ2_04566	148.899	118.643	97.0178
KPNJ2_00558	90.4674	88.2625	54.3116
KPNJ2_05160	55.3066	97.7079	54.0379
KPNJ2_05491	0	0	0
KPNJ2_05454	22.2422	14.2371	43.119
KPNJ2_00493	57.6421	62.6793	58.1615
KPNJ2_00655	262.454	258.695	252.504
KPNJ2_03653	0	2.17675	10.5481
KPNJ2_00639	4.72967	0.756858	2.7507
Novel00332	0	0	0
KPNJ2_01814	480.289	547.774	293.639
KPNJ2_04772	50.5611	75.4009	197.705
KPNJ2_04981	118.457	121.717	26.5901
KPNJ2_00047	28.5751	28.5335	25.2606
KPNJ2_02095	3.96131	4.75427	4.60766
KPNJ2_02326	2.24853	4.31781	1.30771
Novel00098	0	0	0
KPNJ2_04961	84.9762	107.53	97.8277
KPNJ2_01163	211.619	227.265	226.091
KPNJ2_05183	20.8548	26.9548	41.9843
KPNJ2_01941	0	0	0
KPNJ2_03368	100.09	120.126	88.394
KPNJ2_02934	6.46728	6.72697	5.01502
KPNJ2_02213	57.3808	82.6406	88.4058
KPNJ2_03547	76.4933	46.8524	34.5159
KPNJ2_04690	86.8845	99.3558	51.0983
KPNJ2_00733	112.001	120.784	67.0258
KPNJ2_02971	12.6415	17.5996	10.2929
KPNJ2_02916	47.4603	37.3663	13.8011
KPNJ2_00281	59.2363	17.6042	8.20259
KPNJ2_04197	122.623	213.622	161.746
KPNJ2_04323	459.891	290.5	152.502
KPNJ2_00418	675.251	744.113	312.387
KPNJ2_04851	0	0	0
KPNJ2_04481	282.787	453.61	427.41
KPNJ2_01310	13.9485	29.4636	27.0407
KPNJ2_02922	11.9849	3.83573	7.74468
KPNJ2_03032	26.8787	23.5302	43.2184
KPNJ2_04435	18.0754	55.1274	37.1024
KPNJ2_04115	52.5484	49.5988	18.6476
KPNJ2_04650	37.5386	31.8836	18.4731
KPNJ2_02395	4.9576	1.58667	2.88326
KPNJ2_02238	160.939	152.208	90.5932
KPNJ2_04512	30.7075	53.0704	38.0992
KPNJ2_03753	456.575	449.2	354.048
KPNJ2_00370	105.738	82.3682	88.1823
KPNJ2_00563	233.464	212.951	190.091
Novel00260	0	0	0
KPNJ2_02165	252.407	373.261	304.92
KPNJ2_01414	12.2664	12.8481	19.4561
KPNJ2_00145	8.2672	10.8241	10.4903
KPNJ2_00951	172.15	166.632	110.701
KPNJ2_05512	0	0	0
KPNJ2_01800	14.4934	7.59039	5.51724
KPNJ2_05179	57.3025	28.6799	25.5265
KPNJ2_05007	0	0	0
KPNJ2_r018	0	0	0
KPNJ2_00536	106.006	125.866	56.4744
KPNJ2_03289	594.801	671.129	204.028
KPNJ2_00305	0	0	0
KPNJ2_01507	124.213	142.571	181.189
KPNJ2_01678	20.8565	25.0315	28.9767
KPNJ2_04329	21.1016	15.37	16.081
KPNJ2_05231	210.506	244.289	224.61
KPNJ2_03676	0	0	0
KPNJ2_02290	0	0	0
KPNJ2_00379	22.8601	28.629	31.2144
KPNJ2_02734	27.1605	23.4701	7.3715
KPNJ2_04254	406.493	514.801	397.4
KPNJ2_05294	20.1377	25.3504	37.4777
KPNJ2_05020	18.4691	5.21558	5.68659
KPNJ2_01565	2870.05	4204.49	2207.53
KPNJ2_05589	0	0	0
KPNJ2_02737	8.54581	5.74363	8.94619
KPNJ2_05051	4.49706	6.47672	7.84625
KPNJ2_00908	2.79919	2.15009	5.86066
KPNJ2_01037	134.413	158.946	151.659
KPNJ2_05229	15.9026	22.9032	27.7461
KPNJ2_01694	144.574	188.642	93.9994
KPNJ2_02465	19.677	13.336	8.75116
KPNJ2_04552	0	0	0
KPNJ2_03276	93.712	88.3408	269.534
KPNJ2_04682	271.316	308.727	150.302
KPNJ2_00024	42.7086	39.4291	32.4813
KPNJ2_03157	11.8129	16.3829	19.8471
KPNJ2_03441	64.4003	60.0498	34.5731
KPNJ2_00629	397.889	446.096	449.875
Novel00276	0	0	0
KPNJ2_00560	1243.87	1131.96	562.654
KPNJ2_04253	493.508	661.049	516.16
Novel00283	0	0	0
KPNJ2_03844	19.8304	23.8	34.5991
KPNJ2_01410	0	0	0
KPNJ2_01388	55.3675	85.3791	65.3774
KPNJ2_03953	0	0	0
KPNJ2_01162	41.1481	42.8003	39.8851
Novel00341	0	0	0
KPNJ2_02948	5.43209	7.82336	2.10614
KPNJ2_03405	0	0	0
Novel00306	0	0	0
KPNJ2_04735	1.95943	4.70333	5.69787
KPNJ2_00977	5.9094	12.5422	11.2149
KPNJ2_05239	41.1893	84.6317	71.865
Novel00137	0	0	0
KPNJ2_05567	0.818868	1.57246	0.95248
KPNJ2_00535	206.754	199.81	179.188
KPNJ2_00156	184.485	227.19	227.648
KPNJ2_05136	0	0	4.1439
KPNJ2_04540	29.5155	68.3471	84.8189
KPNJ2_00924	167.086	260.992	92.8235
KPNJ2_r111	0	0	0
KPNJ2_03318	132.976	135.711	77.8773
KPNJ2_01479	50.8439	45.4115	27.507
KPNJ2_04488	75.9483	101.219	77.7924
KPNJ2_04661	0.799769	3.83945	2.79079
KPNJ2_04487	151.909	195.416	197.281
KPNJ2_02809	3.05934	0	0
KPNJ2_05053	642.28	956.043	536.915
KPNJ2_01044	140.084	106.898	69.9937
KPNJ2_02159	180.871	374.819	206
KPNJ2_04299	22.9308	32.6175	33.5874
KPNJ2_01834	0	0	0
Novel00110	0	0	0
KPNJ2_02705	1.20846	2.32059	1.40564
KPNJ2_05503	0	0	8.39686
KPNJ2_04483	167.239	165.772	124.553
KPNJ2_00999	5.62709	5.4028	9.81787
KPNJ2_03463	28.1561	16.2203	10.2929
KPNJ2_01186	22.6194	26.8007	45.343
KPNJ2_00017	87.7826	139.834	177.525
KPNJ2_03863	240.031	393.763	148.372
KPNJ2_01773	20.0936	41.9405	17.2751
KPNJ2_04407	14.9087	10.0201	5.2024
KPNJ2_04095	3.46364	0.665118	1.61152
Novel00032	0	0	0
KPNJ2_02557	3.46364	3.99071	6.44607
KPNJ2_01852	0	0	0
KPNJ2_02401	18.9187	27.2469	15.4039
KPNJ2_04063	45.0613	50.8556	35.8621
KPNJ2_05362	0	0	0
KPNJ2_02849	105.945	61.7596	17.6044
KPNJ2_02363	7.41407	3.55928	11.4984
Novel00237	0	0	0
KPNJ2_04150	60.9601	58.5303	91.1659
KPNJ2_01548	126.154	245.502	80.755
KPNJ2_00168	0	1.99535	2.41728
KPNJ2_05252	0	4.54115	5.50139
KPNJ2_01043	0	2.43876	0
KPNJ2_00721	4.28626	2.74361	0
KPNJ2_04338	8.69326	9.27417	13.4823
KPNJ2_00163	241.663	354.318	148.145
KPNJ2_03981	0	0	0
KPNJ2_00110	0	0	0
KPNJ2_04677	517.469	754.243	311.829
KPNJ2_05086	0	0	0
KPNJ2_02025	402.908	430.061	97.2199
KPNJ2_04884	0	0	0
KPNJ2_01337	0	1.54933	0
KPNJ2_03038	0	0	0
KPNJ2_03897	10.0668	9.66556	19.0277
KPNJ2_05277	43.0472	64.8336	27.49
KPNJ2_01095	34.2901	18.7064	17.2231
KPNJ2_01049	373.175	368.385	143.73
KPNJ2_01819	14.5143	30.6588	11.8178
Novel00256	0	0	0
KPNJ2_03611	32.5079	51.4726	57.0498
KPNJ2_03109	3.18978	7.14615	13.6042
KPNJ2_01768	19.5943	23.9442	24.8634
KPNJ2_00533	35.1693	60.7815	51.1347
KPNJ2_04061	89.2167	35.2249	58.191
KPNJ2_00275	5.37884	6.19733	3.75389
KPNJ2_00238	0	3.99071	9.66911
KPNJ2_03623	90.675	77.1425	34.7117
KPNJ2_01156	5.43209	10.4312	12.6369
KPNJ2_05184	1.02358	2.94836	0
KPNJ2_04917	20.8345	25.0051	21.2047
KPNJ2_01766	69.9636	71.3497	79.0805
KPNJ2_01523	18.7311	14.5037	9.13667
KPNJ2_02172	203.463	246.864	80.0645
KPNJ2_05539	3.93762	1.26022	7.63351
KPNJ2_01390	557.552	506.912	498.24
KPNJ2_04126	0	0	0
KPNJ2_01601	8.31275	0	9.66911
KPNJ2_05499	0	0	0
KPNJ2_00764	62.5034	90.8517	81.2848
KPNJ2_02591	23.4176	25.6962	15.5649
KPNJ2_02173	365.761	427.888	200.405
KPNJ2_03558	122.755	128.687	104.903
Novel00052	0	0	0
KPNJ2_03984	0	0	4.98563
KPNJ2_01666	35.041	39.4119	31.4423
KPNJ2_03578	11.927	13.6538	5.86938
KPNJ2_05576	0	0	0
KPNJ2_03199	29.8175	40.0806	32.7008
KPNJ2_01204	130.241	114.108	57.7564
KPNJ2_04437	131.91	122.557	60.3047
KPNJ2_01525	38.6543	22.747	34.8088
KPNJ2_03187	226.05	222.126	86.9597
KPNJ2_02386	0	1.60602	0.972807
KPNJ2_01861	14.4379	9.24163	0
KPNJ2_02510	159.283	110.452	72.0505
KPNJ2_02085	72.6143	69.72	39.103
KPNJ2_03806	21.5153	15.4933	68.8213
KPNJ2_01864	197.659	194.214	163.301
KPNJ2_01219	21.3681	29.3884	16.122
KPNJ2_00525	62.3456	91.7862	24.1728
KPNJ2_00276	6.90735	3.78973	3.44332
KPNJ2_01926	0	0	0
KPNJ2_02848	108.452	73.5032	81.6253
KPNJ2_00929	461.822	477.038	424.309
KPNJ2_02869	53.8588	73.0863	85.1995
KPNJ2_01720	85.3442	199.003	63.8161
KPNJ2_00993	0	0	0
KPNJ2_05541	2.57578	1.23656	7.49016
KPNJ2_00894	1.34801	3.23571	3.91991
KPNJ2_00479	1217.14	1276	870.285
KPNJ2_00918	890.471	706.823	282.935
[truncated: 4,141 more rows]

## Sheet: Pa
geneID	Pa_C	Pa_Lvf	Pa_Ta
PADK2_25635	48.5098	42.4346	24.6069
PADK2_02440	10.8663	14.499	12.3446
PADK2_26395	7.76041	10.0809	8.35904
PADK2_17500	97.7062	119.076	121.965
PADK2_02970	53.0528	66.953	53.2041
PADK2_04685	138.939	119.517	220.167
PADK2_20555	14.0485	10.3868	7.73802
PADK2_25910	7.81016	4.96246	5.91512
PADK2_04180	39.3322	39.0559	26.6021
PADK2_03055	3.66542	2.23579	13.325
PADK2_22990	291.55	230.081	193.831
PADK2_26825	204.568	206.438	185.919
PADK2_08005	728.297	587.555	395.13
PADK2_r29729	0	0	0
PADK2_09615	0	0	0.980355
PADK2_27025	124.79	117.315	108.942
PADK2_16765	0.502634	0.510986	1.21816
PADK2_16490	25.7405	15.9917	24.2603
PADK2_11140	2.55427	7.79013	7.73802
PADK2_14610	1.20156	0.610764	1.45603
PADK2_14430	0	0	0
PADK2_21100	21.9986	10.3219	36.9104
PADK2_06550	36.9207	36.2831	29.0809
PADK2_11945	0	0	0
PADK2_02700	23.0505	17.8541	26.6021
PADK2_24925	59.4773	64.741	295.574
PADK2_28640	425.701	388.005	308.328
PADK2_12380	26.4148	16.7836	10.0028
PADK2_03585	6.04657	7.68381	5.49534
PADK2_20945	129.066	136.459	200.192
PADK2_16785	1.11696	0.90842	2.16562
PADK2_24285	42.6555	35.4243	65.5214
PADK2_t29719	0	0	0
PADK2_28795	4.97977	5.62502	8.04586
PADK2_23670	0	0	0
PADK2_17785	98.9507	83.1002	164.741
PADK2_05765	29.5504	26.1899	45.9084
PADK2_24455	149.722	177.475	130.013
PADK2_19890	0	0	0
PADK2_24125	0	0	0
PADK2_18015	6.60371	0	6.00169
PADK2_26585	355.362	323.038	241.512
PADK2_02685	11.5377	11.7295	5.59248
PADK2_04875	43.9623	38.8402	36.7835
PADK2_22210	2.75155	3.91617	1.33371
PADK2_20715	30.5871	21.594	35.5204
sRNA00038	515.47	285.838	283.926
PADK2_23315	146.657	136.351	141.262
PADK2_16400	48.4929	36.4605	36.1146
PADK2_21630	24.2983	21.1732	19.98
PADK2_21640	29.56	19.5986	9.3444
PADK2_03385	216.365	193.818	337.405
PADK2_21900	38.2238	24.2869	46.3189
PADK2_12595	9.77087	6.91007	10.8106
PADK2_06045	12.597	10.2451	14.0436
PADK2_27110	10.6316	17.2933	20.6131
PADK2_19470	37.4702	39.3216	35.1527
PADK2_25465	7.36502	4.27852	5.09988
PADK2_19200	231.254	213.724	240.279
PADK2_06530	0	0	0
PADK2_12320	432.367	364.167	489.373
PADK2_29405	39.6223	41.959	40.0112
PADK2_12175	0	0	0
PADK2_20665	0	0	0
PADK2_17125	46.9173	47.6969	29.3151
PADK2_27585	128.741	109.139	80.569
PADK2_13035	54.6003	44.905	78.8016
PADK2_12090	0	0	0
PADK2_13635	13.5376	7.28606	10.6147
PADK2_18670	67.6043	74.093	115.726
PADK2_13645	0.985748	0.501064	0
PADK2_10850	0	0	0
PADK2_05665	3.01282	1.22515	1.46035
PADK2_15490	54.9467	34.0016	26.0544
PADK2_22430	237.131	237.676	216.12
PADK2_03775	93.2997	53.0044	79.8062
PADK2_09140	364.556	321.849	432.074
PADK2_09040	0.799465	1.21912	1.93755
PADK2_04390	614.269	509.645	582.876
PADK2_05680	235.993	223.177	335.186
PADK2_09295	116.204	89.4964	128.013
PADK2_00850	10.3004	8.97558	13.3733
PADK2_13890	0	0	14.7221
PADK2_13835	281.328	1524.63	184.552
PADK2_28125	0	0	0
PADK2_26580	99.2758	128.68	69.7196
PADK2_00035	298.708	286.619	402.187
PADK2_09480	53.4714	40.77	64.0243
PADK2_15145	6.52829	8.03398	27.0634
Novel00048	21178.1	20315.4	21196.5
PADK2_25100	309.471	353.402	363.71
PADK2_00745	36.6907	21.2226	23.7637
PADK2_03930	27.3695	29.6194	37.4453
PADK2_01935	0	13.3803	2.27842
PADK2_03660	83.6486	71.5497	59.4201
PADK2_26925	15.1953	11.9369	13.3915
PADK2_19440	15.4617	14.6707	56.2087
PADK2_15320	2.64148	2.68538	3.2009
PADK2_12940	16.7229	1.21434	8.68479
PADK2_18895	384.564	358.07	324.463
PADK2_04050	54.4581	72.2534	70.4652
PADK2_23975	0	0	0
PADK2_12980	19.1197	9.38356	14.3807
PADK2_13830	5.99767	3.77454	10.3827
PADK2_02080	185.246	165.702	182.189
PADK2_18800	10.9174	5.91938	3.52787
PADK2_05235	21.6502	32.6355	70.5639
PADK2_07050	5.1689	2.25205	1.78959
PADK2_01920	10.7748	9.26866	4.01745
PADK2_22950	27.0313	20.7779	35.1527
PADK2_16760	30.6347	11.5677	12.7277
PADK2_26245	198.576	174.503	222.958
PADK2_15255	6.92756	5.282	8.91935
PADK2_04270	10.6632	16.9675	26.9665
PADK2_01585	776.583	786.698	438.934
PADK2_26480	16.4737	20.1653	28.1105
PADK2_24350	39.7136	19.0441	22.7001
PADK2_27775	16.0525	12.2394	23.3425
PADK2_03820	9.33628	9.49142	5.65676
PADK2_25865	29.3315	32.1126	31.4422
PADK2_13410	74.4105	76.3539	49.7194
PADK2_04970	3.28849	3.34313	4.98116
PADK2_09255	14.1879	9.91625	17.1926
PADK2_28035	0	0	0
PADK2_01610	6.41869	2.37285	7.07095
PADK2_14995	2.70752	1.37626	4.92138
PADK2_01745	12.2395	9.04935	10.7866
PADK2_13865	32.0627	29.4912	18.5014
PADK2_28100	0	0	0
PADK2_22045	0	1.78735	0
PADK2_19875	0	0	0
PADK2_24680	48.0367	41.0657	38.3656
PADK2_18825	27.1885	32.8228	31.9169
PADK2_10855	0	0	0
PADK2_18410	379.463	246.753	193.044
PADK2_29480	5.05135	4.10823	7.95746
PADK2_01850	40.2469	36.5762	38.4252
PADK2_10820	1464.11	1360.06	920.174
PADK2_14220	0	0	0
PADK2_09090	29.0092	24.6763	30.8483
sRNA00049	0	0	0
sRNA00030	5.6669	5.76107	6.86704
PADK2_02980	231.845	247.076	122.066
PADK2_29040	12.3731	7.39922	14.1115
PADK2_01270	60.2985	56.7931	58.025
PADK2_13070	9.90556	10.0702	18.0051
PADK2_12030	0	0	0
PADK2_24095	0	0	0
PADK2_16555	85.8424	92.4022	70.3679
PADK2_05405	179.674	170.771	152.022
PADK2_22325	42.5359	37.4439	36.5351
PADK2_23705	0	0	0
PADK2_06720	1222.43	1022.95	1068.75
PADK2_26765	51.6726	40.0896	184.552
PADK2_25690	51.0496	40.365	101.727
PADK2_25995	3.07091	2.34146	1.86064
PADK2_15820	71.7412	79.1141	54.5183
PADK2_23175	22.0305	28.2392	37.1425
PADK2_23225	30.8317	32.4249	48.9562
PADK2_05385	84.61	60.9932	130.491
PADK2_18295	4.89848	1.35815	4.317
PADK2_07955	14.9626	14.4869	18.9948
PADK2_26510	37.3529	44.8779	60.0771
PADK2_05805	97.9902	88.8165	74.393
PADK2_22770	8.23233	5.11446	9.97577
PADK2_29525	141.805	147.621	193.831
PADK2_22105	11.4402	7.75355	4.62102
PADK2_28890	7.01644	5.45467	8.50239
PADK2_16615	20.4383	19.1023	35.1527
PADK2_27315	54.9546	52.4612	69.8414
PADK2_01950	1766.66	1862.37	1024.7
PADK2_24360	0	0	0
PADK2_25770	45.1253	39.6195	29.8266
PADK2_08420	29.0092	36.232	21.5938
PADK2_16460	21.6524	22.0122	19.8557
PADK2_26575	90.4154	86.6438	126.178
sRNA00017	0	0	0
PADK2_12130	0	0	0
PADK2_19555	2.22658	1.35815	2.1585
PADK2_23845	0	0	0
PADK2_11365	40.6128	29.4912	175.764
PADK2_20270	291.42	291.535	164.359
PADK2_14170	0	0	0
PADK2_19135	0.619098	3.77631	2.25063
PADK2_23645	29.4192	37.9321	26.9546
PADK2_29100	11.7563	7.06236	18.779
PADK2_24915	65.233	57.76	146.621
PADK2_08500	86.3864	84.4002	100.603
PADK2_10375	79.3219	87.0912	38.4483
PADK2_27350	14.7079	12.0583	16.6729
PADK2_26130	13.8453	14.3513	11.5139
PADK2_11125	112.871	110.031	167.377
PADK2_18590	0	0	0
PADK2_23385	208.227	185.095	214.372
PADK2_22965	779.869	610.43	703.322
PADK2_29085	9.80309	5.22028	5.65676
PADK2_22775	1.28522	0.871048	3.63393
PADK2_25110	3.73738	2.53299	4.52888
PADK2_28005	0	0	0
PADK2_29035	1.59893	2.16733	0.645851
PADK2_19275	6.49063	1.88528	0
PADK2_04705	14.8407	9.93554	13.1588
PADK2_07585	1903.04	2023.84	1609.49
PADK2_00050	4.41444	8.97558	13.3733
PADK2_19800	18.978	14.1484	11.1153
PADK2_29055	4.14416	6.31954	10.0436
PADK2_10230	0	0	1.6296
PADK2_18010	101.896	53.2744	171.984
Novel00024	518.318	355.85	281.416
PADK2_02605	30.9431	37.3555	58.5879
PADK2_25330	11.8941	11.652	12.0545
PADK2_09215	13.3595	12.4173	29.1398
PADK2_04025	60.219	38.4402	231.644
PADK2_08410	188.764	186.085	142.096
PADK2_04620	30.6127	18.6728	19.7845
PADK2_t29627	0	8.14888	0
PADK2_06800	8.58017	10.6611	11.5525
PADK2_02555	21.9159	18.4506	70.9575
PADK2_20880	3242.56	2767.85	2054.76
sRNA00072	0	0	0
sRNA00047	1358.97	1322	766.6
PADK2_14200	0	0	0
PADK2_06655	1.56203	2.64665	1.89284
PADK2_06070	31.3676	25.1754	61.0171
PADK2_24685	36.2274	46.5213	36.9681
PADK2_18965	10.5667	7.00583	8.35076
PADK2_15940	38.2826	32.1502	44.3731
PADK2_21445	8.33083	2.64665	5.04757
PADK2_28925	36.6643	43.008	68.3525
PADK2_29445	0.910601	0.462866	2.2069
PADK2_24885	0	0	1.06064
PADK2_12495	3.51626	0.893673	2.66309
PADK2_11185	21.8871	14.8339	25.049
PADK2_01890	1207.7	1210.38	5016.36
PADK2_02215	14.3339	4.85737	6.94783
PADK2_14725	12.8703	7.26896	19.0617
PADK2_23510	8.21215	3.03586	3.61866
PADK2_18765	113.641	97.5374	88.0431
PADK2_27785	28.2828	32.3065	36.9681
PADK2_25610	9.20976	5.93739	9.25481
PADK2_01305	5.17614	4.04781	8.2023
PADK2_28615	75.4386	62.5093	70.7527
sRNA00004	20.3064	10.3219	0
PADK2_11235	38.5885	32.7986	46.7608
PADK2_01455	2.77221	4.22741	8.39826
PADK2_23365	56.9195	46.1358	63.3814
sRNA00006	0	0	0
PADK2_14460	0	0	0
PADK2_19585	7.6628	6.81636	2.32141
PADK2_25195	96.1882	76.892	116.061
PADK2_27650	197.262	117.965	207.401
PADK2_07355	0.606161	1.23247	2.93814
PADK2_09725	5.24818	2.8729	5.38123
PADK2_16920	1250.19	1129.19	1050.98
PADK2_07035	1.25348	1.91147	1.51895
PADK2_07880	13.5376	11.7965	28.1222
PADK2_15735	1.39085	0	1.6854
PADK2_00275	194.235	157.073	304.912
PADK2_28400	145.748	126.527	379.026
PADK2_06665	6.97016	3.30679	3.37852
PADK2_28660	2.5383	3.87072	3.07586
PADK2_06245	7.25229	1.8432	4.39409
PADK2_02400	2.62866	5.34468	1.59268
PADK2_10870	0	0	0
PADK2_16590	55.8767	52.6487	57.8015
PADK2_14270	0	0	0
PADK2_19400	57.7522	73.8633	146.738
PADK2_26235	142.104	130.101	134.531
PADK2_07795	55.8426	38.7072	86.1242
PADK2_16390	42.305	33.6896	31.613
PADK2_12075	0	0	0
PADK2_13235	0.638566	0	0
PADK2_12755	7.69911	5.87029	3.49861
PADK2_05285	30.3081	27.7305	36.7267
PADK2_04655	30.2054	34.3557	30.4415
PADK2_24365	2615.84	2331.5	1596.97
PADK2_02625	2.36121	0	2.86127
PADK2_22195	2.02054	2.05411	1.22422
PADK2_07220	6.78938	5.64725	19.4462
PADK2_10625	40.0603	42.1303	43.5224
PADK2_29115	166.264	160.463	197.178
PADK2_20480	4888.94	5374.25	3925.44
PADK2_01805	104.31	84.0813	86.7599
PADK2_15035	2231.18	2602.92	1626.2
PADK2_26305	450.682	469.495	407
PADK2_11305	35.406	31.7597	22.7141
sRNA00054	0	0	0
PADK2_17530	19.4813	11.184	15.5529
PADK2_25270	233.685	234.837	384.727
PADK2_22675	8766.42	8457.5	6601.85
PADK2_27720	57.5348	52.1011	90.8112
PADK2_05130	12.2605	10.9062	17.6427
PADK2_14955	235.296	239.206	214.822
PADK2_11855	0	0	0
PADK2_09410	67.0111	39.2233	49.2138
PADK2_10380	26.7777	22.6855	25.6885
PADK2_01780	543.76	567.705	1807.24
PADK2_03855	60.2846	49.0291	31.5276
PADK2_27935	8.01569	9.50703	11.3321
PADK2_17650	1.96514	3.32965	11.1128
PADK2_03940	2.94296	5.98372	10.6987
PADK2_28820	0	1.92933	0
PADK2_13020	5.76068	6.83248	2.90862
PADK2_24815	6.24813	11.6452	8.83325
PADK2_16790	3.30185	1.67836	0
PADK2_13600	2.6719	0.679074	1.61888
PADK2_15310	7.28481	7.40586	3.31035
PADK2_02155	1575.21	1371.16	1550.34
PADK2_19595	95.6744	71.4594	67.0381
PADK2_18325	26.8489	21.3341	37.3965
sRNA00052	0	0	0
PADK2_25080	54.0119	43.294	45.9413
PADK2_12950	26.4555	29.8027	29.459
PADK2_t29713	0	0	0
PADK2_10535	0	0	13.6705
PADK2_24740	1652.37	1558.99	1142.57
PADK2_05135	5.46974	3.47539	9.11367
PADK2_18345	10.8784	10.1376	23.069
PADK2_14775	4.00126	2.03388	7.27298
PADK2_02405	10.2171	18.177	12.3808
PADK2_19435	21.7484	11.5356	62.1618
PADK2_28200	25.8807	22.9376	17.6912
PADK2_24965	29.6081	22.908	51.7539
PADK2_09955	3644.27	2963.87	11240.1
PADK2_26655	5.10496	4.61315	5.49875
PADK2_27240	19.9642	14.4971	31.7954
PADK2_00655	58.7817	56.1367	71.2305
PADK2_08965	12.7996	12.3089	15.5103
PADK2_27160	30.7673	28.8725	39.004
PADK2_07440	321.274	232.02	227.632
PADK2_27070	59.3572	63.5195	64.3565
PADK2_08880	93.5861	78.0876	94.6831
PADK2_10225	1080.69	1018.76	1034
PADK2_29180	194.054	213.484	209.957
PADK2_04400	12.2949	9.2736	20.1854
PADK2_12565	11.0095	8.08343	7.41172
PADK2_22455	288.48	298.189	111.317
PADK2_12390	76.149	66.7889	88.6573
PADK2_28935	137.452	124.538	117.248
PADK2_15595	116.037	98.0754	138.158
PADK2_25615	41.7255	22.6234	43.8205
PADK2_03140	514.662	517.876	149.551
PADK2_21940	6.82231	5.30375	14.1028
PADK2_15950	24.4191	20.2519	27.2545
PADK2_00575	8.50827	8.07301	7.56078
PADK2_10465	2.04084	3.11214	4.94611
PADK2_15670	19.6514	4.43953	15.8754
PADK2_05070	6.06161	2.46494	2.2036
PADK2_08935	22.438	9.69462	5.43799
PADK2_07475	1.77607	2.40744	1.43481
PADK2_01650	44.4203	33.1776	52.7291
PADK2_08945	10.8113	4.77867	10.8225
PADK2_16665	129.18	128.493	173.431
sRNA00005	0	0	0
PADK2_05330	74.8131	77.3099	62.7626
PADK2_27010	99.4478	90.8087	72.8826
PADK2_03825	2.90092	1.47456	2.63645
PADK2_13925	22.6772	24.1019	33.7252
PADK2_03600	0	0	0
sRNA00019	1462.06	1114.77	989.198
PADK2_17840	103.692	101.023	89.0037
PADK2_13030	228.272	223.523	225.705
PADK2_05480	200.578	221.605	223.973
PADK2_09340	430.933	510.753	670.449
PADK2_19345	2.2902	1.55217	5.55043
PADK2_18615	0	0	0
PADK2_23905	0	0	0
PADK2_04695	1.03078	0.523955	0.624541
PADK2_21720	19.6911	20.0183	30.3237
PADK2_12295	0	0	0
PADK2_22745	4.04108	4.10823	4.8969
PADK2_27770	96.6972	76.6771	123.035
PADK2_14230	0	0	0
PADK2_20510	173.42	191.37	131.117
PADK2_01040	10.5684	4.60457	16.4656
PADK2_06810	9.44484	7.68143	12.5896
PADK2_28105	0	0	0
PADK2_29535	819.34	722.534	989.999
PADK2_08795	126.207	128.304	142.642
Novel00031	342.046	332.501	166.399
PADK2_25010	6.29213	6.39668	6.23837
PADK2_22945	134.638	124.268	198.036
PADK2_12805	2.38899	0.809562	24.1244
PADK2_22250	1.62451	9.90904	3.93711
PADK2_24375	2.6372	7.14938	2.66309
PADK2_19295	2.95581	3.00493	2.86543
PADK2_23935	0	0	0
PADK2_00235	16.5172	22.7181	17.6605
PADK2_14640	0.84964	0	0
PADK2_14860	1.99082	2.02391	4.82488
PADK2_27575	149.272	120.308	202.07
PADK2_08280	10.5488	5.36204	6.39141
PADK2_26225	185.922	142.988	206.123
PADK2_25650	466.259	435.926	797.933
PADK2_09915	3.37418	5.30129	4.08876
PADK2_11720	23.6809	31.2968	20.8047
PADK2_22820	9.98676	5.31808	16.712
PADK2_00375	131.583	100.508	111.184
PADK2_08020	6.03161	8.17578	4.87266
PADK2_01315	263.06	262.313	368.595
PADK2_12845	17.4976	22.4695	20.0873
PADK2_22655	493.709	448.334	542.855
PADK2_22335	57.8911	59.7585	65.8343
PADK2_12100	0	0	0
PADK2_25060	0	5.29329	25.2379
PADK2_27185	24.2706	13.9819	20.5875
PADK2_03135	502.316	485.311	135.986
PADK2_05770	4.74449	4.82333	3.44957
PADK2_03740	62.8532	61.6634	90.5449
PADK2_26695	463.82	484.593	339.859
PADK2_08660	21.7422	15.4307	36.289
PADK2_02795	160.314	172.032	364.787
PADK2_14765	9.66972	12.099	12.6189
PADK2_23135	579.21	523.716	247.721
PADK2_27325	113.805	123.636	106.81
PADK2_10515	2.70752	2.40845	3.69104
PADK2_14925	22.2875	13.8465	69.0194
PADK2_16150	0	0	0
PADK2_17065	14.0685	13.2228	16.7263
PADK2_04030	13.7205	19.528	8.86736
PADK2_17900	44.8697	49.709	48.0985
PADK2_27630	34.0542	33.3379	59.6068
PADK2_23145	21.8991	14.842	6.43318
PADK2_13420	22.1633	17.6599	21.776
sRNA00066	0	0	0
PADK2_09245	41.0549	34.6739	37.5035
PADK2_t29701	23.7348	0	0
PADK2_21770	228.945	182.826	148.767
PADK2_07310	11.4761	15.2317	22.7913
PADK2_13090	1.08013	0	0
PADK2_10475	30.6208	36.0448	29.2939
PADK2_14670	18.7805	13.1261	23.469
PADK2_18675	7.11371	12.4915	32.9137
PADK2_07405	22.9266	32.1866	35.7197
PADK2_24735	305.923	293.466	253.306
PADK2_03800	9.55596	6.07172	7.23733
PADK2_00895	339.498	429.65	380.638
PADK2_25090	3.45347	4.9152	8.3697
PADK2_15675	78.4954	72.8606	55.8308
PADK2_27220	16.7948	7.76084	18.5014
PADK2_05165	87.6123	78.663	84.8343
PADK2_24290	231.651	203.432	149.314
PADK2_10065	6.50846	3.96997	10.2529
PADK2_07570	15.1218	11.922	19.0722
PADK2_24745	128.586	86.7171	112.621
PADK2_08275	4.18689	3.83081	4.56623
PADK2_06775	0	1.88242	1.49586
PADK2_05220	22.8897	15.6242	36.8509
PADK2_26250	147.52	131.756	141.852
PADK2_21105	6.21625	3.74491	92.3457
PADK2_23535	120.819	115.428	111.128
Novel00046	0	0	0
PADK2_03670	17.5661	12.1434	35.7609
PADK2_17630	43.233	42.6195	96.8401
PADK2_23220	75.585	82.5753	140.806
PADK2_11910	0	0	0
PADK2_06030	2550.73	2154.96	1042.03
PADK2_28850	25.5217	32.7143	88.7462
PADK2_08815	226.245	197.955	113.484
PADK2_21145	10.6254	18.0033	24.3208
PADK2_08030	0	0	0
PADK2_16575	62.9175	51.0606	34.3581
PADK2_12550	36.3095	30.0771	52.1471
PADK2_09025	5.8689	0	19.9131
PADK2_21985	391.187	350.738	450.167
PADK2_27080	15.4141	22.824	32.0783
PADK2_01570	297.642	359.146	276.406
PADK2_02755	188.742	152.879	152.476
PADK2_26140	20.9286	13.2259	30.8443
PADK2_01955	60.8211	43.8806	57.0595
PADK2_04425	43.9057	39.0559	33.2526
PADK2_17220	1.27713	1.29835	6.19042
PADK2_28255	671.096	760.914	473.385
PADK2_08600	0	0	0
PADK2_28425	46.8609	51.4626	57.4862
PADK2_26985	5.57431	9.71475	4.3424
PADK2_13210	0	2.82792	0
PADK2_02665	664.228	685.877	453.043
PADK2_05470	3.39572	3.45215	1.64595
PADK2_20325	14.2779	12.096	10.5733
PADK2_19590	49.6766	46.0721	27.4584
PADK2_11730	890.648	885.284	607.733
PADK2_09015	1.49784	2.61039	2.33364
PADK2_10565	35.2254	29.4912	38.9191
PADK2_06825	2.14883	9.8304	9.11367
PADK2_26625	47.0678	62.8885	42.3695
PADK2_26905	23.0139	16.5151	27.0676
PADK2_05110	0	3.89506	32.4997
PADK2_05740	48.621	46.5213	152.494
PADK2_06010	43.5558	46.0746	39.9417
PADK2_17240	0	4.63906	0
PADK2_19635	16.6446	15.5675	21.7832
PADK2_00615	76.2599	58.596	68.7704
PADK2_05915	16.9966	20.9167	8.67204
PADK2_26290	34.5961	45.8752	52.8593
PADK2_04215	1.60208	0.814352	2.91206
PADK2_15845	11.0035	9.15244	9.6973
PADK2_14330	0	0	0
PADK2_23570	0	0	0
PADK2_08720	327.159	303.104	257.787
PADK2_07435	53.9108	49.326	67.5057
PADK2_12150	0	0	0
PADK2_04660	7.81016	9.52792	19.307
PADK2_14315	0	0	0
PADK2_04895	12.4227	13.1149	19.1065
PADK2_04565	265.088	230.624	1286.97
PADK2_02575	16.5285	24.0045	37.1965
Novel00040	382.921	712.212	158.187
PADK2_24400	24.8288	19.8325	6.44723
PADK2_16250	55.2046	51.6096	65.8874
PADK2_10400	0.818807	0	0
PADK2_11770	0	0	0
PADK2_24860	11.3444	14.9927	12.3722
PADK2_18720	19.5939	32.5955	28.0605
PADK2_03630	1.24834	1.69212	3.52968
PADK2_02030	149.626	173.843	342.482
PADK2_26700	193.781	179.306	158.89
PADK2_26845	6.39572	8.94024	11.6253
PADK2_06195	272.577	270.429	228.161
PADK2_09010	6.78938	6.90219	3.73965
PADK2_17510	26.4101	29.2355	33.4256
PADK2_18625	53.618	56.8285	37.7859
PADK2_20610	8.50827	5.76643	7.56078
PADK2_25745	57.9312	74.3922	53.9431
PADK2_06780	4.62561	4.23222	2.24209
PADK2_23775	0	0	0
PADK2_25860	1399.54	1562.4	1361.35
PADK2_24010	0	0	0
PADK2_20225	59.3019	50.0567	59.6663
PADK2_24980	490.924	358.431	648.973
PADK2_12340	40.1785	34.2224	34.2128
PADK2_26525	27.5969	27.6368	33.9406
PADK2_02055	828.681	1061.03	942.662
PADK2_18120	154.641	140.537	103.16
PADK2_16425	18.5582	13.1246	20.207
PADK2_04540	477.455	446.913	345.732
PADK2_22825	92.6257	49.7987	49.6455
PADK2_00260	19.0373	24.192	17.3017
PADK2_07775	94.4183	63.1149	59.5581
PADK2_07800	22.4947	18.2014	28.3712
PADK2_26195	314.399	330.301	477.713
PADK2_05160	9.9402	4.33087	10.3246
PADK2_02150	613.311	580.582	787.87
PADK2_27035	793.367	724.935	738.207
PADK2_07875	119.3	64.512	92.2759
PADK2_13265	5.61243	4.42397	4.5833
PADK2_04395	39.9732	36.5737	31.9696
PADK2_02250	66.3477	47.692	59.284
PADK2_03510	78.9694	96.0512	99.1112
PADK2_16925	84.1816	67.2885	151.846
PADK2_07465	15.755	17.7964	31.8193
PADK2_04225	55.3811	48.0621	74.7483
PADK2_26070	46.3896	41.8216	30.7586
PADK2_23430	12.1686	4.25248	12.9025
PADK2_20680	20.8682	17.9512	19.4521
PADK2_24645	756.34	783.867	424.38
PADK2_22165	1.83768	3.73644	2.22687
PADK2_03805	0	1.96608	0
PADK2_09845	2.9148	3.95097	2.35473
PADK2_06830	9.37219	6.35195	11.357
PADK2_00910	33.9528	31.8619	26.1102
PADK2_12125	0	0	0
PADK2_23550	63.1436	86.8062	59.9956
PADK2_27960	915.704	671.898	1265.17
PADK2_16820	1116.23	922.007	1015.98
PADK2_14505	0	0	0
PADK2_25120	10.7252	10.1765	25.9932
PADK2_26710	161.227	191.915	98.9223
PADK2_00640	152.298	124.95	97.1325
PADK2_13620	9.69688	13.9172	17.2801
PADK2_05660	50.55	42.1661	39.2663
PADK2_21040	39.6223	35.2456	35.4645
PADK2_29140	17.3403	15.3089	21.5656
PADK2_12070	0	0	0
PADK2_13725	1.19099	0.605391	0
PADK2_06205	107.958	88.8469	151.068
PADK2_28735	4.94073	3.0137	6.58579
PADK2_02000	93.4095	73.6297	72.1803
PADK2_16260	4.20858	4.27852	1.27497
PADK2_17760	342.328	306.17	400.694
PADK2_13305	7.13164	3.81587	3.18389
PADK2_14880	1.9463	2.63819	11.0063
PADK2_01500	20.0427	15.5499	28.7613
PADK2_04145	2.38276	2.96065	4.17066
PADK2_24615	38.6317	22.1544	63.6179
PADK2_22085	4.61509	1.56393	11.185
PADK2_26390	1.53836	2.34589	0.93208
PADK2_13580	0.464678	2.36199	1.12617
sRNA00002	138.453	84.4521	738.207
PADK2_01345	181.689	210.784	80.2962
PADK2_24170	23.1912	24.7266	27.4172
PADK2_26635	131.674	150.797	176.862
PADK2_08380	4.61509	0	5.59248
PADK2_t29631	0	0	0
PADK2_03970	3.15644	1.06963	0
PADK2_07090	133.135	116.207	162.96
PADK2_21515	623.066	755.231	501.308
PADK2_03010	246.384	282.591	172.795
PADK2_17995	2556.52	2397.86	914.872
PADK2_18835	6.55045	11.0988	15.8754
PADK2_15645	177.295	154.043	214.218
PADK2_12570	30.7268	18.335	29.1398
PADK2_19215	1.52298	2.06438	5.53655
PADK2_25795	2.13004	0.721812	1.72076
PADK2_05305	71.7726	58.1349	60.8102
PADK2_16170	1.56203	0	0.630946
PADK2_21750	369.707	334.893	217.221
PADK2_17695	69.0982	60.2112	52.9732
PADK2_15625	5.47683	2.99807	2.55258
PADK2_09825	2.50696	5.09724	7.08841
PADK2_26630	1652.88	1567.26	1071.12
PADK2_16870	9.23019	9.38356	5.96531
PADK2_25400	15.2536	16.4763	39.8563
PADK2_14305	0	0	0
PADK2_21820	10.6876	8.94779	10.6655
PADK2_22890	20.6237	19.3536	30.7586
PADK2_12910	0	0.627472	1.49586
PADK2_08215	6.09192	4.8169	4.10115
PADK2_18570	0	0	0
PADK2_28230	30.3175	23.7581	79.2166
PADK2_15760	4.32051	0	0
PADK2_07425	104.807	66.593	124.358
PADK2_04010	3.45641	2.63538	2.09421
PADK2_24280	13.5376	8.25753	9.84276
PADK2_07155	58.2087	48.7863	33.3836
PADK2_26075	52.4036	51.0546	29.1049
PADK2_02740	193.634	166.812	627.743
PADK2_24165	40.5218	33.7892	41.3793
PADK2_15785	2.5383	0.516096	1.84552
PADK2_05020	31.0237	34.4064	42.1507
PADK2_11630	37.2284	25.8048	59.4667
PADK2_06230	513.419	456.013	193.917
PADK2_25630	69.5723	75.5909	68.4989
PADK2_19000	38.2002	29.9778	21.1148
PADK2_02760	93.0204	67.9887	56.7285
PADK2_01860	3.06127	3.11214	6.18264
PADK2_21945	14.6723	14.9161	14.9348
Novel00003	609.192	503.71	369.104
PADK2_25215	101.532	76.8358	194.759
PADK2_14810	9.61585	10.3507	21.2483
PADK2_25025	48.6879	59.1549	56.121
PADK2_07185	721.397	533.624	581.678
PADK2_12705	0	0	7.61038
PADK2_00665	424.07	358.158	279.175
PADK2_20575	4.64526	4.04781	4.02074
sRNA00050	33.844	34.4064	235.816
PADK2_00750	23.7015	22.1417	38.0359
PADK2_26555	101.532	107.992	98.1432
PADK2_06285	40.0199	37.6712	37.7186
PADK2_02550	14.5772	13.7855	11.5024
PADK2_10485	2.82033	5.16096	8.2023
PADK2_20405	28.7524	29.2302	26.1312
PADK2_18915	19.6768	11.2021	62.471
PADK2_18260	23.8899	17.3478	8.27123
PADK2_08015	309.673	245.146	246.069
PADK2_16360	9.60438	9.06655	9.97577
PADK2_06320	108.984	105.113	86.9143
PADK2_23410	12.833	8.44172	5.48853
PADK2_02470	21.2355	24.2869	29.7535
PADK2_29385	97.7203	98.6395	89.8614
PADK2_24190	0	0	0
PADK2_10180	27.6546	16.0652	12.4471
PADK2_13025	4.09639	1.78477	5.67306
PADK2_15095	9.61585	10.3507	13.0232
PADK2_26955	32.7523	31.2475	40.9098
Novel00039	0	0	0
PADK2_26170	269.937	232.14	323.151
PADK2_13200	4.15358	3.28425	12.3035
PADK2_01400	9.66972	3.02474	2.70406
PADK2_25590	4.95278	1.67836	2.00056
PADK2_26160	292.729	249.335	332.353
PADK2_05375	106.327	112.394	91.9342
PADK2_16810	17.1259	12.436	207.528
PADK2_21265	530.084	469.552	334.76
PADK2_21710	37.8554	35.8713	76.7373
PADK2_22535	698.879	693.289	412.166
PADK2_11370	22.6634	23.9616	90.0789
PADK2_07065	11.7152	5.95495	11.8302
PADK2_28685	13.7134	11.7965	10.8654
PADK2_02690	25.3319	25.3375	19.3092
PADK2_01460	10.9764	8.36912	12.1926
PADK2_05550	2.45642	1.66483	1.98443
PADK2_23485	126.512	129.434	139.634
PADK2_07660	13.4877	10.6647	13.6201
sRNA00055	533.408	405.963	589.859
PADK2_22935	74.7123	70.1111	54.5531
PADK2_25940	12.5706	13.7626	17.5764
PADK2_11850	0	0	0
PADK2_22315	41.5511	37.302	39.1843
PADK2_01250	0	2.42869	0
PADK2_23625	213.701	190.71	118.348
PADK2_14440	0	0	0
PADK2_19110	139.01	119.152	52.8471
PADK2_26495	278.095	251.225	295.283
PADK2_21435	103.497	99.4456	267.236
PADK2_23640	64.2726	43.5604	59.8241
PADK2_28270	73.036	76.1972	98.6598
PADK2_18285	6.45331	4.37369	7.29866
PADK2_27590	199.94	155.623	128.713
PADK2_09625	63.349	62.6373	67.301
PADK2_11450	123.497	131.473	156.17
PADK2_17480	100.039	100.183	94.0852
PADK2_19575	0.634575	1.93536	0
PADK2_07170	4103.44	3786.51	2634.09
PADK2_28380	163.761	182.465	177.805
PADK2_00280	2.99112	3.04083	3.22185
PADK2_09430	46.7732	55.6688	44.2371
PADK2_19945	2.79446	0	0
PADK2_24950	91.4461	54.6857	99.4054
PADK2_27045	57.8461	68.6086	167.94
PADK2_23345	39.3567	45.9698	30.4415
PADK2_27745	17.6127	20.0119	23.8536
PADK2_14070	15.1218	9.22384	17.2772
PADK2_19710	1.79174	3.64303	2.89493
PADK2_27845	29.2587	19.9779	40.7469
Novel00038	274137	271937	269234
PADK2_20960	19.8744	19.3261	30.366
PADK2_21600	83.2907	67.8797	71.7354
PADK2_20675	183.357	160.273	236.725
PADK2_15605	45.9591	37.1875	59.6703
PADK2_20860	70.3687	73.582	56.0355
PADK2_28210	51.1339	36.2763	44.5777
PADK2_10000	86.2691	89.7265	85.2396
PADK2_12635	1.89337	0.962417	4.01511
PADK2_13145	0	0	4.47398
PADK2_20705	13.046	10.3796	11.6848
PADK2_04725	26.6314	25.7723	21.4108
PADK2_16695	70.5084	60.2112	164.046
PADK2_24435	22.6827	12.0788	41.8841
PADK2_03910	0	0	1.99246
PADK2_07190	19.8484	12.4173	7.40057
PADK2_25880	41.9616	33.5177	31.7801
PADK2_13685	12.1932	10.012	15.3438
PADK2_21775	44.8583	38.2746	66.492
PADK2_24260	287.882	312.954	235.186
PADK2_02465	58.0183	56.8759	544.867
PADK2_16225	78.7158	49.8699	51.1492
sRNA00059	0	0	0
PADK2_04890	0.84259	0.856591	15.3155
PADK2_19700	49.4775	36.1529	38.097
PADK2_03395	0	6.4512	3.84483
PADK2_01190	2.76278	0.936228	1.11596
PADK2_03130	822.194	745.94	185.856
PADK2_17260	29.4093	32.7454	25.4554
PADK2_07100	87.4738	71.4594	56.7852
PADK2_14590	1.46089	1.48517	1.18019
PADK2_23795	0	0	0
PADK2_02245	152.556	129.417	206.723
PADK2_01495	38.2826	30.4581	46.3901
PADK2_00095	1876.84	2143.78	1223.07
PADK2_24970	45.212	47.1519	50.064
PADK2_00220	2.13752	1.08652	1.2951
PADK2_28605	188.706	126.157	137.948
PADK2_03305	1041.58	1080.24	937.608
PADK2_17800	96.0225	84.8158	133.526
PADK2_01115	1.43003	2.18069	3.46576
PADK2_18315	20.8271	10.5866	17.351
PADK2_01550	10.9764	2.23177	1.3301
PADK2_25315	118.061	85.6159	82.9768
PADK2_14355	0	0	0
PADK2_01485	228.392	218.183	253.607
PADK2_05640	25.5489	23.6122	23.7223
PADK2_12965	17.9174	15.5166	30.5576
PADK2_17290	2.95724	9.01915	19.1122
PADK2_15715	20.2255	19.7391	14.7053
PADK2_11865	0	0	0
PADK2_05390	147.813	109.42	195.638
PADK2_21590	31.2406	38.5654	21.6324
PADK2_06220	104.406	102.245	243.748
PADK2_06365	6.04872	3.95307	5.75906
PADK2_05670	111.151	102.133	587.976
PADK2_06700	1361.83	1443.17	1214.54
PADK2_03185	323.014	414.797	206.011
PADK2_20770	369.95	366.606	255.968
PADK2_01265	125.295	111.272	153.575
PADK2_05860	18.7569	14.0942	39.5292
PADK2_25135	42.7503	39.6259	31.2348
PADK2_28910	544.733	479.765	389.744
PADK2_t29707	79.1159	104.56	95.8711
PADK2_18520	178.403	185.101	108.092
PADK2_13590	2.2971	2.80233	2.78359
PADK2_07195	10.4135	19.0558	17.6665
PADK2_18160	0	0	0
PADK2_13520	0.553308	0.562502	0.670488
PADK2_10420	621.376	532.611	398.632
PADK2_15470	81.1522	73.168	57.8463
PADK2_10370	101.085	82.7572	74.7963
PADK2_25725	35.1978	37.6177	109.911
PADK2_22070	2605.2	2669.3	1234.16
PADK2_20910	19.5254	23.4589	33.9851
PADK2_20985	438.705	442.683	438.187
PADK2_19130	1.19169	0.484597	1.73288
PADK2_t29655	82.3233	83.6912	119.709
PADK2_08180	120.926	129.894	60.8261
PADK2_05490	0	0	0
PADK2_22360	33.4156	20.9052	46.722
PADK2_23025	82.8833	42.1303	143.122
PADK2_19505	19.1441	12.5114	12.4277
PADK2_27675	333.567	303.877	345.153
PADK2_13435	61.1639	42.2826	40.0233
PADK2_29220	191.587	157.073	212.903
PADK2_01945	793.796	685	571.676
PADK2_21580	0	0.747965	1.78311
PADK2_20810	17.1476	14.6801	22.9665
PADK2_02490	18.0193	20.4325	13.4372
PADK2_28150	0	0	0
PADK2_01755	32.4422	21.9875	17.4724
PADK2_10240	1604.66	1542.86	1004.63
PADK2_00900	2280.31	1984.85	1698.28
PADK2_25830	16.1162	15.6558	20.3973
PADK2_06785	4.19554	2.55915	4.57567
PADK2_02620	2.12633	1.08083	2.57664
PADK2_22055	78.4191	69.652	54.0152
PADK2_20895	0	0	0
PADK2_26720	20.9471	20.7942	22.3971
PADK2_24830	375.559	388.459	394.24
PADK2_24275	39.6069	41.5433	55.6131
PADK2_14690	0	0	4.68703
PADK2_08550	0	0	0
PADK2_16495	11.8222	12.0187	5.05621
PADK2_25480	22.1022	18.2565	33.4788
PADK2_24035	0	0	0
PADK2_16120	0	0	0
PADK2_01365	67.3924	65.8079	40.8324
PADK2_09520	1364.13	1281.92	944.588
PADK2_11255	262.932	236.047	155.876
PADK2_29370	1204.08	1177.57	4592.13
PADK2_25475	0	0	6.30946
PADK2_21965	289.053	227.369	211.336
PADK2_28060	0	0	0
PADK2_21675	6.00781	4.47894	3.88275
PADK2_18610	0	0	0
PADK2_22550	12.0782	9.20915	12.8066
PADK2_16215	13.9085	6.36283	5.05621
PADK2_29340	67.1422	68.2578	60.5251
PADK2_26565	80.7712	80.4333	66.0857
PADK2_06090	35.8047	30.6798	47.1064
PADK2_12190	0	0	0
PADK2_03615	0	0	0
PADK2_28555	136.276	130.996	158.596
PADK2_05975	11.9163	6.67525	18.271
PADK2_26285	45.7775	37.5885	50.8495
PADK2_10100	8.73394	8.87907	5.29181
PADK2_11685	3.81939	0.647142	3.85688
PADK2_27975	5126.92	5272.4	3741.12
PADK2_19975	60.991	51.792	124.339
PADK2_26570	73.1307	65.4618	84.7169
PADK2_13655	6.36917	7.99853	10.896
PADK2_09760	1.04135	2.11732	5.67852
PADK2_21585	0	0	0
PADK2_06410	1.23443	5.64725	4.48758
PADK2_00345	29.2705	18.5981	25.4936
PADK2_t29699	8.12256	16.5151	9.84276
PADK2_23165	16.1528	24.0454	28.6615
PADK2_26270	17.1709	19.7331	27.14
PADK2_13155	0	0	0
PADK2_13730	0.717541	0.729464	0.869502
PADK2_14625	16.0652	16.9854	9.3444
PADK2_26735	191.166	157.248	109.578
PADK2_26110	32.9534	36.2173	115.48
PADK2_18885	60.107	71.8405	45.2767
PADK2_14055	18.8473	19.1604	100.196
PADK2_10990	0	0	0
PADK2_17555	11.0762	12.8689	7.03055
PADK2_20605	1.40529	1.42864	2.55435
PADK2_05965	40.255	29.1014	40.1082
PADK2_01035	4.93559	5.7344	13.6705
PADK2_08630	147.683	161.397	98.4276
PADK2_19625	16.4243	22.7689	14.4747
PADK2_11655	30.5615	24.8555	26.3352
PADK2_25280	138.996	140.201	1211.92
PADK2_29380	255.789	236.137	431.7
PADK2_10560	22.2536	14.1396	15.1686
PADK2_13160	0	0	0
PADK2_12285	0	0	0
PADK2_21455	37.7119	54.5587	38.668
PADK2_17400	7.25229	4.9152	1.4647
PADK2_18740	22.5627	22.9376	41.0115
PADK2_24235	27.897	17.8078	31.4465
PADK2_09155	20.6914	7.33786	18.6593
PADK2_25985	31.9101	32.019	26.6156
PADK2_16190	4.12732	2.51754	4.00112
PADK2_16685	0	0	0
PADK2_15050	124.8	130.099	93.5575
PADK2_26345	365.712	278.592	420.468
PADK2_09730	5.03087	4.18456	9.42156
PADK2_20100	130.541	110.592	527.291
PADK2_26055	342.772	347.917	183.075
PADK2_05245	55.6662	62.9677	57.0044
PADK2_27425	13.4381	4.55379	50.6613
PADK2_29495	55.1174	45.7114	45.6985
PADK2_19600	48.3292	51.6096	27.5597
PADK2_21085	2.52646	1.28422	2.29613
PADK2_24565	33.4761	23.1869	18.7226
PADK2_05440	7.15931	9.26326	11.0416
PADK2_25170	44.5468	45.8752	73.2599
PADK2_02885	0	0	0
PADK2_24140	15.8774	16.9908	14.1768
PADK2_20015	6.24074	8.29658	4.07207
PADK2_02415	19.085	25.6108	18.5014
PADK2_17395	12.9813	5.89151	7.02252
PADK2_00765	1.27553	2.3341	1.85479
PADK2_03145	498.574	453.843	135.003
PADK2_24665	38.4175	61.3736	33.2526
PADK2_20915	12.0947	9.70713	14.6562
PADK2_27140	4.77798	2.42869	11.5797
PADK2_21575	4.15831	3.52284	2.51948
PADK2_15895	1.61804	0.822464	0.980355
PADK2_11485	7.84497	7.36184	10.2376
PADK2_07450	44.7162	37.9718	38.8866
PADK2_08150	179.634	91.3093	68.6154
PADK2_19260	2.48143	3.36356	5.51275
PADK2_02170	12.1982	7.29464	28.6936
PADK2_04475	27.9347	17.4763	35.1527
PADK2_26410	29.838	23.593	33.144
PADK2_12655	1.78126	0.905431	0.539625
PADK2_03170	113.595	98.1093	80.3988
PADK2_20875	107.201	123.304	176.121
PADK2_22725	81.841	74.4429	65.6184
PADK2_23540	62.316	67.7205	33.8508
PADK2_20230	35.1092	32.7986	28.7464
PADK2_23790	0	0	0
PADK2_08565	0	0	0
PADK2_19905	0	0	0
PADK2_24765	13.7412	20.9543	12.0259
PADK2_09035	0.615346	0.625571	2.23699
PADK2_11890	0	0	0
PADK2_29365	32.204	25.4638	27.1001
PADK2_28880	46.5979	33.8994	31.0824
PADK2_20045	25.0796	20.5616	16.666
PADK2_28675	5.19014	4.61683	3.93082
PADK2_14445	0	0	0
PADK2_28405	320.672	359.547	260.423
PADK2_23110	21.3431	21.6977	12.5621
PADK2_10575	10.6876	18.1086	25.902
PADK2_18020	5.53811	5.63014	4.47398
PADK2_00160	8.79944	11.01	4.92138
PADK2_12400	2.90092	0	10.5458
PADK2_07470	5.47179	4.94463	4.4204
PADK2_04675	338.855	295.093	379.419
PADK2_08205	67.0495	62.321	109.106
PADK2_27505	12.7756	8.88642	27.7031
PADK2_02765	50.3087	45.2553	61.3325
PADK2_22855	250.722	256.995	896.395
PADK2_11190	73.1031	73.1382	92.8032
PADK2_27200	46.226	31.8889	42.0118
PADK2_29545	134.31	91.0279	139.504
PADK2_15365	10.1195	7.54426	8.99256
PADK2_06820	11.5288	10.6549	13.9704
PADK2_14205	0	0	0
PADK2_11260	0.757702	0	1.83634
PADK2_22005	12.6499	12.1832	10.4882
PADK2_05700	33.8246	30.4872	40.7063
PADK2_17885	0.892589	0.453711	1.62243
PADK2_05190	20.7957	23.6285	19.2705
PADK2_04165	123.198	125.245	181.206
PADK2_10295	2.5383	2.58048	3.07586
PADK2_11135	2.60339	2.64665	6.30946
PADK2_04585	186.626	198.574	155.844
PADK2_13585	8.06877	8.20285	8.96278
PADK2_03640	1.64203	0.556438	5.96933
PADK2_23095	326.607	310.379	332.107
PADK2_02725	29.9087	14.4027	40.0578
PADK2_12220	0	0	0
PADK2_25555	2.70752	9.63379	0
PADK2_25290	594.15	593.319	736.385
PADK2_05580	26.2849	25.6738	31.227
PADK2_18595	0	0	0
PADK2_04915	9.44484	3.20059	5.72254
PADK2_18755	88.9454	88.7173	58.9752
PADK2_14005	0	0	0
PADK2_19025	585.41	422.176	1585.04
PADK2_19340	0	0.429186	1.53473
PADK2_24625	198.449	185.325	190.144
PADK2_24865	22.0981	18.2151	13.7509
PADK2_22450	135.24	144.133	140.611
PADK2_28275	67.2728	39.2613	37.7407
PADK2_18955	82.2326	60.851	109.816
PADK2_11805	0	0	0
PADK2_09220	13.1009	10.9683	13.5408
PADK2_01445	284.554	271.37	254.609
PADK2_20445	281.553	288.428	219.019
PADK2_27125	111.946	105.866	83.6004
PADK2_02615	212.4	203.275	157.447
Novel00050	400.487	584.909	799.725
PADK2_24045	0	0	0
PADK2_09270	40.1665	29.4912	36.0541
sRNA00053	0	0	0
PADK2_14930	2.00204	0.872275	2.42603
PADK2_25495	19.6092	18.606	11.617
PADK2_13445	23.4305	18.1484	9.4642
PADK2_09190	5180.88	5018.68	9280.8
PADK2_12695	5.58252	4.25646	13.5296
PADK2_06475	695.341	710.023	674.826
PADK2_02375	2.34756	2.38657	2.84473
PADK2_22465	436.436	374.67	1084.91
PADK2_23255	79.2445	72.649	151.757
PADK2_23160	74.9775	75.6941	70.0351
PADK2_25340	3.78045	1.64711	26.1776
PADK2_26775	59.8314	48.2918	31.6375
PADK2_09635	9.83501	8.23401	11.9179
PADK2_13625	2.91131	2.21977	2.6459
PADK2_03155	505.253	423.511	120.318
PADK2_01235	54.5138	40.1793	75.9676
PADK2_11535	1.2934	2.62979	3.13464
PADK2_09750	0.882887	0.897558	3.2096
PADK2_19125	5.64067	4.58752	8.2023
PADK2_15330	6.96788	7.08367	6.63422
PADK2_12895	4.01539	6.41475	2.08533
PADK2_18950	24.7462	16.6483	31.7509
PADK2_04785	9.3071	0.86016	4.10115
PADK2_19695	7.33967	3.73081	2.96469
PADK2_08755	16.8718	21.4402	16.0639
PADK2_10415	134.8	132.648	146.594
PADK2_11120	109.224	109.475	203.193
PADK2_03920	5.31581	3.7829	2.57664
PADK2_03700	3.48608	3.54401	2.11218
PADK2_28835	5.68011	3.60906	5.16229
PADK2_23405	268.182	225.601	739.246
PADK2_29530	293.602	320.834	452.955
PADK2_07490	360.348	332.237	297.15
PADK2_17315	57.2574	47.3793	56.4749
PADK2_13310	0.858622	1.30933	2.60115
PADK2_00045	8.3539	3.91972	14.0166
PADK2_26065	561.985	472.675	399.976
PADK2_19285	25.8807	16.1912	21.712
PADK2_24370	17.3014	11.1088	12.1379
PADK2_20145	22.902	22.2477	22.2017
PADK2_00425	296.135	243.712	227.028
PADK2_16315	0	0	1.39812
PADK2_29390	4.19169	3.78786	10.1588
PADK2_09130	51.6807	41.8456	52.6499
PADK2_10520	15.6913	16.8904	14.5404
PADK2_21000	11.1778	7.57572	6.77254
PADK2_26380	6.11814	3.55418	3.88344
PADK2_20285	50.3394	51.1759	41.3562
PADK2_18500	61.8606	62.8885	81.4798
PADK2_10605	1.26127	0	0
PADK2_01695	55.1677	44.1516	74.6742
PADK2_05320	101.06	94.0975	145.352
PADK2_02520	97.9961	75.4887	54.478
PADK2_00685	171.643	152.087	448.948
PADK2_06110	115.873	100.887	85.4986
PADK2_23870	0	0	0
PADK2_28130	0	0	0
PADK2_01980	115.613	111.507	155.365
PADK2_07460	73.9482	59.6643	42.6709
PADK2_02505	51.3704	36.864	25.6322
PADK2_16080	0	1.22153	0
PADK2_07205	63.1755	36.7002	38.2774
PADK2_18715	5.95302	1.34488	5.6107
PADK2_04265	233.831	205.396	256.011
PADK2_22645	58.0183	31.3344	188.946
PADK2_19520	2.34305	5.55796	4.7321
PADK2_00845	7.21547	7.33537	4.99633
PADK2_02160	41.2474	37.417	55.75
PADK2_17550	0	0	0
PADK2_18805	1.49679	0	0.604592
PADK2_14695	8.01569	5.43259	6.4755
PADK2_14515	0	0	0
PADK2_29005	9.73015	9.46176	13.8414
PADK2_28590	1067.97	1052.07	798.358
PADK2_02780	20.6506	15.7453	27.1093
PADK2_25625	24.0471	27.1629	30.7586
PADK2_27115	10.7471	10.9257	16.4503
PADK2_21530	586.572	651.195	484.663
PADK2_08590	0	0	0
PADK2_13205	0.864102	0.439231	1.57065
PADK2_r29739	0	0	0
PADK2_16435	3.93027	2.66372	9.52526
PADK2_27170	7.08363	4.80089	4.76878
PADK2_15185	4.77798	6.07172	2.89493
PADK2_03295	260.105	284.143	241.922
PADK2_03355	246.167	249.284	352.854
PADK2_26850	1.72088	1.74948	11.4693
PADK2_24385	1.9067	2.90758	1.15525
PADK2_06105	183.839	164.906	216.949
PADK2_29345	168.551	159.929	386.124
PADK2_19490	0	0	0
PADK2_02285	16.369	17.9903	29.4854
PADK2_00795	32.9908	29.4912	65.4806
PADK2_t29605	530.356	517.31	842.425
PADK2_20850	49.0625	45.7212	69.3618
PADK2_12325	50.9123	48.1888	66.6585
PADK2_26615	2.49925	1.90558	2.27141
PADK2_19980	34.7712	26.8653	21.0676
PADK2_06095	223.325	190.875	204.603
PADK2_00490	46.2146	22.7794	47.5168
PADK2_29300	5.86093	4.20587	9.19104
PADK2_23125	26.6833	35.8623	48.7754
PADK2_11580	320.29	293.703	270.133
PADK2_28010	0	0	0
PADK2_14035	706.64	695.84	423.55
PADK2_01990	168.337	197.463	121.251
Novel00032	490.123	416.63	147.641
PADK2_06990	14.9085	19.3373	25.5414
PADK2_14785	72.1547	56.5872	293.534
PADK2_08980	14.2729	24.4033	25.1572
PADK2_19010	25.1862	24.0045	16.6907
PADK2_11870	0	0	0
PADK2_14500	0	0	0
PADK2_t29657	140.044	149.49	135.762
PADK2_19650	1714.53	1444	972.861
PADK2_12000	0	0	0
PADK2_26475	126.113	144.724	219.131
PADK2_19765	264.974	261.824	309.087
PADK2_05615	83.0717	95.0086	69.906
PADK2_27445	20.9344	11.7053	25.3679
PADK2_20825	1802.34	1846.95	2399.54
PADK2_24210	0	0	0
PADK2_03650	26.1008	30.78	161.938
PADK2_17135	4.14416	0	0
PADK2_00065	3.72595	5.68179	3.38627
PADK2_09865	33.844	27.5251	22.5563
PADK2_10455	30.5987	22.6234	21.3485
PADK2_16300	93.344	86.5709	254.007
PADK2_r29735	0	0	0
PADK2_11840	0	0	0
PADK2_03350	769.3	740.399	939.321
PADK2_24085	0	0	0
PADK2_28635	74.4936	55.5364	40.7886
PADK2_05890	22.2146	19.9779	646.061
PADK2_06790	28.9281	24.219	13.0595
PADK2_22160	2.5383	2.58048	9.22759
PADK2_27805	1359.29	1438.05	1781.07
PADK2_27875	726.175	635.022	513.536
PADK2_05950	82.9417	49.4289	127.078
PADK2_08675	16.922	9.55733	13.6705
PADK2_07835	0	3.36584	4.012
PADK2_13105	25.9556	22.5064	6.4755
PADK2_25755	16.6694	19.6425	26.6269
PADK2_03505	23.2449	27.1981	28.6992
PADK2_28300	73.3414	56.3861	67.2107
PADK2_17690	758.464	795.676	562.211
PADK2_19775	351.653	354.036	392.237
Novel00013	620.953	652.792	578.595
PADK2_23990	0	0	0
PADK2_r29747	0	0	0
PADK2_04110	6.17425	9.06655	16.6263
PADK2_16620	11.8126	5.71851	11.5877
PADK2_00605	17.6127	18.9586	22.5982
PADK2_18070	9.78622	4.14535	9.88229
PADK2_10335	68.754	52.016	129.816
PADK2_00660	10.6651	5.20433	8.78818
PADK2_23205	26.719	29.4912	68.4553
PADK2_01085	3.82338	2.59128	3.08873
PADK2_26050	5.99205	7.44532	12.9085
PADK2_10055	572.781	592.265	347.891
PADK2_13120	47.3619	36.7135	72.4577
PADK2_11905	0	0	0
PADK2_02345	3.27523	6.6593	11.9066
PADK2_11405	0	0	0
PADK2_13130	82.1593	77.8296	71.2752
PADK2_23230	102.817	108.445	144.838
PADK2_17820	43.5137	36.864	51.7526
PADK2_10440	3.90508	3.30831	6.30946
PADK2_22955	54.7265	46.8513	52.3551
PADK2_06860	26.8603	27.3067	41.6625
PADK2_16830	157.426	144.663	226.185
PADK2_03990	131.394	100.617	146.814
PADK2_22295	28.1026	127.181	15.3793
PADK2_13640	5.61667	4.39231	3.14131
PADK2_11810	0	0	0
PADK2_22980	168.162	139.991	173.017
PADK2_05475	87.5835	58.0402	48.7421
PADK2_24995	14.2779	4.8384	9.61207
PADK2_15955	5.87817	3.25955	2.5902
PADK2_15155	3.2105	2.44789	0.972605
PADK2_29015	43.276	29.1044	40.3392
PADK2_14235	0	0	0
PADK2_09065	30.0599	32.8351	38.3635
PADK2_18770	19.3938	18.5563	29.0306
PADK2_12650	1.90969	6.47142	7.71377
PADK2_09630	89.8808	115.064	88.7462
PADK2_16905	19.0632	25.2782	35.1527
PADK2_23370	39.5052	43.5397	46.082
PADK2_05310	58.4082	62.1535	86.6534
PADK2_19830	31.0431	30.6098	33.9406
PADK2_09440	16.2834	15.5803	32.4997
PADK2_27570	225.589	263.339	220.842
PADK2_16235	33.5895	43.4607	22.2017
PADK2_02300	34.8353	33.2547	34.4909
PADK2_t29663	21.5009	0	0
PADK2_03165	0	0	0
PADK2_06515	36.0469	40.9212	37.1288
PADK2_09850	2.43677	4.95452	1.96855
PADK2_09145	5477.19	5746.49	5460.5
sRNA00011	0	0	0
PADK2_17130	29.6135	17.2032	15.3793
PADK2_19245	4.16542	1.05866	8.83325
PADK2_09415	18.5046	14.3566	41.8967
PADK2_23475	15.2133	5.3795	18.4351
PADK2_25325	20.2001	12.9699	13.5274
PADK2_05350	24.3421	32.5613	72.9669
PADK2_12835	145.312	137.31	136.58
PADK2_28535	175.695	171.434	106.987
PADK2_05790	44.0336	43.2855	48.9492
PADK2_18370	89.0632	101.408	543.942
PADK2_11335	42.5018	64.812	74.393
PADK2_18450	863.022	1025.53	699.511
PADK2_20440	143.837	136.67	246.069
PADK2_20240	90.3395	84.5259	77.5021
PADK2_18240	7.86516	9.44964	8.66441
PADK2_05345	530.453	444.474	662.88
PADK2_06575	1.47148	0	19.6142
PADK2_22260	4.06128	2.75251	3.28092
PADK2_22395	42.7503	21.7304	28.4922
PADK2_24315	3493.07	3462.1	4668.54
PADK2_08685	6.98033	16.128	6.15173
PADK2_18650	2.04084	1.55607	0.618264
PADK2_13415	41.3295	39.8305	32.1337
PADK2_00810	88.4311	66.593	63.5017
PADK2_16715	818.373	950.114	671.502
PADK2_17170	30.2875	35.6893	22.5216
PADK2_17740	6.81423	2.77098	9.90882
PADK2_00630	42.8914	36.1097	25.9875
PADK2_11940	0	0	0
PADK2_08955	48.5098	42.4346	50.5809
PADK2_05325	166.289	125.163	170.505
PADK2_00925	4.35137	2.21184	3.51527
PADK2_10710	6.86027	6.97427	8.31315
PADK2_15070	16.2019	8.23557	8.50771
PADK2_03445	6.88353	10.4969	16.6827
PADK2_07580	69.0837	83.001	86.251
PADK2_27305	0.79633	0.404781	1.92995
PADK2_07145	24.8505	21.6544	11.185
PADK2_15520	1104.27	1138.15	727.864
PADK2_03250	241.247	308.775	275.513
PADK2_14435	0	0	0
PADK2_19425	118.903	116.401	34.9833
PADK2_01965	95.3411	89.6874	105.78
PADK2_23090	499.135	534.218	734.451
PADK2_26815	25.2616	28.6446	55.3361
PADK2_25225	1557.88	1697.96	1744.4
PADK2_00520	171.976	143.902	200.382
PADK2_13075	6.65784	2.70739	3.22714
PADK2_15190	9.66972	9.31301	2.46686
PADK2_26490	14.7221	11.3541	19.6855
PADK2_27815	178.48	181.946	392.638
PADK2_05850	86.0815	90.8778	98.9626
PADK2_21160	58.4825	62.7573	21.6541
PADK2_04975	18.7033	19.9195	22.6643
PADK2_08875	119.449	102.612	77.4394
PADK2_13340	1.59683	0.811684	0.967506
PADK2_08385	3.8587	5.88423	4.09141
PADK2_10635	28.5559	22.5792	11.5345
PADK2_26965	34.4549	38.0085	17.7667
PADK2_04840	4.04779	2.74337	0.817505
PADK2_05990	13.5156	9.71869	19.5737
PADK2_02325	30.0182	26.9267	32.096
PADK2_11100	43.5845	28.1965	64.8182
sRNA00013	268.045	433.521	118.113
PADK2_10090	14.2501	24.4466	43.17
PADK2_27850	0	0	0
PADK2_09355	76.0352	94.8876	94.8966
PADK2_20890	0	0	0
PADK2_20730	44.4518	53.4069	37.951
PADK2_25175	3136.21	3277.78	2805.19
PADK2_03430	95.828	99.7399	107.828
PADK2_14935	65.2706	33.1776	61.5173
PADK2_07045	3.08843	1.56987	1.87125
PADK2_14715	9.87879	3.34765	9.31072
PADK2_06855	38.3875	36.763	35.7306
PADK2_01555	290.443	247.726	262.474
PADK2_10650	35.3155	26.9267	23.537
PADK2_13465	33.0844	29.1725	31.5001
PADK2_16950	22.9551	16.156	35.3056
PADK2_01900	12.4834	11.8448	24.2035
PADK2_16545	3.90508	1.58799	1.89284
PADK2_21140	90.8113	102.151	101.892
PADK2_25665	6.15346	2.34589	6.52456
PADK2_05630	5.72011	0	3.46576
PADK2_00200	16193	18373	20576.7
PADK2_22860	162.712	131.009	731.898
PADK2_18555	0	0	0
PADK2_14770	10.5488	24.1292	60.7184
PADK2_16935	0	0	3.67267
PADK2_14820	8.06877	8.20285	26.0735
PADK2_09400	95.2126	107.074	79.6406
PADK2_11815	0	0	0
PADK2_t29709	0	0	0
PADK2_18400	389.704	273.227	269.59
PADK2_27500	158.074	144.63	163.555
PADK2_28135	0	0	0
PADK2_07640	93.4899	66.4282	36.5449
PADK2_03760	132.831	99.3388	109.158
PADK2_06625	3.89758	3.56611	0.944603
PADK2_28355	36.9725	30.0695	26.1922
PADK2_06510	19.693	14.769	12.5186
PADK2_23515	1.35151	2.06095	2.86603
PADK2_04635	0	3.05382	1.45603
PADK2_26060	14.9216	11.8719	8.6478
PADK2_22975	156.529	119.706	267.429
PADK2_29135	25.7545	20.6438	37.2105
PADK2_t29689	0	0	0
PADK2_27790	1159.21	1283.75	780.577
PADK2_17275	805.911	761.241	588.259
PADK2_00080	62.072	51.835	60.7114
PADK2_17495	48.2963	48.5409	58.5245
PADK2_20570	8.02381	6.90219	4.48758
PADK2_02510	5.46361	2.7772	6.62069
PADK2_21190	14.5479	16.6383	22.036
PADK2_19335	52.1762	54.4768	59.8085
PADK2_16105	0	1.02197	0
PADK2_29400	16.3457	14.0608	16.7601
PADK2_15350	2.26887	5.18979	4.12406
PADK2_23065	91.0802	63.753	57.8986
PADK2_09435	31.1985	21.7011	21.8875
PADK2_09510	5.58892	5.05048	5.26753
PADK2_03915	3.587	3.84919	4.82962
PADK2_05515	9.92574	8.40889	18.0417
PADK2_13660	0	0	0
PADK2_17140	35.3155	19.4471	21.3973
PADK2_03465	332.752	307.055	349.459
PADK2_05845	32.422	28.6238	39.2883
PADK2_23320	85.4478	56.2085	69.4353
PADK2_13270	8.82887	3.20556	9.17028
PADK2_26840	31.4606	20.3531	17.3288
PADK2_08160	31.8134	21.332	29.1182
PADK2_26975	18.8604	22.3695	13.7128
PADK2_18980	55.6474	66.497	52.0531
PADK2_18005	17.7542	21.4335	28.2374
PADK2_28090	0	0	0
PADK2_06390	4.76863	2.42393	3.37081
PADK2_23955	0	0	0
PADK2_17970	341.825	287.867	287.081
PADK2_24675	14.1374	16.9854	21.8036
PADK2_22405	8.68366	8.14888	16.1888
PADK2_00530	452.925	469.796	349.357
PADK2_22785	8.3451	6.22143	12.1349
PADK2_11670	2.25002	1.71555	2.0449
PADK2_03435	78.1016	54.6973	92.5388
PADK2_01080	0.817159	1.66148	3.96087
PADK2_t29613	0	0	25.4554
PADK2_27715	8.73394	5.07375	15.4974
PADK2_06640	0.746559	0.379482	1.80933
PADK2_24545	98.1476	98.6317	80.656
PADK2_15830	12.6915	12.9024	2.19705
PADK2_05620	84.8139	84.5651	74.1172
PADK2_05610	183.725	226.099	207.987
PADK2_20980	61.1741	55.2806	285.193
PADK2_27410	25.383	16.9574	19.334
PADK2_06340	119.449	121.434	96.4977
PADK2_15500	20.3064	22.7082	14.7641
PADK2_19790	58.5272	51.7389	68.4553
PADK2_19450	1.68169	0	1.52838
PADK2_22215	1.50418	1.01945	1.21516
PADK2_08970	8.93244	14.5294	20.2051
PADK2_05880	501.46	377.42	1643.59
PADK2_01195	18.8897	33.6062	5.72254
PADK2_16070	19.0373	19.3536	23.069
PADK2_01760	79.6834	54.876	45.1646
PADK2_16815	61.59	54.5543	83.5009
PADK2_27225	17.993	20.9052	18.6888
PADK2_03175	119.518	127.402	87.8818
PADK2_06835	16.6902	7.06981	16.854
PADK2_05295	93.5164	84.7484	112.674
PADK2_17115	6.37722	4.43587	7.72779
PADK2_05875	16.3385	14.2371	12.7277
PADK2_02790	1103.21	1047.6	3063.01
PADK2_08895	67.9167	71.1375	38.2405
PADK2_12745	8.93681	10.5995	6.618
PADK2_01730	51.8649	50.9393	127.828
PADK2_11040	7.75054	6.30346	1.87839
PADK2_07990	167.088	156.861	190.849
sRNA00060	0	0	0
Novel00009	533.899	476.664	327.631
PADK2_10260	28.0324	19.4622	28.998
PADK2_20320	11.1734	6.9142	15.3057
PADK2_27095	7.52089	7.64587	14.5819
PADK2_05745	15.0418	26.7605	63.7957
PADK2_07615	0.48464	1.47808	3.52366
PADK2_24955	60.9192	61.9315	55.9248
PADK2_24180	0	0	0
PADK2_04255	15.1039	20.4732	20.3363
PADK2_23200	80.9686	58.7957	138.609
PADK2_07320	4.41444	2.99186	7.13244
PADK2_02745	12.2821	9.15654	26.7898
PADK2_08560	0	0	0
PADK2_03400	70.7302	83.5032	71.8854
PADK2_04445	36.6431	22.5064	61.0547
PADK2_15550	1.53449	0.519996	11.7766
PADK2_28495	156.087	110.922	163.434
PADK2_09165	0	0	0.791219
PADK2_20520	22.7735	19.2933	64.3919
PADK2_20805	102.284	73.4003	69.2639
PADK2_16310	5.48822	3.18824	2.85022
PADK2_25230	92.7456	85.3543	250.801
PADK2_15105	4.58039	1.55217	3.70029
sRNA00057	0	0	0
PADK2_09680	5.23361	5.32058	5.07359
PADK2_21415	86.286	67.2738	67.61
PADK2_t29705	0	0	0
PADK2_13040	45.7452	60.1167	71.6575
PADK2_17265	14.8583	25.1754	26.5789
PADK2_02530	22.8909	27.7753	34.8971
PADK2_23840	0	0	0
PADK2_27175	17.5127	21.6188	28.2954
PADK2_06495	6.81423	9.0057	13.2118
PADK2_20470	47.3816	47.4044	42.8343
PADK2_13490	0.531581	0	1.93248
PADK2_29555	31.6564	21.9782	42.1031
PADK2_16520	25.0275	17.3478	23.4352
PADK2_06610	10.9537	7.28102	13.2734
PADK2_05455	2.33407	3.16381	4.71397
PADK2_24100	0	0	0
PADK2_06955	50.3843	38.8042	107.308
PADK2_00450	33.3273	20.4862	92.9803
PADK2_09945	448.108	399.974	314.685
PADK2_14540	0	0	0
PADK2_13780	33.1966	34.8253	23.537
PADK2_14975	0	0	13.6705
PADK2_07925	60.9192	67.5616	78.2947
PADK2_15930	22.9192	21.436	31.6613
PADK2_22895	16.3816	13.5313	21.5052
PADK2_28730	10.5568	7.26006	7.1488
PADK2_11835	0	0	0
PADK2_t29647	0	8.04305	9.58711
PADK2_13540	0.492874	0	0
PADK2_28145	0	0	0
PADK2_26945	5.6478	2.87082	4.66629
PADK2_04865	0	0	0
PADK2_24600	27.6906	34.4064	50.7051
PADK2_13750	2.23762	1.7061	0.677876
PADK2_24145	45.5471	59.8092	61.3256
PADK2_07305	5.68011	9.14296	10.3246
PADK2_00700	9.20031	9.35319	7.16706
PADK2_14605	10.1073	4.2035	6.12389
PADK2_15435	8.09558	3.42921	6.54004
PADK2_20275	69.854	79.2723	41.3396
sRNA00020	0	0	0
PADK2_28580	60.1671	58.6183	72.9094
PADK2_24295	927.724	787.299	788.869
PADK2_03410	330.704	355.86	374.962
PADK2_22255	22.5627	27.2384	18.7969
PADK2_23070	14.7862	9.01915	10.7506
PADK2_08760	1267.35	1177.85	812.848
PADK2_28995	10.1051	9.29462	14.5776
PADK2_12775	0.955146	1.16522	0.694457
PADK2_02355	251.108	209.043	174.655
PADK2_21130	1.3186	5.36204	0
PADK2_13715	3.8314	0	0
PADK2_26360	19.7599	12.8223	16.8122
PADK2_28245	50.4824	47.2848	66.6724
PADK2_26240	28.6085	33.646	28.5495
PADK2_23055	100.496	78.9943	81.6046
PADK2_16275	6.19679	4.36137	9.24203
PADK2_09695	1.90373	1.93536	0.768966
PADK2_05960	18.2085	17.1026	23.9833
PADK2_21310	8.09313	5.23576	15.1564
PADK2_19085	56.6519	53.1055	32.096
PADK2_04880	0.918842	0.93411	3.3403
PADK2_04205	21.3981	23.9735	19.5797
PADK2_04405	72.5229	60.4569	91.3971
PADK2_t29677	435.137	546.928	1025.82
PADK2_24940	70.5771	98.1841	78.0219
PADK2_23400	83.0498	81.9897	104.129
PADK2_18725	9.62389	9.78381	20.9917
PADK2_22555	194.409	178.688	223.479
PADK2_20220	13116.1	12679.7	6671.04
PADK2_15705	20.799	21.1446	28.5201
PADK2_20340	15.2133	16.8109	24.8474
PADK2_16350	6.17046	7.41353	11.5557
PADK2_00790	62.3539	58.3413	159.811
PADK2_00815	16.4277	10.2059	13.2711
PADK2_06305	0.564067	0.57344	1.36705
PADK2_21470	22.4243	18.0475	18.4929
PADK2_22850	587.7	518.733	1110.01
PADK2_24120	0	0	0
PADK2_02045	23.8498	22.8606	28.075
PADK2_11900	0	0	0
PADK2_11700	38.6263	21.878	25.4093
PADK2_02825	12.4579	11.3984	7.54813
PADK2_24555	0.502634	2.04394	4.26357
PADK2_24570	6.39868	4.97442	5.70132
PADK2_26880	69.9652	52.9268	180.413
PADK2_07960	3.65628	1.1437	3.74898
PADK2_26035	7.64676	10.3651	10.2958
PADK2_07735	956.175	791.681	458.692
PADK2_12780	1.59474	0.540415	1.28832
PADK2_23040	180.173	173.408	145.852
PADK2_21110	67.3717	45.8216	146.032
PADK2_29075	7.09113	6.5536	8.59289
PADK2_28740	1.57414	1.6003	1.90751
PADK2_26760	71.871	57.9883	593.054
PADK2_19675	8.15882	7.3728	10.9852
PADK2_03795	3.22324	4.9152	2.92939
PADK2_05065	28.0549	19.6931	48.5663
PADK2_23450	9.35164	11.5443	12.1416
PADK2_20185	68.9732	54.005	70.083
PADK2_15125	4.09403	4.16206	5.95328
PADK2_28370	0.458384	0.932002	0.555461
sRNA00029	0	0	0
PADK2_02560	50.9715	33.4313	54.2946
PADK2_24050	0	0	0
PADK2_11625	17.9174	14.1673	26.5369
PADK2_27565	41.0591	29.4912	95.1828
PADK2_01255	22.2715	27.9691	34.9259
PADK2_26865	10.7748	14.3243	11.048
PADK2_09605	27.9913	26.3869	85.7233
PADK2_04420	22.7141	16.1641	25.873
PADK2_24130	0	0	0
PADK2_20360	19.2088	16.7382	23.2768
PADK2_07655	36.8575	27.5722	26.1238
PADK2_10630	27.1336	26.6946	24.3948
PADK2_15695	9.94386	13.3014	8.24458
PADK2_t29697	0	0	0
PADK2_08865	5.8689	3.57986	11.3789
PADK2_14095	37.1362	24.9011	66.0652
PADK2_07245	3.59405	6.39411	2.722
PADK2_20525	27.5382	26.0482	27.8569
PADK2_21255	100.649	97.8338	47.0741
PADK2_20530	47.4642	50.3508	51.0143
Novel00037	756.447	676.735	466.879
PADK2_09805	1.25348	1.27431	2.27842
PADK2_26465	10.5815	7.68381	8.54831
PADK2_28395	466.266	385.087	580.155
PADK2_09405	17.7435	14.0298	19.1122
PADK2_25420	3.98165	0	4.82488
PADK2_16700	19.9502	14.4869	31.9458
PADK2_02115	26.9017	24.2609	34.7021
PADK2_t29659	0	0	9.58711
PADK2_26105	16.5767	17.9054	21.3427
PADK2_02420	49.394	44.6353	51.5415
PADK2_12250	0	0	0
PADK2_01260	61.2869	50.2596	59.9082
PADK2_00970	1.34926	1.37168	4.90503
PADK2_13405	24.0267	20.4862	24.4191
PADK2_23305	482.905	345.037	606.043
PADK2_03755	68.3086	61.7277	84.8574
PADK2_06865	24.011	25.8048	14.1323
PADK2_28460	34.92	24.164	35.5591
PADK2_16940	37.8978	23.0015	21.2483
PADK2_06375	3.52542	2.5088	1.28161
PADK2_00705	2985.47	2895.63	2387.39
PADK2_20700	64.2608	74.4746	65.4108
PADK2_07820	0.746559	0.758965	1.80933
PADK2_22910	7.74631	6.18753	10.0573
sRNA00058	0	0	0
PADK2_00005	346.059	394.503	282.142
PADK2_02485	10.6177	4.49757	10.1859
PADK2_27050	81.4551	76.977	425.408
PADK2_18935	8.15518	6.63256	20.7528
PADK2_11755	0	0	0
PADK2_04505	13.3595	19.0141	49.6455
PADK2_04350	57.1538	36.2292	75.7762
PADK2_14400	0	0	0
PADK2_24845	5.40849	4.99851	5.95809
PADK2_22605	28.5336	19.822	25.3561
PADK2_10695	113.839	87.5799	52.1965
PADK2_12795	16.2451	26.4241	13.7799
PADK2_18440	328.145	364.211	273.202
PADK2_09660	26.1846	11.9517	22.0167
PADK2_06750	0	2.42869	1.44747
PADK2_01750	4.68159	3.56954	5.67306
PADK2_12865	24.4941	27.3109	22.0217
PADK2_01815	667.211	653.721	562.444
PADK2_27890	78.1508	86.83	47.8683
PADK2_11270	2.56394	1.56393	1.86416
PADK2_27015	82.4626	127.845	67.4504
PADK2_26980	4.33898	4.41108	2.62894
PADK2_12560	24.0813	28.4514	41.0115
PADK2_07770	2.5901	3.6864	6.27727
PADK2_28360	1.28116	1.30245	3.88122
PADK2_15555	7.57122	5.92079	13.1739
PADK2_09160	1.40529	0.71432	0
PADK2_26375	9.07549	7.68858	7.33167
PADK2_08145	32.9698	25.1383	26.3321
PADK2_00350	123.409	98.0867	114.198
PADK2_14015	7.58331	4.71125	0.510517
PADK2_00920	6.80662	4.99758	7.33167
PADK2_27835	1967.85	2043.66	2201.77
PADK2_00720	8.12256	8.71629	28.4347
PADK2_10655	0	0	0
PADK2_03230	44.6453	42.459	38.3938
PADK2_10975	0	0	0
PADK2_22510	14.9038	7.57572	8.27755
PADK2_04965	13.8273	11.6473	16.2769
PADK2_26155	195.362	180.812	190.916
PADK2_00370	421.441	390.541	623.644
PADK2_18485	18.0327	9.56471	9.50074
PADK2_08680	12.5176	14.1396	32.0227
PADK2_05180	24.4983	22.1382	54.7553
PADK2_18270	3.13612	0.797059	0.950074
PADK2_13260	3.73045	2.54493	2.49816
PADK2_09775	4.72242	4.80089	2.86127
PADK2_06715	24.697	2.78971	13.301
PADK2_00870	12.1838	15.9252	20.3886
PADK2_09875	126.796	99.827	124.767
PADK2_06455	0	0	0
PADK2_14855	1.9715	1.78156	3.18536
PADK2_04280	61.0612	50.5269	35.2756
PADK2_03260	116.225	97.6458	125.426
PADK2_21335	49.204	32.5537	48.2674
PADK2_05735	219.195	214.156	385.202
PADK2_01415	12.5414	8.13817	7.43704
PADK2_09385	50.322	45.1396	49.5008
PADK2_12810	37.935	31.7597	21.6324
PADK2_17325	39.8537	7.71732	45.9942
PADK2_04940	293.52	285.26	221.462
sRNA00051	0	0	0
PADK2_25840	114.081	81.1836	179.713
PADK2_24330	44.876	34.2163	36.7064
PADK2_04305	26.0339	14.5566	14.1963
PADK2_24410	26.5917	17.2032	11.7176
PADK2_14570	1.53836	0.781963	1.86416
PADK2_03050	7.32202	3.47372	5.91512
PADK2_23465	148.208	162.411	262.396
PADK2_13950	22.6389	19.8767	23.6925
PADK2_01865	10.2351	9.57275	14.3871
PADK2_27195	31.6053	40.1631	40.2136
PADK2_00300	1.98434	2.01731	5.6107
PADK2_01835	54.0653	54.9637	43.3329
PADK2_04135	0	0	1.00436
PADK2_07240	3.20146	2.32476	1.66263
PADK2_26030	11.1	7.96547	9.49463
Novel00019	783.247	626.121	478.618
PADK2_19485	3.35089	2.04394	1.62422
PADK2_17295	2.64406	2.688	2.56322
PADK2_19935	12.1434	4.11505	10.6276
PADK2_29410	4.74449	2.894	6.89913
PADK2_29350	37.4065	23.9939	24.2831
PADK2_00960	16.5902	13.4927	8.84562
PADK2_29515	121.697	107.175	170.619
PADK2_24875	4.04108	8.21645	6.12112
PADK2_17175	38.9719	52.1309	19.8844
PADK2_09380	47.7798	31.8765	51.2644
PADK2_23010	423.382	308.533	343.103
PADK2_17320	132.655	123.448	139.728
PADK2_17455	40.204	21.4751	29.7265
PADK2_01140	13.8453	7.03767	22.3699
PADK2_18045	15.9058	14.0141	14.777
PADK2_21745	140.353	170.008	144.747
PADK2_15725	1412.99	1083.8	1281.61
PADK2_04690	24.8352	21.5349	27.4394
PADK2_07870	24.8853	14.1673	27.7431
PADK2_05930	12.5531	13.5123	20.5803
PADK2_20380	40.3439	26.6593	33.4067
PADK2_12645	10.2304	10.7929	7.7189
PADK2_03200	407.068	460.663	508.087
PADK2_06435	2.17569	3.6864	3.51527
PADK2_01560	32.5254	35.7469	18.109
PADK2_11595	68.9131	53.2443	59.5688
PADK2_27755	7.71129	11.7591	20.2462
PADK2_09905	8.33596	5.42367	6.06082
PADK2_12580	89.2993	80.8343	62.2584
PADK2_11600	82.2719	75.4201	72.6106
PADK2_02610	107.064	125.169	334.723
PADK2_20740	8.74117	10.9371	25.2587
PADK2_20180	358.131	279.63	259.491
PADK2_01335	205.846	200.783	72.4724
PADK2_01160	2.26129	2.29887	1.09608
PADK2_28870	8159.27	8511.52	5990.31
PADK2_19580	0	0.503508	0
PADK2_23925	0	0	0
PADK2_10960	0	0	0
PADK2_23995	0	0	0
sRNA00064	3156.72	2796.3	1633
PADK2_02680	248.945	254.809	345.938
PADK2_16985	103.17	73.2523	81.3616
PADK2_05215	256.975	149.805	235.181
PADK2_12205	0	0	0
PADK2_04130	0.675754	0.343491	1.2283
PADK2_24775	16.8609	15.6506	17.7667
PADK2_08645	5.46711	1.58799	8.51778
PADK2_06015	47.8372	42.6772	65.0664
PADK2_10355	20.2411	15.2671	26.9014
PADK2_04095	5.80183	11.7965	12.3035
PADK2_21500	12.0569	14.1926	13.8414
PADK2_21610	23.8075	28.4743	18.6673
PADK2_15720	3.32892	2.70739	9.68141
PADK2_23420	47.0148	26.9488	43.0318
PADK2_03720	12.7233	7.76084	9.25072
PADK2_01600	5.29732	2.99186	4.99271
PADK2_08470	24.6637	22.5661	23.9095
PADK2_27300	5.65495	2.09052	8.72144
PADK2_15810	63.0199	39.1521	70.0024
PADK2_12880	0.944484	0.960178	0
PADK2_00760	0	0.621802	2.22352
PADK2_17165	20.4266	21.9875	21.8405
PADK2_18860	13.5376	13.7626	8.2023
PADK2_29150	139.136	137.626	177.717
PADK2_14910	4.27503	2.48347	14.8011
PADK2_19805	0	1.92933	2.29971
PADK2_29415	24.8133	20.5924	19.6364
PADK2_t29673	23.7348	8.04305	19.1742
PADK2_20800	2.17181	5.51974	11.8429
PADK2_10280	7.59118	7.71732	11.4986
PADK2_07885	3.56253	1.44869	7.7706
PADK2_18435	494.194	538.547	339.732
PADK2_05120	7.23077	5.51319	8.7621
PADK2_24485	682.015	716.128	909.607
PADK2_13605	9.04181	3.06402	7.30446
PADK2_17835	83.8743	70.6827	125.709
PADK2_17810	221.07	185.083	452.137
Novel00052	361.003	678.953	393.711
PADK2_03620	0	0	0
PADK2_13045	112.813	100.925	519.479
PADK2_29285	0.80902	2.46739	0.980355
PADK2_05840	19.4165	15.6268	26.4696
PADK2_09055	70.3425	58.0186	67.5484
PADK2_04310	7.21866	6.3814	9.12776
PADK2_08090	36.8349	48.0089	55.5086
PADK2_03960	4.50344	4.99448	5.45718
PADK2_24540	62.9694	70.9632	61.5173
PADK2_03605	0	0	0
PADK2_05105	11.7718	8.97558	3.56622
PADK2_06400	7.79143	9.90112	6.49103
PADK2_10140	56.8579	52.0225	30.5126
PADK2_28070	0	0	0
PADK2_23685	0	0	0
PADK2_07950	160.314	176.016	213.692
PADK2_25935	40.9448	37.1252	26.8195
PADK2_22365	5.80183	8.00475	8.53709
PADK2_11775	0	0	0
PADK2_04295	43.4463	47.0487	21.7456
PADK2_15525	1107.49	942.882	968.57
PADK2_20025	11.9449	12.1434	19.9026
PADK2_16355	402.449	370.991	480.548
PADK2_11575	0.894555	2.72826	3.25201
PADK2_28960	42.3398	46.7247	61.0953
PADK2_06895	6.09192	8.94566	5.74161
PADK2_09060	21.7113	15.5803	29.4045
PADK2_05365	211.419	213.086	119.733
PADK2_21625	14.1559	11.9099	11.8302
PADK2_r29741	0	0	0
PADK2_04990	99.2245	82.8881	78.2947
PADK2_11995	0	0	0
PADK2_27730	46.5187	37.8333	51.9588
PADK2_17620	94.5778	69.2841	55.6184
PADK2_22525	16.922	9.8304	18.3087
PADK2_19990	66.5784	64.3005	69.5851
PADK2_06740	77.5245	82.8804	90.3062
PADK2_10585	35.0315	25.3521	29.4995
PADK2_05170	281.616	263.358	171.134
PADK2_17405	7.15494	6.23472	7.43162
PADK2_05420	5.59625	4.8765	2.90633
PADK2_28040	0	0	0
PADK2_27560	789.793	685.996	1234.7
PADK2_24810	348.676	349.435	339.695
PADK2_28410	45.8304	41.5744	75.1878
PADK2_27685	1850.27	2237.95	1344.44
PADK2_20585	2.39839	3.251	0.968776
PADK2_00820	25.9556	13.1934	16.6513
PADK2_22545	485.098	455.475	238.257
PADK2_14835	41.6115	54.1478	42.3562
PADK2_28250	659.098	657.804	452.517
PADK2_04535	24.0471	17.9275	33.0251
PADK2_04610	53.0562	37.6401	56.8919
PADK2_16060	3.45851	0	1.19742
PADK2_12415	12.8092	10.3411	11.8698
PADK2_07720	7.72526	5.98372	11.5902
PADK2_23215	159.327	165.151	233.198
PADK2_17605	125.885	105.885	74.4563
PADK2_10640	0	0	0
PADK2_07400	2.61681	2.12823	4.43939
PADK2_14475	0	0	0
PADK2_01810	24.9439	24.644	38.3153
PADK2_15980	0	0	5.85879
PADK2_15805	7.6149	0	9.22759
PADK2_29165	69.5104	76.2234	52.0531
PADK2_18505	541.076	501.724	305.25
PADK2_19230	159.628	150.137	301.336
PADK2_24420	16.0759	13.3325	12.8161
PADK2_23380	24.7872	21.3223	43.8997
PADK2_21695	23.5925	6.85273	11.2314
sRNA00036	142.145	206.438	1156.52
PADK2_21560	103.723	105.447	334.583
PADK2_08095	2.87355	0.973766	2.32141
PADK2_05910	81.7897	74.5472	72.9094
PADK2_19310	1.63761	0.554942	1.32295
PADK2_08010	209.722	221.667	141.187
PADK2_02365	5.80183	4.35957	2.75108
PADK2_16565	17.0233	10.3013	15.2258
PADK2_26930	2.07208	0.702171	0.83697
PADK2_03315	633.956	542.11	666.187
PADK2_16455	20.1054	28.6152	24.3633
PADK2_17040	30.0126	32.4589	44.1067
PADK2_17890	2.78807	3.30679	5.06778
PADK2_10550	96.487	82.7036	319.431
PADK2_10285	3.79559	1.92933	0
PADK2_26515	91.0841	105.126	99.9859
PADK2_11195	22.7311	18.487	22.036
PADK2_01015	38.7287	23.4105	29.1731
PADK2_20870	247.918	278.567	301.41
PADK2_23695	0	0	0
PADK2_09940	8.7848	6.18285	4.50376
PADK2_16995	10.0279	11.4688	14.43
PADK2_17270	22.487	15.2404	17.3404
PADK2_03900	0.815518	0	4.94115
PADK2_20775	12.3451	12.2941	11.9066
PADK2_05055	149.695	146.889	131.71
PADK2_19795	4.973	4.21303	15.0655
PADK2_23455	17.4948	15.8799	29.5283
PADK2_18310	36.3325	28.3347	36.7897
PADK2_04500	29.1905	28.3853	32.2966
PADK2_07250	29.6135	19.3536	161.483
PADK2_09970	16.8142	19.7234	29.7791
PADK2_12260	0	0	0
PADK2_11225	21.5698	15.663	41.8205
PADK2_24265	391.961	360.067	469.248
PADK2_10480	45.8532	13.3186	23.8131
PADK2_24475	1147.47	1060.04	1335.8
PADK2_09375	32.0101	29.4912	38.7892
PADK2_01220	7.28118	7.40217	8.33302
PADK2_26325	27.0752	30.8019	34.3716
PADK2_18690	106.876	89.6377	317.3
PADK2_11290	2.06156	0	2.49816
PADK2_28710	10.3472	6.57447	9.40391
PADK2_01330	31.2736	30.0512	30.6289
PADK2_12855	4.14416	3.51086	5.02182
PADK2_00430	82.6633	72.4666	128.479
PADK2_12995	0.96928	0.985386	2.34911
PADK2_16910	91.0287	87.2024	150.611
PADK2_17855	219.012	211.302	197.757
PADK2_14675	67.688	42.3463	73.1898
PADK2_02810	98.672	71.2358	77.9796
PADK2_05505	36.8326	33.0104	31.713
PADK2_28900	66.7855	57.8027	26.2474
PADK2_08210	8.54008	5.78799	8.04899
PADK2_25350	32.0146	19.528	31.0357
PADK2_26425	5.63198	2.86278	2.65406
PADK2_01390	23.9985	12.5114	14.9133
PADK2_19880	0	0	0
PADK2_14490	0	0	0
PADK2_17330	28.3853	24.4174	31.7509
PADK2_24655	42.8147	30.261	65.2231
PADK2_01680	54.0262	53.03	55.3091
PADK2_21425	73.7316	68.8128	196.269
Novel00022	0	0	0
PADK2_07040	1.06039	1.07801	0
PADK2_08465	7.52089	5.09724	4.05052
PADK2_t29687	0	0	0
PADK2_11455	117.587	101.61	120.02
PADK2_29560	11.3338	5.76107	9.15606
PADK2_00560	3974.25	4453.17	2731.37
PADK2_08950	12.6915	9.216	6.59114
PADK2_01915	12.9778	16.2978	16.6513
PADK2_02770	14.3003	8.72275	16.6357
PADK2_13955	63.723	69.9645	100.899
PADK2_22710	26.719	32.5955	12.951
PADK2_10815	3128.39	3174.25	2721.38
PADK2_08390	3.2647	1.32758	0.791219
PADK2_25670	10.9453	10.2487	4.18841
PADK2_26210	2365.82	2412.59	4414.42
PADK2_17285	104.879	73.728	75.7136
PADK2_06500	44.8535	29.8465	39.0351
PADK2_06310	28.8878	31.0953	26.769
PADK2_00030	30.734	17.8541	37.2429
PADK2_01880	37.168	34.0992	48.335
PADK2_22625	25.4343	23.3546	15.4104
PADK2_27180	36.2614	40.1408	19.5293
PADK2_04380	90.7931	91.3093	136.048
PADK2_04460	279.121	275.501	169.564
PADK2_12245	0	0	0
PADK2_15130	10.2385	13.0108	5.16952
PADK2_17860	2128.79	2074.71	2362.26
PADK2_08045	263.794	266.891	177.844
PADK2_14335	0	0	0
PADK2_13825	56.0699	56.4881	47.7448
PADK2_09115	252.506	260.292	269.606
PADK2_15900	37.052	35.2217	47.8144
PADK2_27655	379.053	322.437	452.298
PADK2_17710	28.5413	17.1239	21.5452
PADK2_18565	0	0	0
PADK2_12545	41.5153	30.7364	66.1652
PADK2_27900	138.384	163.622	96.6049
PADK2_10725	7.81016	7.93994	25.2379
PADK2_05485	34.7448	31.3975	45.8456
PADK2_01180	7.62357	9.15938	9.23809
PADK2_27385	54.101	43.6986	50.2915
PADK2_08455	0.501393	3.56807	3.03789
PADK2_28265	44.4203	45.1584	76.8966
PADK2_18890	29.505	29.9953	33.6505
PADK2_28520	11.3444	14.9927	30.2431
PADK2_27130	21.0976	6.70254	25.5656
PADK2_26320	21.6281	21.3768	28.3926
PADK2_01320	194.98	159.059	223.594
PADK2_03425	316.222	244.259	349.381
PADK2_15000	1.33888	0.453711	3.78568
PADK2_04365	5.64067	7.64587	2.27842
PADK2_22925	52.6073	34.2281	52.2737
PADK2_21200	140.261	163.874	126.84
PADK2_17215	2.30231	4.68114	3.34788
PADK2_11875	0	0	0
PADK2_15535	3.13094	2.27355	3.25201
PADK2_11550	2461.32	2327.54	2357.94
PADK2_27555	87.8504	107.367	143.104
PADK2_13005	77.0992	74.5165	96.717
PADK2_27190	16.3104	16.5814	6.91761
PADK2_12365	1079.73	960.169	768.048
PADK2_04315	19.6685	15.1316	20.6131
PADK2_15800	0.927233	0.942641	0
PADK2_13225	1.3448	1.36714	0
PADK2_07030	2.05115	1.04262	3.72832
PADK2_23910	0	0	0
PADK2_00090	7.09113	11.7965	10.9364
PADK2_05095	173.202	185.187	168.871
PADK2_08530	3120.77	3207.4	2103.24
PADK2_24430	8.14428	6.07172	42.1081
PADK2_03290	67.688	65.4561	104.029
PADK2_03985	26.2018	17.9801	27.782
PADK2_17525	2.6372	5.36204	10.6523
PADK2_09180	58.3809	36.1267	58.4414
PADK2_11530	50.202	61.3581	75.8713
PADK2_10935	0	0	0
PADK2_20560	124.963	123.069	941.688
PADK2_04800	0	0	1.39812
PADK2_15560	8.3451	0	0
PADK2_02165	33.5596	20.2391	26.1922
PADK2_23260	37.935	34.0283	59.4892
PADK2_05835	141.085	111.095	115.623
PADK2_22460	93.1516	74.3833	35.5433
PADK2_11515	12.4416	13.5518	27.4607
PADK2_27055	322.015	286.844	266.987
PADK2_23180	77.9535	81.2056	93.8794
PADK2_28465	989.397	965.868	513.604
PADK2_17950	14.9312	13.1554	8.44355
PADK2_05785	7.39637	4.785	8.96278
PADK2_07295	0.735739	1.49593	3.56622
PADK2_03645	6.81423	4.15648	19.8176
PADK2_01470	6.63608	6.74635	10.1859
PADK2_06395	7.0195	3.56807	7.89851
PADK2_26350	24.4656	19.0686	28.6587
PADK2_19730	2.43191	1.85424	2.2102
PADK2_12740	1925.48	2167.6	1511.57
PADK2_11555	3598.53	3408.22	3175.24
PADK2_29210	5907.7	7118.93	6524.64
PADK2_08730	232.134	214.261	113.451
PADK2_28940	12.6642	17.7581	31.2217
PADK2_20515	51.5237	80.1104	176.288
PADK2_t29603	0	0	0
PADK2_04920	10.2632	8.94318	13.325
PADK2_05145	0	0	0
PADK2_23580	0	0	0
PADK2_00600	18.3844	20.389	25.3158
PADK2_21690	52.7568	48.5737	51.8675
PADK2_08170	348.657	342.766	965.705
PADK2_21450	17.7128	21.8657	16.098
PADK2_15610	42.2073	28.129	55.124
PADK2_10315	0	0	0
PADK2_17490	213.567	176.184	148.49
PADK2_02965	3696.97	4103	3323.66
PADK2_22020	104.204	95.0703	2635.53
PADK2_03830	0	0.474571	1.13135
PADK2_04735	191.713	194.898	165.065
PADK2_17230	0.655045	0	1.58754
PADK2_28990	2.64292	3.13464	8.54036
PADK2_26805	79.4599	76.2924	197.925
PADK2_21865	38.7425	32.5955	137.604
PADK2_03020	54.4946	51.9012	75.0719
PADK2_28775	519.706	468.86	433.749
PADK2_22010	9.66972	3.2768	136.705
PADK2_24510	4501.25	5249.22	3633.98
PADK2_02525	72.4627	82.2327	73.5144
PADK2_17590	75.4885	71.3709	85.987
PADK2_17515	9.04741	8.17578	7.30898
PADK2_25300	31.8532	70.8367	94.0852
PADK2_06505	20.3743	20.0224	28.8041
PADK2_02850	210.148	163.23	173.107
PADK2_06185	33.7613	35.8365	35.4965
PADK2_22425	115.411	116.833	96.1853
PADK2_20000	0	0	3.56622
PADK2_04870	9.3825	8.17578	4.87266
PADK2_09575	35.9946	46.9492	42.7946
PADK2_01405	7.31762	1.85981	5.17262
PADK2_21320	81.8703	76.0217	86.7101
PADK2_04550	2.7817	2.82792	2.24721
PADK2_13970	128.757	104.196	70.6381
PADK2_13990	2.82033	0.955733	1.13921
PADK2_07940	41.7332	34.5962	52.6079
PADK2_00440	33.3692	29.373	102.077
PADK2_11300	3.08608	5.01978	5.98344
PADK2_09280	251.24	263.314	479.584
PADK2_19100	255.281	266.6	220.759
PADK2_06915	20.1942	12.546	23.1115
PADK2_08780	32.1125	32.6461	38.9133
PADK2_08265	44.4442	33.4975	39.9282
PADK2_16010	0	0	2.25751
PADK2_26100	3885.47	3436.02	3089.9
PADK2_00315	74.3615	91.5888	369.104
PADK2_05755	81.9381	32.5955	64.755
PADK2_26010	4.61509	2.34589	10.4859
PADK2_17700	47.0514	51.6096	34.5097
PADK2_19965	12.818	8.2301	8.17505
PADK2_09835	9.7627	9.42868	12.4218
PADK2_29280	1.37205	1.85981	1.10842
PADK2_14175	0	0	0
PADK2_08900	61.4781	53.03	38.3778
PADK2_24905	72.3531	57.4484	64.6371
PADK2_18585	0	0	0
PADK2_01765	7.47205	5.36204	5.85879
PADK2_25945	3.62614	3.6864	7.32349
PADK2_17225	0	0	0
PADK2_10290	1.11574	1.13428	6.76014
PADK2_06925	2.6719	4.07444	2.69813
PADK2_14340	0	0	0
PADK2_10005	9.57849	12.9835	6.96422
PADK2_10490	453.459	488.157	153.099
[truncated: 4,085 more rows]
