# Supplementary material for: Tachyplesin Causes Membrane Instability That Kills Multidrug-Resistant Bacteria by Inhibiting the 3-Ketoacyl Carrier Protein Reductase FabG
Source: Front Microbiol. 2018 May 1;9:825. doi: 10.3389/fmicb.2018.00825 (PMC5938390; doi:10.3389/fmicb.2018.00825)
Supplement: Supplementary file 4 [file Data_Sheet_2.XLS]

## Sheet: Ab_TavsAb_C.Differential_analys
Gene_id	readcount_Ab_Ta	readcount_Ab_C	log2.Fold_change.	pvalue
A1S_0001	260.328	216.242	0.26768	0.12698
A1S_0002	295.561	248.76	0.2487	0.13934
A1S_0003	31.3177	27.098	0.20879	0.70478
A1S_0004	766.305	565.807	0.43761	2.8544e-06
A1S_0005	NA	NA	NA	NA
A1S_0006	13.7015	11.9231	0.20057	0.81301
A1S_0007	154.142	96.4689	0.67612	0.00094962
A1S_0008	27.8923	41.7309	-0.58125	0.064016
A1S_0009	95.4211	121.941	-0.3538	0.032735
A1S_0010	37.6791	60.6996	-0.68792	0.010637
A1S_0011	0	0	NA	NA
A1S_0012	3.42537	3.79372	-0.14735	0.8429
A1S_0013	259.35	195.648	0.40664	0.012093
A1S_0014	159.035	138.2	0.20259	0.41351
A1S_0015	NA	NA	NA	NA
A1S_0016	NA	NA	NA	NA
A1S_0017	234.393	262.309	-0.16233	0.078483
A1S_0018	68.0181	53.1121	0.35688	0.26829
A1S_0019	79.7623	70.9968	0.16795	0.66335
A1S_0020	1076.55	918.623	0.22887	0.011564
A1S_0021	0	1.08392	-1.1474	0.61187
A1S_0023	6.85075	5.4196	0.33807	0.74162
A1S_0024	22.5096	27.098	-0.26765	0.4169
A1S_0025	157.567	225.456	-0.51688	8.8467e-05
A1S_0026	6.85075	9.75529	-0.50992	0.41989
A1S_0027	3.42537	4.87764	-0.50992	0.56843
A1S_0028	5.87207	7.04549	-0.26283	0.68306
A1S_0029	2.93603	3.79372	-0.36975	0.69665
A1S_0030	2.93603	2.16784	0.43761	0.77208
A1S_0031	109.612	107.308	0.030645	0.8584
A1S_0032	673.33	11.3812	5.8866	4.8969e-157
A1S_0033	713.456	336.557	1.084	2.1142e-28
A1S_0034	1914.78	1701.21	0.17062	0.028587
A1S_0035	150.716	141.452	0.091527	0.8779
A1S_0036	174.694	117.605	0.57088	0.0030211
A1S_0037	49.9126	30.8917	0.69218	0.054262
A1S_0038	91.5064	179.389	-0.97115	8.7807e-09
A1S_0039	38.6578	31.4337	0.29845	0.50035
A1S_0040	33.7644	40.647	-0.26765	0.32009
A1S_0041	34.7431	49.3184	-0.5054	0.071728
A1S_0042	163.439	162.588	0.0075325	0.71631
A1S_0043	24.467	13.007	0.91154	0.079864
A1S_0044	55.7846	43.3568	0.36361	0.3056
A1S_0045	30.339	29.2659	0.051956	0.97089
A1S_0046	71.4435	59.0737	0.27429	0.40961
A1S_0047	188.396	150.123	0.32762	0.095748
A1S_0048	392.939	287.781	0.44934	0.00056044
A1S_0049	157.567	144.703	0.12287	0.73007
A1S_0050	20.0629	7.58745	1.4028	0.021305
A1S_0051	115.484	70.4549	0.71292	0.0025796
A1S_0052	NA	NA	NA	NA
A1S_0053	NA	NA	NA	NA
A1S_0054	NA	NA	NA	NA
A1S_0055	NA	NA	NA	NA
A1S_0056	NA	NA	NA	NA
A1S_0057	NA	NA	NA	NA
A1S_0058	NA	NA	NA	NA
A1S_0059	NA	NA	NA	NA
A1S_0060	45.0192	40.1051	0.16676	0.7465
A1S_0061	63.1247	57.4478	0.13595	0.78896
A1S_0062	409.087	256.347	0.67431	7.852e-08
A1S_0063	363.579	273.69	0.40973	0.0027302
A1S_0064	522.125	438.446	0.252	0.045591
A1S_0065	187.417	162.046	0.20985	0.35053
A1S_0066	356.728	170.176	1.0678	1.2351e-14
A1S_0067	11.2548	14.6329	-0.37868	0.4353
A1S_0068	15.1695	13.549	0.16299	0.85655
A1S_0069	34.2537	48.2345	-0.4938	0.080416
A1S_0070	37.6791	51.4862	-0.45042	0.093201
A1S_0071	688.011	669.321	0.039732	0.74116
A1S_0072	34.2537	31.4337	0.12395	0.86983
A1S_0073	102.272	102.972	-0.0098496	0.70793
A1S_0074	190.353	242.256	-0.34786	0.0029755
A1S_0076	352.813	556.051	-0.65631	9.3937e-14
A1S_0077	NA	NA	NA	NA
A1S_0078	183.991	189.686	-0.043975	0.46285
A1S_0079	4.40405	7.58745	-0.78478	0.31624
A1S_0080	1.95736	0	1.8526	0.37399
A1S_0081	NA	NA	NA	NA
A1S_0082	NA	NA	NA	NA
A1S_0086	NA	NA	NA	NA
A1S_0087	33.2751	54.738	-0.7181	0.012083
A1S_0088	39.6365	63.9513	-0.69015	0.0085722
A1S_0089	9.29744	12.4651	-0.42299	0.43198
A1S_0090	216.777	182.641	0.24721	0.20915
A1S_0091	110.591	134.406	-0.28137	0.060373
A1S_0092	20.0629	27.098	-0.43366	0.23731
A1S_0093	2.93603	9.21333	-1.6499	0.055144
A1S_0094	20.5522	15.7169	0.38698	0.5042
A1S_0095	NA	NA	NA	NA
A1S_0096	98.3571	158.794	-0.69106	3.3736e-05
A1S_0097	NA	NA	NA	NA
A1S_0098	198.672	326.26	-0.71564	9.89e-10
A1S_0099	56.274	102.972	-0.87172	6.1006e-05
A1S_0100	8.8081	5.96156	0.56314	0.51147
A1S_0101	388.535	559.845	-0.52698	3.5057e-10
A1S_0103	120.377	181.557	-0.59286	8.683e-05
A1S_0104	34.2537	64.4933	-0.91289	0.0010076
A1S_0105	62.1461	81.836	-0.39707	0.055454
A1S_0106	0	2.16784	-1.1474	0.47301
A1S_0107	50.4019	81.2941	-0.68967	0.0030551
A1S_0108	20.0629	41.7309	-1.0566	0.0030862
A1S_0109	0	0	0.85265	0.74197
A1S_0110	2.4467	2.7098	-0.14735	0.86698
A1S_0111	13.2122	27.64	-1.0649	0.015414
A1S_0112	11.7441	10.2972	0.18968	0.84014
A1S_0113	3.42537	3.25176	0.075039	0.99325
A1S_0114	0	1.08392	-1.1474	0.61187
A1S_0115	16.1482	20.0525	-0.31241	0.43185
A1S_0116	32.2964	43.8988	-0.44281	0.1262
A1S_0117	30.339	19.5106	0.63692	0.16715
A1S_0118	35.7217	34.1435	0.065192	0.99908
A1S_0119	2.93603	0	2.4376	0.19158
A1S_0120	NA	NA	NA	NA
A1S_0121	NA	NA	NA	NA
A1S_0122	126.249	172.885	-0.45354	0.0019795
A1S_0123	58.7207	66.1192	-0.1712	0.35952
A1S_0124	131.632	125.735	0.066128	0.99762
A1S_0125	129.186	137.658	-0.091644	0.3734
A1S_0126	32.2964	18.9686	0.76776	0.08682
A1S_0127	24.9563	13.549	0.88122	0.08644
A1S_0128	101.783	150.665	-0.56585	0.0005717
A1S_0129	89.549	95.927	-0.099259	0.43657
A1S_0130	452.149	328.97	0.45884	0.00015282
A1S_0131	111.569	109.476	0.027325	0.84367
A1S_0132	14.6802	18.9686	-0.36975	0.38335
A1S_0133	13.7015	19.5106	-0.50992	0.25398
A1S_0134	306.816	324.092	-0.079033	0.20799
A1S_0135	49.4232	82.378	-0.73707	0.0016721
A1S_0136	102.272	61.2415	0.73983	0.0032786
A1S_0137	147.78	162.588	-0.13777	0.21454
A1S_0138	561.272	570.142	-0.022622	0.30359
A1S_0140	354.771	508.359	-0.51896	3.5001e-09
A1S_0141	280.391	289.407	-0.045658	0.35729
A1S_0142	38.6578	28.7239	0.42851	0.30444
A1S_0143	38.6578	40.647	-0.072391	0.67021
A1S_0144	106.187	99.7207	0.090636	0.90089
A1S_0145	190.842	229.249	-0.26454	0.019249
A1S_0146	22.9989	29.2659	-0.34765	0.30217
A1S_0147	34.7431	33.0596	0.071657	0.98619
A1S_0148	NA	NA	NA	NA
A1S_0149	1.46802	0	NA	NA
A1S_0150	NA	NA	NA	NA
A1S_0151	NA	NA	NA	NA
A1S_0152	NA	NA	NA	NA
A1S_0153	NA	NA	NA	NA
A1S_0154	NA	NA	NA	NA
A1S_0155	NA	NA	NA	NA
A1S_0156	NA	NA	NA	NA
A1S_0157	NA	NA	NA	NA
A1S_0158	67.5288	25.4721	1.4066	2.3018e-05
A1S_0159	264.243	228.165	0.21179	0.2614
A1S_0160	7.82942	15.1749	-0.95471	0.098689
A1S_0161	18.1055	28.1819	-0.63834	0.101
A1S_0162	46.4872	47.1506	-0.020441	0.77291
A1S_0163	12.7228	8.12941	0.6462	0.36407
A1S_0164	9.29744	5.96156	0.64114	0.44141
A1S_0165	39.1471	32.5176	0.26768	0.55403
A1S_0166	4.40405	1.08392	2.0226	0.1562
A1S_0167	20.0629	24.9302	-0.31336	0.37968
A1S_0168	132.122	94.8431	0.47825	0.032329
A1S_0169	66.5501	87.7976	-0.39974	0.046113
A1S_0170	20.5522	16.2588	0.33807	0.56795
A1S_0171	2.4467	5.4196	-1.1474	0.25654
A1S_0172	15.1695	21.6784	-0.51508	0.22546
A1S_0173	27.403	33.6015	-0.29419	0.33128
A1S_0174	NA	NA	NA	NA
A1S_0175	NA	NA	NA	NA
A1S_0176	4.40405	7.58745	-0.78478	0.31624
A1S_0177	205.522	265.561	-0.36975	0.0011059
A1S_0178	14.6802	5.96156	1.3001	0.064181
A1S_0179	4.89339	8.67137	-0.82542	0.26496
A1S_0180	0	2.16784	-1.1474	0.47301
A1S_0181	9.78678	18.9686	-0.95471	0.064871
A1S_0182	2.4467	4.33568	-0.82542	0.43055
A1S_0183	288.221	213.532	0.43272	0.0045843
A1S_0184	7.34009	16.8008	-1.1947	0.039527
A1S_0185	55.2953	62.8674	-0.18516	0.34526
A1S_0186	26.9136	29.8078	-0.14735	0.57853
A1S_0187	44.5299	44.4408	0.0028896	0.83757
A1S_0188	115.484	100.805	0.19613	0.50623
A1S_0189	212.373	130.07	0.70731	4.9986e-05
A1S_0190	443.341	406.47	0.12527	0.54662
A1S_0191	9.29744	7.58745	0.29322	0.74641
A1S_0192	24.467	17.3427	0.4965	0.33771
A1S_0193	210.416	202.693	0.053945	0.93461
A1S_0194	324.432	299.162	0.11699	0.6565
A1S_0196	833.834	724.601	0.20257	0.061096
A1S_0198	20.0629	18.9686	0.080916	0.97353
A1S_0199	38.1684	28.1819	0.43761	0.29631
A1S_0200	222.649	141.994	0.64895	0.00013708
A1S_0201	40.1258	66.1192	-0.72054	0.0056796
A1S_0202	4.40405	9.21333	-1.0649	0.16193
A1S_0203	8.31876	17.8847	-1.1043	0.045196
A1S_0204	1.46802	2.7098	-0.88432	0.51079
A1S_0205	40.1258	41.7309	-0.056588	0.70163
A1S_0206	1.95736	4.33568	-1.1474	0.31019
A1S_0207	68.9968	107.308	-0.63716	0.0013954
A1S_0208	NA	NA	NA	NA
A1S_0209	23.9776	33.0596	-0.46338	0.16886
A1S_0210	NA	NA	NA	NA
A1S_0211	19.0842	23.8463	-0.32138	0.38095
A1S_0212	NA	NA	NA	NA
A1S_0213	43.0618	79.6682	-0.88759	0.00034885
A1S_0214	55.2953	55.8219	-0.013675	0.7721
A1S_0215	57.742	35.7694	0.6909	0.038789
A1S_0216	34.7431	53.1121	-0.61232	0.029405
A1S_0217	31.3177	44.4408	-0.50491	0.087613
A1S_0218	0	1.08392	-0.14735	0.91563
A1S_0219	159.525	145.245	0.13529	0.67337
A1S_0220	89.0597	97.0109	-0.12337	0.37181
A1S_0221	282.838	220.036	0.36224	0.021617
A1S_0222	360.643	252.012	0.51708	0.00012139
A1S_0223	184.481	156.085	0.24114	0.26226
A1S_0224	7.34009	14.091	-0.9409	0.11563
A1S_0225	145.334	127.903	0.18432	0.49674
A1S_0226	31.3177	33.6015	-0.10155	0.64075
A1S_0227	579.867	579.356	0.0012721	0.44769
A1S_0228	283.327	216.784	0.38621	0.013342
A1S_0229	129.186	100.805	0.35788	0.12585
A1S_0230	496.679	448.743	0.14642	0.38916
A1S_0231	108.144	100.805	0.10139	0.85768
A1S_0232	1.95736	5.96156	-1.6068	0.12973
A1S_0233	3.42537	2.7098	0.33807	0.81565
A1S_0234	13.2122	8.12941	0.70064	0.31627
A1S_0235	20.0629	20.0525	0.00074556	0.88679
A1S_0236	1003.63	1012.38	-0.01252	0.22388
A1S_0237	NA	NA	NA	NA
A1S_0238	405.173	320.299	0.33912	0.010917
A1S_0239	463.893	396.173	0.22766	0.099911
A1S_0240	78.2942	34.1435	1.1973	6.6337e-05
A1S_0241	16.1482	12.4651	0.37348	0.56971
A1S_0242	83.1876	95.927	-0.20557	0.20899
A1S_0243	294.582	321.924	-0.12805	0.095712
A1S_0244	0	1.08392	NA	NA
A1S_0245	142.887	114.896	0.31455	0.16713
A1S_0246	194.268	186.976	0.05519	0.94388
A1S_0247	36.7004	23.3043	0.6552	0.11805
A1S_0248	846.067	796.682	0.086769	0.76603
A1S_0249	74.3795	75.8745	-0.028709	0.68867
A1S_0250	108.144	114.354	-0.08055	0.44996
A1S_0251	48.9339	44.9827	0.12146	0.85119
A1S_0252	81.7196	91.0493	-0.15597	0.31311
A1S_0253	103.251	39.5631	1.3839	2.3846e-07
A1S_0254	35.7217	23.8463	0.58304	0.17058
A1S_0255	167.354	192.396	-0.20118	0.0798
A1S_0256	70.4648	60.6996	0.21522	0.55307
A1S_0257	25.935	24.3882	0.088714	0.95467
A1S_0258	9.29744	13.007	-0.48439	0.37131
A1S_0259	237.819	193.48	0.29768	0.095629
A1S_0260	53.338	28.7239	0.89291	0.011172
A1S_0261	207.969	150.665	0.46502	0.0091803
A1S_0262	131.632	119.231	0.14275	0.67203
A1S_0263	13.2122	16.2588	-0.29936	0.49342
A1S_0264	20.0629	22.2204	-0.14735	0.63148
A1S_0265	8.31876	9.75529	-0.22982	0.66384
A1S_0266	54.3166	48.2345	0.17133	0.71076
A1S_0267	14.1908	20.0525	-0.49883	0.25581
A1S_0268	NA	NA	NA	NA
A1S_0269	28.3817	35.7694	-0.33377	0.26915
A1S_0270	64.1034	52.0282	0.30111	0.38029
A1S_0271	157.078	166.924	-0.08771	0.33891
A1S_0272	341.559	372.869	-0.12653	0.075166
A1S_0273	142.398	210.823	-0.5661	4.5757e-05
A1S_0274	172.247	178.305	-0.049865	0.45368
A1S_0275	NA	NA	NA	NA
A1S_0276	NA	NA	NA	NA
A1S_0277	NA	NA	NA	NA
A1S_0278	0	0	NA	NA
A1S_0279	NA	NA	NA	NA
A1S_0280	0	1.08392	-0.14735	0.91563
A1S_0281	68.0181	46.0666	0.5622	0.068554
A1S_0282	NA	NA	NA	NA
A1S_0283	NA	NA	NA	NA
A1S_0284	NA	NA	NA	NA
A1S_0285	NA	NA	NA	NA
A1S_0286	NA	NA	NA	NA
A1S_0287	30.8284	22.2204	0.47237	0.30766
A1S_0288	NA	NA	NA	NA
A1S_0289	53.8273	100.263	-0.89737	5.2094e-05
A1S_0290	101.783	82.9199	0.2957	0.27961
A1S_0291	36.7004	32.5176	0.17458	0.75352
A1S_0292	NA	NA	NA	NA
A1S_0293	142.398	98.0948	0.53768	0.011872
A1S_0294	771.198	525.16	0.55435	1.4859e-09
A1S_0296	1.95736	5.96156	-1.6068	0.12973
A1S_0297	624.886	590.737	0.081077	0.85153
A1S_0298	181.545	141.994	0.3545	0.072713
A1S_0299	96.3998	230.875	-1.26	2.0655e-15
A1S_0300	5.87207	4.33568	0.43761	0.68208
A1S_0301	90.5277	79.6682	0.18436	0.5916
A1S_0302	11.2548	16.8008	-0.57799	0.24205
A1S_0303	169.801	234.669	-0.46678	0.00022651
A1S_0304	0	0	NA	NA
A1S_0305	2196.15	1304.5	0.75148	1.3797e-43
A1S_0306	0	1.62588	-1.7323	0.40521
A1S_0308	222.16	154.459	0.52438	0.0022048
A1S_0309	11.7441	5.4196	1.1157	0.14597
A1S_0310	276.477	140.91	0.97239	4.2241e-10
A1S_0311	63.1247	27.64	1.1914	0.0003612
A1S_0312	216.288	189.686	0.18934	0.38792
A1S_0313	62.1461	74.7905	-0.26719	0.17799
A1S_0315	42.5725	48.7764	-0.19626	0.38621
A1S_0316	91.9957	104.598	-0.18522	0.22332
A1S_0317	105.697	84.5458	0.32213	0.22143
A1S_0318	51.8699	50.9443	0.025979	0.88927
A1S_0319	157.567	124.109	0.34436	0.10608
A1S_0320	548.549	429.775	0.35204	0.0019694
A1S_0321	165.886	178.305	-0.10416	0.27514
A1S_0322	66.0608	84.0039	-0.34666	0.081116
A1S_0323	102.272	151.207	-0.56412	0.00057654
A1S_0324	99.8252	89.4235	0.15875	0.65712
A1S_0325	23.4883	15.7169	0.57963	0.26937
A1S_0326	29.8497	25.4721	0.2288	0.67441
A1S_0327	22.0203	25.4721	-0.21009	0.51076
A1S_0328	17.6162	31.9757	-0.86007	0.027065
A1S_0329	54.806	93.2172	-0.76626	0.0005657
A1S_0330	209.926	190.77	0.13805	0.61531
A1S_0331	16.6375	18.4267	-0.14735	0.66227
A1S_0332	0	1.08392	NA	NA
A1S_0333	12.2335	7.04549	0.79606	0.27526
A1S_0334	68.9968	33.0596	1.0615	0.00074156
A1S_0335	351.345	307.833	0.19074	0.26584
A1S_0336	125.271	143.62	-0.1972	0.13569
A1S_0338	NA	NA	NA	NA
A1S_0339	43.5512	32.5176	0.42149	0.28451
A1S_0340	77.8049	74.2486	0.067498	0.9935
A1S_0341	344.984	267.186	0.36868	0.009621
A1S_0342	113.037	99.7207	0.18083	0.56049
A1S_0343	789.793	614.583	0.36187	0.00012569
A1S_0344	271.583	328.428	-0.27418	0.0039922
A1S_0345	80.2516	107.85	-0.42643	0.019997
A1S_0346	136.036	113.27	0.26423	0.27796
A1S_0347	86.1237	123.025	-0.51447	0.0039145
A1S_0348	154.142	142.536	0.11294	0.7775
A1S_0349	79.7623	71.5388	0.15698	0.697
A1S_0350	530.443	457.957	0.21199	0.11103
A1S_0351	72.9115	42.8149	0.76803	0.010057
A1S_0352	178.119	164.756	0.11251	0.76336
A1S_0353	639.077	414.6	0.62427	5.1348e-10
A1S_0354	171.269	185.35	-0.11399	0.23993
A1S_0355	73.4009	101.889	-0.47312	0.014055
A1S_0356	43.0618	53.1121	-0.30263	0.21193
A1S_0357	249.074	331.68	-0.41322	6.8992e-05
A1S_0358	53.338	66.1192	-0.30991	0.15605
A1S_0359	41.1045	22.2204	0.88741	0.026782
A1S_0360	NA	NA	NA	NA
A1S_0361	997.273	921.333	0.11427	0.45986
A1S_0362	103.74	146.329	-0.49625	0.0022341
A1S_0363	367.983	407.012	-0.14543	0.041814
A1S_0364	522.125	527.327	-0.014305	0.36952
A1S_0365	15.1695	9.75529	0.63692	0.32867
A1S_0366	1000.7	886.647	0.17458	0.10092
A1S_0367	229.989	221.12	0.056739	0.94803
A1S_0368	111.08	123.567	-0.15369	0.2446
A1S_0369	70.4648	76.4164	-0.11698	0.44328
A1S_0370	126.249	126.819	-0.0064905	0.69101
A1S_0371	NA	NA	NA	NA
A1S_0372	128.207	184.808	-0.52756	0.000309
A1S_0373	150.227	137.116	0.13175	0.69762
A1S_0374	12.7228	8.67137	0.55309	0.43865
A1S_0375	247.606	208.655	0.24693	0.18016
A1S_0376	0	0	NA	NA
A1S_0378	1499.82	744.654	1.0102	2.9684e-51
A1S_0379	121.845	144.161	-0.24263	0.081945
A1S_0380	221.671	224.372	-0.017473	0.5431
A1S_0381	10.7655	23.8463	-1.1474	0.017313
A1S_0382	109.123	130.612	-0.25934	0.081779
A1S_0383	202.097	183.725	0.1375	0.62458
A1S_0384	0	0	NA	NA
A1S_0385	109.123	124.651	-0.19194	0.17275
A1S_0386	5.38273	1.62588	1.7271	0.16125
A1S_0387	8.8081	10.2972	-0.22536	0.65984
A1S_0388	60.678	67.2031	-0.14735	0.40419
A1S_0389	22.5096	12.4651	0.85265	0.11433
A1S_0390	57.2527	45.5247	0.33069	0.35313
A1S_0391	21.0416	30.3498	-0.52844	0.14324
A1S_0392	155.12	109.476	0.50277	0.014423
A1S_0393	40.1258	38.4792	0.060452	0.9874
A1S_0394	53.338	78.0423	-0.54909	0.015506
A1S_0395	146.802	123.025	0.25492	0.28196
A1S_0396	137.015	69.3709	0.98193	9.1913e-06
A1S_0397	79.7623	66.1192	0.27064	0.39168
A1S_0398	7.82942	6.50352	0.26768	0.79129
A1S_0399	1.95736	3.79372	-0.95471	0.40902
A1S_0400	NA	NA	NA	NA
A1S_0401	38.1684	56.3639	-0.56239	0.036036
A1S_0402	269.626	99.7207	1.435	8.221e-18
A1S_0403	822.579	824.322	-0.0030535	0.33405
A1S_0404	95.4211	78.5843	0.28007	0.32788
A1S_0406	69.4861	50.4023	0.46324	0.13373
A1S_0407	14.6802	21.6784	-0.56239	0.19354
A1S_0408	106.676	134.406	-0.33337	0.032345
A1S_0409	76.3369	80.2101	-0.071404	0.55247
A1S_0410	50.8913	66.1192	-0.37765	0.097952
A1S_0411	139.462	84.5458	0.72206	0.00079809
A1S_0412	1147.01	1569.52	-0.45244	1.3045e-20
A1S_0413	801.537	875.808	-0.12784	0.0060363
A1S_0414	890.597	906.7	-0.025852	0.17885
A1S_0415	80.2516	95.927	-0.25741	0.13804
A1S_0416	55.7846	51.4862	0.11568	0.85735
A1S_0417	116.463	120.315	-0.046951	0.54834
A1S_0418	52.8486	70.9968	-0.42589	0.059346
A1S_0419	143.376	155.001	-0.11247	0.28653
A1S_0420	146.312	168.008	-0.19948	0.10372
A1S_0421	314.645	211.907	0.5703	7.0069e-05
A1S_0422	55.7846	74.2486	-0.4125	0.06009
A1S_0423	27.8923	23.8463	0.22611	0.68946
A1S_0424	150.716	101.347	0.57254	0.0057308
A1S_0425	8.31876	14.6329	-0.81478	0.15173
A1S_0426	12.7228	14.091	-0.14735	0.70249
A1S_0427	434.533	320.841	0.43761	0.00042438
A1S_0428	243.691	228.707	0.09155	0.84497
A1S_0429	338.133	310.001	0.12532	0.59827
A1S_0430	74.3795	53.1121	0.48586	0.1024
A1S_0431	68.0181	67.2031	0.017392	0.84596
A1S_0432	53.338	55.8219	-0.065669	0.63457
A1S_0433	114.016	108.934	0.065781	0.99922
A1S_0434	37.6791	69.3709	-0.88057	0.000912
A1S_0435	2.93603	2.7098	0.11568	0.96711
A1S_0436	43.5512	53.6541	-0.30098	0.21154
A1S_0437	40.6151	43.8988	-0.11216	0.57125
A1S_0438	12.2335	22.2204	-0.86105	0.065124
A1S_0439	877.385	988.536	-0.17208	0.00037496
A1S_0440	9.29744	9.21333	0.013112	0.93762
A1S_0441	224.117	100.263	1.1605	4.9791e-11
A1S_0442	131.143	111.644	0.23224	0.36885
A1S_0443	18.5949	21.1365	-0.18483	0.58468
A1S_0444	20.0629	18.4267	0.12274	0.90224
A1S_0445	NA	NA	NA	NA
A1S_0446	164.418	137.116	0.26197	0.23814
A1S_0447	9.78678	9.21333	0.087112	0.97407
A1S_0448	159.035	141.994	0.16352	0.55619
A1S_0449	611.674	704.549	-0.20394	0.00070851
A1S_0450	79.2729	63.9513	0.30985	0.31232
A1S_0451	88.081	54.196	0.70064	0.0096636
A1S_0452	36.2111	30.8917	0.22921	0.64275
A1S_0453	91.5064	73.7066	0.31208	0.27351
A1S_0454	45.9979	75.3325	-0.71171	0.0034617
A1S_0455	392.939	351.732	0.15983	0.37301
A1S_0456	159.525	144.161	0.14609	0.62698
A1S_0457	141.908	114.354	0.31146	0.17371
A1S_0458	432.086	312.169	0.46899	0.00015047
A1S_0459	11.7441	10.2972	0.18968	0.84014
A1S_0460	89.549	65.0352	0.46146	0.090029
A1S_0461	47.9552	50.9443	-0.087232	0.59841
A1S_0462	19.5736	17.8847	0.13018	0.89107
A1S_0463	24.9563	29.8078	-0.25629	0.40992
A1S_0464	3.91471	7.04549	-0.84779	0.30486
A1S_0465	1.46802	1.08392	0.43761	0.83772
A1S_0466	1.46802	2.16784	-0.56239	0.68096
A1S_0467	14.1908	14.6329	-0.04426	0.83803
A1S_0468	24.9563	16.8008	0.57088	0.26237
A1S_0469	1215.52	1523.99	-0.32628	1.3253e-12
A1S_0470	626.354	905.074	-0.53106	9.8815e-16
A1S_0471	166.375	142.536	0.22312	0.3379
A1S_0472	2781.89	2918.46	-0.069139	0.00041491
A1S_0473	NA	NA	NA	NA
A1S_0474	0	2.7098	-1.4693	0.33699
A1S_0475	710.031	518.114	0.45461	2.6295e-06
A1S_0476	NA	NA	NA	NA
A1S_0477	0	0	NA	NA
A1S_0478	134.568	245.508	-0.86743	6.9742e-10
A1S_0479	7.34009	4.33568	0.75954	0.41912
A1S_0480	537.784	434.652	0.30716	0.0092036
A1S_0481	331.772	254.179	0.38434	0.0077437
A1S_0482	418.874	412.432	0.022361	0.66566
A1S_0483	413.491	354.984	0.2201	0.13813
A1S_0484	130.654	111.644	0.22684	0.385
A1S_0485	172.737	195.648	-0.17968	0.10303
A1S_0486	79.2729	103.514	-0.38493	0.035552
A1S_0487	457.532	591.821	-0.37129	1.0267e-06
A1S_0489	853.407	982.574	-0.20333	6.5814e-05
A1S_0490	120.377	279.652	-1.2161	1.7278e-17
A1S_0491	14.6802	16.8008	-0.19466	0.61316
A1S_0492	69.9755	67.2031	0.058322	0.97646
A1S_0493	986.997	841.123	0.23073	0.014502
A1S_0494	5.87207	10.8392	-0.88432	0.18844
A1S_0495	73.4009	130.612	-0.83142	1.3539e-05
A1S_0496	38.1684	45.5247	-0.25427	0.31138
A1S_0497	88.5704	123.025	-0.47406	0.0068751
A1S_0498	NA	NA	NA	NA
A1S_0499	682.628	659.566	0.049583	0.83887
A1S_0500	260.328	281.819	-0.11444	0.14634
A1S_0501	118.909	127.361	-0.099058	0.37058
A1S_0502	354.281	279.652	0.34127	0.016492
A1S_0503	284.795	262.309	0.11866	0.66711
A1S_0504	136.526	139.284	-0.028856	0.58664
A1S_0505	511.849	449.827	0.18635	0.19465
A1S_0506	252.01	195.648	0.36522	0.028606
A1S_0507	22.5096	16.8008	0.42201	0.44102
A1S_0508	15.1695	9.21333	0.71938	0.27049
A1S_0509	5.38273	8.12941	-0.59481	0.40506
A1S_0510	21.0416	18.4267	0.19145	0.78426
A1S_0511	7.34009	7.04549	0.059098	0.99319
A1S_0512	28.3817	29.2659	-0.04426	0.77252
A1S_0513	13.2122	14.091	-0.092905	0.77412
A1S_0514	10.2761	11.3812	-0.14735	0.73139
A1S_0515	37.1898	25.4721	0.54599	0.1914
A1S_0516	27.403	6.50352	2.075	0.00031943
A1S_0517	1.46802	0	NA	NA
A1S_0518	53.338	24.3882	1.129	0.0017448
A1S_0519	37.6791	26.0141	0.53447	0.19842
A1S_0520	29.3603	53.6541	-0.86982	0.0038671
A1S_0521	15.6588	9.75529	0.68272	0.28755
A1S_0522	4.89339	12.4651	-1.349	0.052641
A1S_0523	9.29744	9.75529	-0.069351	0.83825
A1S_0524	23.9776	34.1435	-0.50992	0.13128
A1S_0525	26.4243	36.8533	-0.47993	0.13522
A1S_0526	49.4232	54.196	-0.133	0.48372
A1S_0527	8.8081	10.2972	-0.22536	0.65984
A1S_0528	696.819	515.946	0.43356	9.9543e-06
A1S_0529	81.2303	60.1576	0.43327	0.13182
A1S_0530	749.178	543.586	0.4628	8.6436e-07
A1S_0531	35.7217	34.6855	0.042471	0.94639
A1S_0532	62.1461	59.6156	0.059972	0.98285
A1S_0533	25.4456	36.8533	-0.53438	0.10363
A1S_0534	155.12	206.487	-0.41266	0.0017094
A1S_0535	168.822	61.7835	1.4502	6.909e-12
A1S_0536	414.47	97.5529	2.087	7.4476e-45
A1S_0537	125.76	22.2204	2.5007	3.99e-18
A1S_0538	379.238	39.0211	3.2808	1.0893e-67
A1S_0539	26.9136	20.0525	0.42455	0.39637
A1S_0540	131.143	131.696	-0.0060764	0.68712
A1S_0541	222.649	194.022	0.19855	0.34735
A1S_0542	361.132	271.522	0.41146	0.0026944
A1S_0543	497.168	426.523	0.22111	0.10177
A1S_0544	144.844	144.703	0.0014044	0.70498
A1S_0545	189.864	205.945	-0.1173	0.20739
A1S_0546	90.5277	121.399	-0.42333	0.014128
A1S_0547	0	1.62588	-1.7323	0.40521
A1S_0548	114.016	150.665	-0.40211	0.0086684
A1S_0549	192.31	334.932	-0.80043	1.3443e-11
A1S_0550	365.047	367.449	-0.0094627	0.4813
A1S_0551	NA	NA	NA	NA
A1S_0552	NA	NA	NA	NA
A1S_0553	NA	NA	NA	NA
A1S_0554	196.714	160.42	0.29425	0.13517
A1S_0555	18.5949	23.8463	-0.35886	0.33969
A1S_0556	240.755	199.441	0.2716	0.13491
A1S_0557	55.2953	37.9372	0.54354	0.11283
A1S_0558	186.438	205.403	-0.13976	0.15905
A1S_0559	68.0181	51.4862	0.40173	0.20494
A1S_0560	24.9563	36.3113	-0.54102	0.10278
A1S_0561	139.462	73.1647	0.93065	2.0252e-05
A1S_0562	41.1045	31.4337	0.38698	0.34488
A1S_0563	55.2953	61.7835	-0.16006	0.39772
A1S_0564	8.31876	3.79372	1.1328	0.21502
A1S_0565	7.34009	6.50352	0.17458	0.88832
A1S_0566	276.966	83.4619	1.7305	7.964e-24
A1S_0567	52.8486	18.9686	1.4783	9.7579e-05
A1S_0568	354.281	145.245	1.2864	1.983e-19
A1S_0569	30.339	24.9302	0.28328	0.57574
A1S_0570	1305.56	1527.24	-0.22627	7.4548e-08
A1S_0571	316.602	267.186	0.24482	0.13398
A1S_0572	111.08	56.9058	0.96495	8.4556e-05
A1S_0573	179.587	61.2415	1.5521	8.485e-14
A1S_0574	244.67	274.232	-0.16456	0.069371
A1S_0575	176.651	139.826	0.33727	0.094978
A1S_0576	59.6994	44.9827	0.40834	0.22646
A1S_0577	245.159	288.323	-0.23397	0.016637
A1S_0579	777.56	849.252	-0.12724	0.0070254
A1S_0580	52.8486	41.189	0.35961	0.32489
A1S_0581	20.0629	25.4721	-0.34439	0.3393
A1S_0582	5.87207	11.9231	-1.0218	0.1231
A1S_0583	258.86	208.655	0.31106	0.066572
A1S_0584	31.3177	22.2204	0.49509	0.27953
A1S_0585	47.4659	40.647	0.22374	0.60739
A1S_0586	19.0842	10.8392	0.81612	0.16294
A1S_0587	64.5928	47.1506	0.4541	0.15713
A1S_0588	191.332	168.008	0.18755	0.42339
A1S_0589	94.4424	111.644	-0.2414	0.12727
A1S_0590	54.806	41.7309	0.39322	0.26672
A1S_0591	27.403	42.8149	-0.64378	0.041836
A1S_0592	474.17	465.544	0.026485	0.6777
A1S_0593	NA	NA	NA	NA
A1S_0594	69.9755	55.28	0.34009	0.28859
A1S_0595	2.93603	1.62588	0.85265	0.56849
A1S_0596	112.059	93.2172	0.26559	0.32161
A1S_0597	NA	NA	NA	NA
A1S_0598	16.6375	15.7169	0.082129	0.97399
A1S_0599	26.9136	32.5176	-0.27288	0.36682
A1S_0600	103.251	123.025	-0.2528	0.097516
A1S_0601	163.439	129.529	0.33548	0.1105
A1S_0602	600.908	603.202	-0.0054961	0.3924
A1S_0603	NA	NA	NA	NA
A1S_0604	583.781	497.52	0.23067	0.060229
A1S_0606	796.644	861.717	-0.11328	0.011573
A1S_0607	196.225	229.249	-0.22441	0.038405
A1S_0608	151.695	209.739	-0.46742	0.00048335
A1S_0609	24.467	22.7623	0.10419	0.92677
A1S_0610	144.844	125.193	0.21035	0.41022
A1S_0611	53.8273	50.4023	0.094848	0.91756
A1S_0612	562.251	588.027	-0.064669	0.12563
A1S_0613	158.057	167.466	-0.083426	0.35144
A1S_0614	83.1876	88.8815	-0.095514	0.46396
A1S_0615	93.9531	106.766	-0.18444	0.21995
A1S_0616	137.994	175.595	-0.34765	0.011486
A1S_0617	29.3603	33.0596	-0.1712	0.51705
A1S_0618	97.8678	105.682	-0.11083	0.38312
A1S_0619	271.583	203.777	0.4144	0.00872
A1S_0620	413.491	359.862	0.20042	0.19419
A1S_0621	136.036	127.903	0.088945	0.89539
A1S_0622	218.735	182.641	0.26017	0.17746
A1S_0623	NA	NA	NA	NA
A1S_0624	NA	NA	NA	NA
A1S_0625	NA	NA	NA	NA
A1S_0626	NA	NA	NA	NA
A1S_0627	NA	NA	NA	NA
A1S_0628	NA	NA	NA	NA
A1S_0629	NA	NA	NA	NA
A1S_0630	NA	NA	NA	NA
A1S_0631	NA	NA	NA	NA
A1S_0632	NA	NA	NA	NA
A1S_0633	NA	NA	NA	NA
A1S_0634	NA	NA	NA	NA
A1S_0635	NA	NA	NA	NA
A1S_0636	NA	NA	NA	NA
A1S_0637	NA	NA	NA	NA
A1S_0638	NA	NA	NA	NA
A1S_0639	NA	NA	NA	NA
A1S_0640	NA	NA	NA	NA
A1S_0641	NA	NA	NA	NA
A1S_0642	NA	NA	NA	NA
A1S_0643	NA	NA	NA	NA
A1S_0644	NA	NA	NA	NA
A1S_0645	NA	NA	NA	NA
A1S_0646	NA	NA	NA	NA
A1S_0647	NA	NA	NA	NA
A1S_0648	NA	NA	NA	NA
A1S_0649	NA	NA	NA	NA
A1S_0650	NA	NA	NA	NA
A1S_0651	NA	NA	NA	NA
A1S_0652	18.1055	11.9231	0.60267	0.3129
A1S_0653	NA	NA	NA	NA
A1S_0654	NA	NA	NA	NA
A1S_0655	NA	NA	NA	NA
A1S_0656	NA	NA	NA	NA
A1S_0657	NA	NA	NA	NA
A1S_0658	NA	NA	NA	NA
A1S_0659	NA	NA	NA	NA
A1S_0660	NA	NA	NA	NA
A1S_0661	NA	NA	NA	NA
A1S_0662	NA	NA	NA	NA
A1S_0663	NA	NA	NA	NA
A1S_0664	NA	NA	NA	NA
A1S_0665	NA	NA	NA	NA
A1S_0666	NA	NA	NA	NA
A1S_0667	NA	NA	NA	NA
A1S_0669	NA	NA	NA	NA
A1S_0670	NA	NA	NA	NA
A1S_0671	NA	NA	NA	NA
A1S_0672	8.31876	17.8847	-1.1043	0.045196
A1S_0673	40.6151	49.8604	-0.29588	0.23458
A1S_0674	11.2548	21.1365	-0.90919	0.060573
A1S_0675	NA	NA	NA	NA
A1S_0676	87.5917	46.6086	0.9102	0.00093451
A1S_0677	34.2537	22.7623	0.58961	0.17466
A1S_0678	NA	NA	NA	NA
A1S_0679	NA	NA	NA	NA
A1S_0680	NA	NA	NA	NA
A1S_0681	NA	NA	NA	NA
A1S_0682	384.131	401.051	-0.062186	0.21455
A1S_0683	NA	NA	NA	NA
A1S_0684	72.9115	59.0737	0.30363	0.3445
A1S_0685	388.046	321.924	0.2695	0.060173
A1S_0686	150.716	150.123	0.0056913	0.71874
A1S_0687	233.904	162.046	0.52951	0.0015068
A1S_0688	88.081	78.0423	0.17458	0.62664
A1S_0689	4.40405	4.87764	-0.14735	0.82219
A1S_0690	134.568	181.557	-0.43208	0.0022866
A1S_0691	NA	NA	NA	NA
A1S_0692	15.6588	20.5945	-0.39528	0.33838
A1S_0693	1.46802	4.33568	-1.5624	0.20496
A1S_0694	15.6588	30.8917	-0.98024	0.016204
A1S_0695	NA	NA	NA	NA
A1S_0696	76.3369	91.5913	-0.26283	0.14097
A1S_0697	167.843	211.365	-0.33262	0.00738
A1S_0698	60.678	57.9898	0.065376	0.99935
A1S_0699	31.807	26.0141	0.29005	0.5551
A1S_0700	18.5949	21.6784	-0.22135	0.52852
A1S_0701	206.99	171.259	0.27338	0.16219
A1S_0702	58.2313	51.4862	0.17761	0.6845
A1S_0703	115.484	114.896	0.0073695	0.75936
A1S_0704	27.8923	20.0525	0.47608	0.32779
A1S_0705	193.289	151.749	0.34907	0.068957
A1S_0706	113.037	95.927	0.23679	0.39177
A1S_0707	101.293	83.4619	0.27935	0.315
A1S_0708	39.6365	35.2274	0.17013	0.75409
A1S_0709	92.4851	135.49	-0.55089	0.0013863
A1S_0710	58.2313	54.738	0.089253	0.93055
A1S_0711	15.1695	19.5106	-0.36308	0.38344
A1S_0712	220.203	206.487	0.092781	0.84567
A1S_0713	152.184	136.032	0.16187	0.57128
A1S_0714	0	1.08392	-0.14735	0.91563
A1S_0715	0	0	-0.14735	0.94029
A1S_0716	NA	NA	NA	NA
A1S_0717	NA	NA	NA	NA
A1S_0718	184.481	97.5529	0.91921	1.2544e-06
A1S_0719	147.291	30.8917	2.2534	1.2709e-18
A1S_0720	1.46802	3.79372	-1.3697	0.27976
A1S_0721	383.152	460.124	-0.26411	0.00092521
A1S_0722	11.7441	23.3043	-0.98866	0.035556
A1S_0723	20.0629	22.2204	-0.14735	0.63148
A1S_0724	2.4467	4.33568	-0.82542	0.43055
A1S_0725	4.40405	1.08392	2.0226	0.1562
A1S_0726	36.7004	50.4023	-0.45769	0.092518
A1S_0727	4.40405	10.8392	-1.2994	0.078625
A1S_0728	2.93603	2.16784	0.43761	0.77208
A1S_0729	18.5949	24.3882	-0.39128	0.30137
A1S_0730	21.0416	20.5945	0.030984	0.9383
A1S_0731	97.3785	108.934	-0.16178	0.25798
A1S_0732	5.38273	18.4267	-1.7754	0.0044005
A1S_0733	7.82942	7.04549	0.15221	0.90788
A1S_0734	0	0	NA	NA
A1S_0735	3.42537	5.96156	-0.79943	0.36738
A1S_0736	97.3785	98.6368	-0.018523	0.68312
A1S_0737	266.69	319.757	-0.26181	0.0060888
A1S_0738	151.206	110.018	0.45877	0.028596
A1S_0739	0	0	NA	NA
A1S_0740	NA	NA	NA	NA
A1S_0741	NA	NA	NA	NA
A1S_0742	NA	NA	NA	NA
A1S_0743	NA	NA	NA	NA
A1S_0744	1.46802	0	1.4376	0.52531
A1S_0745	1036.91	1430.78	-0.46451	1.1435e-19
A1S_0746	699.755	652.52	0.10083	0.65333
A1S_0747	1941.21	1888.19	0.039951	0.58199
A1S_0748	NA	NA	NA	NA
A1S_0749	450.192	371.785	0.27607	0.036859
A1S_0750	623.418	408.096	0.61129	1.8647e-09
A1S_0751	9.29744	12.4651	-0.42299	0.43198
A1S_0752	1.95736	0	NA	NA
A1S_0753	22.9989	33.0596	-0.5235	0.12942
A1S_0754	69.9755	80.7521	-0.20665	0.24724
A1S_0755	22.9989	32.5176	-0.49965	0.14734
A1S_0756	25.4456	22.2204	0.19553	0.7561
A1S_0757	36.2111	52.0282	-0.52286	0.057373
A1S_0758	NA	NA	NA	NA
A1S_0759	NA	NA	NA	NA
A1S_0760	NA	NA	NA	NA
A1S_0761	0	2.16784	-2.1474	0.27094
A1S_0762	263.264	281.819	-0.098259	0.18492
A1S_0763	37.1898	37.9372	-0.028709	0.77694
A1S_0764	77.3156	102.972	-0.41343	0.026546
A1S_0765	257.882	328.428	-0.34887	0.00052751
A1S_0766	125.76	182.641	-0.53833	0.00026766
A1S_0767	1.95736	3.79372	-0.95471	0.40902
A1S_0768	147.78	132.78	0.15441	0.6063
A1S_0769	91.9957	61.7835	0.57435	0.030352
A1S_0770	76.8262	73.7066	0.059805	0.98037
A1S_0771	NA	NA	NA	NA
A1S_0772	33.7644	45.5247	-0.43115	0.12734
A1S_0773	11.7441	7.04549	0.73717	0.32077
A1S_0774	111.08	139.284	-0.32643	0.032088
A1S_0775	104.229	114.896	-0.14056	0.29042
A1S_0776	152.674	169.634	-0.15197	0.17605
A1S_0777	22.5096	21.6784	0.054281	0.97921
A1S_0778	282.838	198.358	0.51187	0.00075926
A1S_0779	NA	NA	NA	NA
A1S_0780	312.688	289.949	0.10892	0.71239
A1S_0781	21.5309	41.189	-0.93585	0.0073861
A1S_0782	30.8284	29.8078	0.048567	0.96335
A1S_0783	183.013	155.543	0.23463	0.28174
A1S_0784	180.077	179.931	0.0011694	0.67177
A1S_0785	24.9563	48.7764	-0.96678	0.0027969
A1S_0786	66.5501	110.018	-0.72523	0.00033574
A1S_0787	280.391	295.91	-0.077719	0.23309
A1S_0788	200.14	292.117	-0.54554	3.1806e-06
A1S_0789	13.7015	10.2972	0.41207	0.55831
A1S_0790	113.037	126.819	-0.16597	0.2142
A1S_0791	457.043	351.732	0.37785	0.0021725
A1S_0793	7.34009	8.67137	-0.24046	0.67175
A1S_0794	37.6791	40.647	-0.10939	0.59156
A1S_0795	22.9989	17.3427	0.40724	0.4542
A1S_0796	29.8497	23.3043	0.35712	0.463
A1S_0797	107.655	99.1788	0.11831	0.79279
A1S_0798	380.216	392.921	-0.047419	0.27601
A1S_0799	171.269	164.214	0.060684	0.97515
A1S_0800	NA	NA	NA	NA
A1S_0801	67.0394	37.9372	0.8214	0.0085111
A1S_0802	57.742	44.9827	0.36025	0.30246
A1S_0803	3223.77	1851.34	0.80018	4.9577e-71
A1S_0804	698.287	353.9	0.98048	1.4993e-23
A1S_0805	14.6802	6.50352	1.1746	0.089267
A1S_0806	42.5725	72.6227	-0.7705	0.0022416
A1S_0807	28.3817	43.3568	-0.6113	0.049386
A1S_0808	13.2122	18.9686	-0.52175	0.25198
A1S_0809	9.29744	14.6329	-0.65431	0.22812
A1S_0810	273.541	178.847	0.61303	6.5685e-05
A1S_0811	99.3358	93.2172	0.091718	0.90002
A1S_0812	66.0608	26.0141	1.3445	5.4258e-05
A1S_0813	315.624	266.645	0.24329	0.13785
A1S_0814	20.0629	20.0525	0.00074556	0.88679
A1S_0815	NA	NA	NA	NA
A1S_0816	NA	NA	NA	NA
A1S_0817	278.923	403.76	-0.53363	7.3732e-08
A1S_0818	34.2537	67.2031	-0.97227	0.00042504
A1S_0819	NA	NA	NA	NA
A1S_0820	2.93603	0	NA	NA
A1S_0821	90.5277	68.287	0.40675	0.1381
A1S_0822	99.3358	94.8431	0.066772	0.99545
A1S_0823	181.055	109.476	0.72582	0.00012285
A1S_0824	49.4232	68.829	-0.47783	0.04191
A1S_0825	152.184	87.7976	0.79357	0.00012463
A1S_0826	107.165	79.1262	0.43761	0.080114
A1S_0827	12.2335	4.87764	1.3266	0.0858
A1S_0828	239.287	247.676	-0.049713	0.37778
A1S_0829	457.532	272.064	0.74993	2.9365e-10
A1S_0830	0	1.08392	-0.14735	0.91563
A1S_0831	0	0	-0.14735	0.94029
A1S_0832	NA	NA	NA	NA
A1S_0834	289.689	190.228	0.60677	4.8029e-05
A1S_0835	99.8252	27.64	1.8526	2.1661e-10
A1S_0836	131.143	89.9654	0.5437	0.014578
A1S_0837	180.566	194.022	-0.10369	0.25621
A1S_0838	100.804	130.07	-0.36774	0.023017
A1S_0839	55.2953	74.7905	-0.4357	0.048767
A1S_0840	414.47	283.445	0.5482	1.184e-05
A1S_0841	116.952	119.773	-0.034389	0.59389
A1S_0842	62.1461	67.2031	-0.11286	0.4819
A1S_0843	127.717	121.941	0.066772	0.99484
A1S_0844	151.206	191.312	-0.33941	0.0096155
A1S_0845	0	0	-0.14735	0.94029
A1S_0846	NA	NA	NA	NA
A1S_0847	5.87207	7.58745	-0.36975	0.5814
A1S_0848	14.1908	14.091	0.010188	0.91866
A1S_0849	48.9339	62.3254	-0.34899	0.13098
A1S_0850	112.548	146.329	-0.37868	0.013616
A1S_0851	37.6791	66.1192	-0.8113	0.0023902
A1S_0852	69.9755	112.186	-0.68097	0.00057136
A1S_0853	33.7644	42.2729	-0.32423	0.24017
A1S_0854	28.3817	37.3953	-0.3979	0.1947
A1S_0855	35.7217	37.3953	-0.066053	0.69644
A1S_0856	0	1.62588	NA	NA
A1S_0857	84.6557	85.0878	-0.0073456	0.74186
A1S_0858	172.737	126.819	0.44581	0.023352
A1S_0859	515.274	310.543	0.73055	7.0044e-11
A1S_0860	13.7015	23.8463	-0.79943	0.071422
A1S_0861	45.0192	7.58745	2.5689	1.3251e-07
A1S_0862	206.012	242.798	-0.23703	0.026506
A1S_0863	512.827	719.181	-0.48788	2.262e-11
A1S_0864	142.398	293.201	-1.042	8.3966e-15
A1S_0865	222.649	176.679	0.33364	0.064218
A1S_0866	NA	NA	NA	NA
A1S_0867	NA	NA	NA	NA
A1S_0868	NA	NA	NA	NA
A1S_0869	NA	NA	NA	NA
A1S_0870	34.2537	48.2345	-0.4938	0.080416
A1S_0871	121.845	199.983	-0.71483	1.7528e-06
A1S_0872	12.7228	22.2204	-0.80447	0.080318
A1S_0873	254.456	368.533	-0.53438	2.642e-07
A1S_0874	45.9979	50.9443	-0.14735	0.46767
A1S_0875	342.537	318.131	0.10664	0.71462
A1S_0876	1046.21	1024.31	0.030523	0.58
A1S_0877	103.251	92.1333	0.16436	0.63254
A1S_0878	46.9765	38.4792	0.28786	0.47742
A1S_0879	195.736	230.875	-0.23821	0.029894
A1S_0880	575.463	506.191	0.18504	0.17362
A1S_0881	154.142	113.27	0.4445	0.032747
A1S_0882	62.6354	39.5631	0.66282	0.038866
A1S_0883	129.186	74.2486	0.79901	0.00037359
A1S_0884	NA	NA	NA	NA
A1S_0885	110.101	73.7066	0.57897	0.016912
A1S_0886	9.29744	11.3812	-0.29174	0.57425
A1S_0887	725.2	469.88	0.62609	3.1336e-11
A1S_0888	335.197	301.33	0.15367	0.44142
A1S_0889	4.89339	5.96156	-0.28486	0.68972
A1S_0890	152.184	214.074	-0.49229	0.00023844
A1S_0891	24.9563	59.6156	-1.2563	5.712e-05
A1S_0892	368.472	459.04	-0.31707	0.00014193
A1S_0893	0	0	NA	NA
A1S_0894	207.969	209.197	-0.0084911	0.59991
A1S_0895	154.631	113.27	0.44907	0.030568
A1S_0896	14.1908	16.8008	-0.24357	0.5515
A1S_0897	26.4243	32.5176	-0.29936	0.33276
A1S_0898	90.0384	115.98	-0.36526	0.032754
A1S_0899	51.8699	44.4408	0.22302	0.59285
A1S_0900	13.2122	14.6329	-0.14735	0.6971
A1S_0901	17.1269	20.0525	-0.22752	0.53622
A1S_0902	39.6365	27.64	0.52007	0.19994
A1S_0903	70.4648	67.2031	0.068376	0.99097
A1S_0904	114.016	125.735	-0.14115	0.26744
A1S_0905	47.4659	44.9827	0.07752	0.96829
A1S_0906	472.701	381.54	0.30909	0.01388
A1S_0907	160.503	81.836	0.97179	1.9766e-06
A1S_0908	169.801	110.56	0.61901	0.0014948
A1S_0909	103.251	81.836	0.33534	0.20486
A1S_0910	43.5512	60.6996	-0.47897	0.055602
A1S_0911	NA	NA	NA	NA
A1S_0912	NA	NA	NA	NA
A1S_0913	NA	NA	NA	NA
A1S_0914	NA	NA	NA	NA
A1S_0915	5.38273	3.25176	0.72712	0.50715
A1S_0916	8.8081	9.21333	-0.064891	0.84776
A1S_0917	19.5736	20.0525	-0.034878	0.82648
A1S_0918	4.40405	8.12941	-0.88432	0.2547
A1S_0919	6.36141	7.04549	-0.14735	0.78709
A1S_0920	68.5075	127.361	-0.89459	5.3858e-06
A1S_0921	24.9563	19.5106	0.35515	0.50493
A1S_0922	3.91471	6.50352	-0.73232	0.37963
A1S_0923	688.5	635.72	0.11507	0.53263
A1S_0924	139.951	119.231	0.23116	0.35627
A1S_0925	7.34009	3.25176	1.1746	0.22953
A1S_0926	83.1876	74.2486	0.16401	0.66888
A1S_0927	459	402.135	0.19082	0.20316
A1S_0928	180.566	182.099	-0.012193	0.6076
A1S_0929	257.882	244.424	0.077322	0.92739
A1S_0930	152.184	131.696	0.20861	0.40418
A1S_0931	23.9776	19.5106	0.29743	0.59712
A1S_0932	54.3166	58.5317	-0.10782	0.52326
A1S_0933	165.886	240.63	-0.53663	3.0054e-05
A1S_0934	33.7644	28.7239	0.23325	0.64649
A1S_0935	0	1.62588	-1.7323	0.40521
A1S_0936	10.2761	11.9231	-0.21447	0.64786
A1S_0937	43.5512	27.098	0.68452	0.075357
A1S_0938	198.672	165.298	0.26532	0.18748
A1S_0939	197.693	184.267	0.10147	0.80802
A1S_0940	11.7441	7.04549	0.73717	0.32077
A1S_0941	68.5075	74.7905	-0.12659	0.42541
A1S_0942	8.31876	6.50352	0.35515	0.70028
A1S_0943	3.42537	15.7169	-2.198	0.0026506
A1S_0944	66.5501	98.0948	-0.55974	0.0058614
A1S_0945	1.46802	2.7098	-0.88432	0.51079
A1S_0946	0	0	0.85265	0.74197
A1S_0947	10.7655	16.8008	-0.64212	0.20329
A1S_0948	0	0	-0.14735	0.94029
A1S_0949	9.78678	5.96156	0.71514	0.37886
A1S_0950	2.4467	1.08392	1.1746	0.48786
A1S_0951	1.46802	4.33568	-1.5624	0.20496
A1S_0952	16.1482	13.549	0.25318	0.72359
A1S_0953	20.5522	20.5945	-0.0029632	0.87885
A1S_0954	8.8081	5.4196	0.70064	0.41321
A1S_0955	2.4467	3.25176	-0.41039	0.69516
A1S_0956	10.7655	7.04549	0.61164	0.42957
A1S_0957	8.31876	16.2588	-0.96678	0.084382
A1S_0958	16.6375	22.7623	-0.45221	0.26283
A1S_0959	0	1.62588	NA	NA
A1S_0960	62.1461	85.0878	-0.45329	0.030079
A1S_0961	69.9755	105.682	-0.59481	0.0026809
A1S_0962	192.31	270.98	-0.49475	3.3168e-05
A1S_0963	1.46802	0	1.4376	0.52531
A1S_0964	26.9136	31.4337	-0.22397	0.44396
A1S_0965	541.209	492.1	0.13723	0.42487
A1S_0966	6.85075	5.4196	0.33807	0.74162
A1S_0967	0	2.7098	-1.4693	0.33699
A1S_0968	5.87207	9.21333	-0.64985	0.34153
A1S_0969	3.42537	5.4196	-0.66193	0.45915
A1S_0970	9.78678	9.75529	0.00465	0.9256
A1S_0971	341.559	282.361	0.27459	0.070965
A1S_0972	256.903	266.645	-0.053694	0.3441
A1S_0973	48.9339	42.2729	0.2111	0.63048
A1S_0974	12.2335	8.12941	0.58961	0.41726
A1S_0975	356.239	369.617	-0.053186	0.2673
A1S_0976	2.93603	2.16784	0.43761	0.77208
A1S_0977	12.2335	15.1749	-0.31085	0.49578
A1S_0978	14.1908	20.0525	-0.49883	0.25581
A1S_0979	252.01	248.218	0.021872	0.73463
A1S_0980	39.1471	66.1192	-0.75616	0.0040625
A1S_0981	1.46802	8.12941	-2.4693	0.020915
A1S_0982	22.9989	27.098	-0.23662	0.45918
A1S_0983	54.806	75.3325	-0.45894	0.039291
A1S_0984	62.6354	115.98	-0.88882	1.5647e-05
A1S_0985	43.0618	37.3953	0.20355	0.66835
A1S_0986	28.3817	29.8078	-0.070732	0.71855
A1S_0987	84.1663	95.385	-0.18052	0.25345
A1S_0988	35.2324	43.3568	-0.29936	0.26339
A1S_0989	64.1034	76.9584	-0.26368	0.17614
A1S_0990	404.194	331.68	0.28526	0.039322
A1S_0991	1.46802	5.96156	-2.0218	0.078418
A1S_0992	222.649	195.106	0.19052	0.37661
A1S_0993	196.714	181.557	0.11568	0.73568
A1S_0994	216.777	128.987	0.74899	1.4756e-05
A1S_0995	168.822	92.1333	0.87371	9.6825e-06
A1S_0996	19.5736	36.8533	-0.91289	0.012927
A1S_0997	15.1695	10.8392	0.48492	0.4617
A1S_0998	248.584	156.085	0.67141	3.0689e-05
A1S_0999	307.305	262.851	0.22543	0.18648
A1S_1000	91.5064	123.025	-0.42701	0.012868
A1S_1001	411.534	547.38	-0.41153	3.4597e-07
A1S_1002	22.9989	36.8533	-0.68023	0.048534
A1S_1003	9.78678	9.21333	0.087112	0.97407
A1S_1004	181.055	170.176	0.089408	0.87707
A1S_1005	235.861	262.309	-0.15333	0.09052
A1S_1006	78.7836	68.287	0.20628	0.55474
A1S_1007	155.12	197.274	-0.34681	0.0074957
A1S_1008	NA	NA	NA	NA
A1S_1009	1510.59	732.73	1.0438	1.3453e-54
A1S_1010	1.46802	7.04549	-2.2628	0.040671
A1S_1011	4.40405	8.67137	-0.97743	0.20373
A1S_1012	5.38273	5.96156	-0.14735	0.80379
A1S_1013	2.93603	1.08392	1.4376	0.36903
A1S_1014	28.3817	37.3953	-0.3979	0.1947
A1S_1015	52.8486	50.4023	0.068376	0.99218
A1S_1016	15.1695	17.8847	-0.23755	0.54645
A1S_1017	19.5736	35.2274	-0.84779	0.021769
A1S_1018	31.807	40.1051	-0.33444	0.24123
A1S_1019	32.2964	41.7309	-0.36975	0.19601
A1S_1020	116.463	87.2556	0.41655	0.0841
A1S_1021	52.8486	57.9898	-0.13393	0.46678
A1S_1022	189.864	205.403	-0.11349	0.21729
A1S_1023	7.34009	5.4196	0.43761	0.64696
A1S_1024	47.4659	52.0282	-0.1324	0.49385
A1S_1025	19.0842	13.007	0.55309	0.34286
A1S_1026	99.3358	66.1192	0.58725	0.021329
A1S_1027	853.897	376.121	1.1829	7.0898e-39
A1S_1028	146.802	98.6368	0.57367	0.0062908
A1S_1029	11.2548	6.50352	0.79125	0.29813
A1S_1030	11258.2	9752.58	0.20712	9.3793e-13
A1S_1031	3629.43	3037.15	0.25703	6.0922e-08
A1S_1032	37.1898	52.0282	-0.48439	0.073762
A1S_1033	21.0416	30.3498	-0.52844	0.14324
A1S_1034	16.6375	16.2588	0.033219	0.94869
A1S_1035	14.1908	12.4651	0.18707	0.82808
A1S_1036	126.249	133.322	-0.07864	0.42061
A1S_1037	335.687	333.306	0.010269	0.61985
A1S_1038	40.1258	63.9513	-0.67244	0.010025
A1S_1039	71.4435	60.1576	0.24806	0.46893
A1S_1040	47.4659	54.738	-0.20565	0.34247
A1S_1041	33.7644	39.0211	-0.20875	0.4178
A1S_1042	NA	NA	NA	NA
A1S_1043	15.6588	22.7623	-0.53967	0.19734
A1S_1044	0	0	NA	NA
A1S_1045	88.5704	78.5843	0.17258	0.63189
A1S_1046	34.7431	33.0596	0.071657	0.98619
A1S_1047	12.2335	15.1749	-0.31085	0.49578
A1S_1048	20.0629	16.8008	0.256	0.6892
A1S_1049	27.403	15.7169	0.80202	0.10007
A1S_1050	259.35	144.703	0.8418	1.1813e-07
A1S_1051	116.952	134.948	-0.20649	0.13492
A1S_1052	101.293	83.4619	0.27935	0.315
A1S_1053	27.8923	42.8149	-0.61824	0.048771
A1S_1054	96.8891	76.4164	0.34245	0.20804
A1S_1055	1318.28	1137.57	0.21269	0.011572
A1S_1056	33.2751	35.7694	-0.10428	0.62476
A1S_1057	21.0416	18.4267	0.19145	0.78426
A1S_1058	19.0842	8.67137	1.138	0.059354
A1S_1059	2.93603	2.7098	0.11568	0.96711
A1S_1060	8.8081	13.007	-0.56239	0.31388
A1S_1061	3.91471	5.4196	-0.46928	0.57363
A1S_1062	142.887	103.514	0.46504	0.030811
A1S_1063	19.0842	29.2659	-0.61684	0.1039
A1S_1064	NA	NA	NA	NA
A1S_1065	76.8262	71.5388	0.10287	0.87496
A1S_1066	257.392	217.326	0.24411	0.17833
A1S_1067	35.2324	46.0666	-0.38682	0.15924
A1S_1068	139.462	129.529	0.1066	0.81572
A1S_1069	197.204	130.612	0.59439	0.001023
A1S_1070	118.909	52.5702	1.1775	1.2544e-06
A1S_1071	0	0	-0.14735	0.94029
A1S_1072	NA	NA	NA	NA
A1S_1073	NA	NA	NA	NA
A1S_1074	NA	NA	NA	NA
A1S_1075	NA	NA	NA	NA
A1S_1076	NA	NA	NA	NA
A1S_1077	NA	NA	NA	NA
A1S_1078	NA	NA	NA	NA
A1S_1079	NA	NA	NA	NA
A1S_1080	110.591	102.972	0.10297	0.84987
A1S_1081	0	0	-0.14735	0.94029
A1S_1082	NA	NA	NA	NA
A1S_1083	NA	NA	NA	NA
A1S_1084	NA	NA	NA	NA
A1S_1085	NA	NA	NA	NA
A1S_1086	NA	NA	NA	NA
A1S_1087	NA	NA	NA	NA
A1S_1088	NA	NA	NA	NA
A1S_1089	NA	NA	NA	NA
A1S_1090	NA	NA	NA	NA
A1S_1091	NA	NA	NA	NA
A1S_1092	0	0	NA	NA
A1S_1093	NA	NA	NA	NA
A1S_1094	NA	NA	NA	NA
A1S_1095	NA	NA	NA	NA
A1S_1096	NA	NA	NA	NA
A1S_1097	NA	NA	NA	NA
A1S_1098	NA	NA	NA	NA
A1S_1099	NA	NA	NA	NA
A1S_1100	NA	NA	NA	NA
A1S_1101	NA	NA	NA	NA
A1S_1102	NA	NA	NA	NA
A1S_1103	NA	NA	NA	NA
A1S_1104	NA	NA	NA	NA
A1S_1105	NA	NA	NA	NA
A1S_1106	NA	NA	NA	NA
A1S_1107	NA	NA	NA	NA
A1S_1108	NA	NA	NA	NA
A1S_1109	NA	NA	NA	NA
A1S_1110	NA	NA	NA	NA
A1S_1111	NA	NA	NA	NA
A1S_1112	NA	NA	NA	NA
A1S_1113	NA	NA	NA	NA
A1S_1114	NA	NA	NA	NA
A1S_1115	NA	NA	NA	NA
A1S_1116	NA	NA	NA	NA
A1S_1117	NA	NA	NA	NA
A1S_1118	NA	NA	NA	NA
A1S_1119	NA	NA	NA	NA
A1S_1120	NA	NA	NA	NA
A1S_1121	NA	NA	NA	NA
A1S_1122	NA	NA	NA	NA
A1S_1123	NA	NA	NA	NA
A1S_1124	NA	NA	NA	NA
A1S_1125	NA	NA	NA	NA
A1S_1126	3.91471	8.12941	-1.0542	0.1923
A1S_1127	1.95736	1.08392	0.85265	0.64148
A1S_1128	5.38273	9.75529	-0.85785	0.22302
A1S_1129	10.7655	15.1749	-0.49528	0.32565
A1S_1130	13.7015	16.2588	-0.24689	0.554
A1S_1131	9.78678	3.79372	1.3672	0.11526
A1S_1132	18.1055	17.3427	0.0621	0.99425
A1S_1133	5.38273	9.75529	-0.85785	0.22302
A1S_1134	14.6802	22.2204	-0.59801	0.16683
A1S_1135	88.5704	92.1333	-0.056898	0.5682
A1S_1136	126.739	136.032	-0.10209	0.34623
A1S_1137	76.8262	71.5388	0.10287	0.87496
A1S_1138	12.2335	8.12941	0.58961	0.41726
A1S_1139	60.1887	40.1051	0.58571	0.073916
A1S_1140	18.1055	17.8847	0.017706	0.92068
A1S_1141	892.554	1349.48	-0.59639	5.5493e-27
A1S_1142	296.05	272.606	0.11902	0.65883
A1S_1143	0	0	NA	NA
A1S_1144	NA	NA	NA	NA
A1S_1145	NA	NA	NA	NA
A1S_1146	NA	NA	NA	NA
A1S_1147	NA	NA	NA	NA
A1S_1148	0	1.08392	-1.1474	0.61187
A1S_1149	NA	NA	NA	NA
A1S_1150	NA	NA	NA	NA
A1S_1151	NA	NA	NA	NA
A1S_1152	NA	NA	NA	NA
A1S_1153	NA	NA	NA	NA
A1S_1154	NA	NA	NA	NA
A1S_1155	NA	NA	NA	NA
A1S_1156	NA	NA	NA	NA
A1S_1157	NA	NA	NA	NA
A1S_1158	NA	NA	NA	NA
A1S_1159	NA	NA	NA	NA
A1S_1160	NA	NA	NA	NA
A1S_1161	NA	NA	NA	NA
A1S_1162	NA	NA	NA	NA
A1S_1163	NA	NA	NA	NA
A1S_1164	NA	NA	NA	NA
A1S_1165	NA	NA	NA	NA
A1S_1166	NA	NA	NA	NA
A1S_1167	NA	NA	NA	NA
A1S_1168	NA	NA	NA	NA
A1S_1169	NA	NA	NA	NA
A1S_1170	NA	NA	NA	NA
A1S_1171	NA	NA	NA	NA
A1S_1172	NA	NA	NA	NA
A1S_1173	1.95736	2.16784	-0.14735	0.88091
A1S_1174	NA	NA	NA	NA
A1S_1175	NA	NA	NA	NA
A1S_1176	536.805	492.1	0.12545	0.50583
A1S_1177	27.8923	22.2204	0.32798	0.52102
A1S_1178	245.648	179.931	0.44915	0.0064017
A1S_1179	426.214	383.166	0.15361	0.38566
A1S_1180	NA	NA	NA	NA
A1S_1181	246.627	143.078	0.78553	1.3158e-06
A1S_1182	128.696	116.521	0.14337	0.67306
A1S_1183	113.037	137.116	-0.2786	0.059749
A1S_1184	33.7644	39.5631	-0.22865	0.3832
A1S_1185	26.4243	20.5945	0.35961	0.48636
A1S_1186	NA	NA	NA	NA
A1S_1187	69.4861	52.0282	0.41743	0.18109
A1S_1188	24.9563	28.7239	-0.20285	0.49594
A1S_1189	78.7836	62.8674	0.32558	0.28498
A1S_1190	86.613	54.738	0.66204	0.015259
A1S_1191	103.251	88.8815	0.21619	0.46993
A1S_1192	33.7644	48.2345	-0.51456	0.070818
A1S_1193	NA	NA	NA	NA
A1S_1194	72.9115	80.2101	-0.13764	0.38364
A1S_1195	70.4648	70.4549	0.00020411	0.78789
A1S_1196	21.0416	16.2588	0.37202	0.51827
A1S_1197	1.95736	2.7098	-0.46928	0.69071
A1S_1198	3.91471	3.79372	0.045292	0.98442
A1S_1199	292.625	231.959	0.33518	0.032898
A1S_1200	0	0	-0.14735	0.94029
A1S_1201	NA	NA	NA	NA
A1S_1202	79.7623	72.6227	0.13529	0.76566
A1S_1203	122.335	98.0948	0.31859	0.19426
A1S_1204	128.696	130.07	-0.015325	0.65185
A1S_1205	4950.15	3465.84	0.51427	1.1452e-45
A1S_1206	713.456	657.398	0.11806	0.50077
A1S_1207	182.523	151.207	0.27156	0.19311
A1S_1208	414.47	399.967	0.051388	0.88825
A1S_1209	8.31876	13.549	-0.70375	0.21915
A1S_1210	18.5949	25.4721	-0.45401	0.23473
A1S_1211	21.5309	20.0525	0.10263	0.93405
A1S_1212	86.613	72.0807	0.26497	0.38496
A1S_1213	115.973	100.805	0.20223	0.48611
A1S_1214	95.9104	86.1717	0.15447	0.67782
A1S_1215	336.176	260.141	0.36992	0.010294
A1S_1216	9.29744	20.0525	-1.1089	0.033389
A1S_1217	156.099	163.13	-0.06356	0.42382
A1S_1218	108.144	105.14	0.040637	0.89948
A1S_1219	37.1898	51.4862	-0.46928	0.082843
A1S_1220	83.677	55.8219	0.584	0.03565
A1S_1221	5.87207	8.67137	-0.56239	0.4109
A1S_1222	68.5075	37.3953	0.87341	0.0048435
A1S_1223	0	1.08392	-1.1474	0.61187
A1S_1224	4.40405	4.33568	0.022572	0.96484
A1S_1225	143.376	160.962	-0.16692	0.16006
A1S_1226	27.8923	31.9757	-0.19711	0.4816
A1S_1227	6.85075	4.87764	0.49008	0.61687
A1S_1228	49.9126	49.8604	0.0015103	0.82442
A1S_1229	66.5501	57.4478	0.21219	0.57202
A1S_1230	359.175	216.242	0.73204	4.9113e-08
A1S_1231	11.2548	13.549	-0.26765	0.56595
A1S_1232	28.3817	37.3953	-0.3979	0.1947
A1S_1233	1.95736	1.62588	0.26768	0.89474
A1S_1234	NA	NA	NA	NA
A1S_1235	337.155	255.263	0.40142	0.0048016
A1S_1236	252.499	141.994	0.83045	2.4739e-07
A1S_1237	70.4648	39.0211	0.85265	0.0052086
A1S_1238	302.901	227.623	0.4122	0.0058958
A1S_1239	203.076	172.885	0.2322	0.26354
A1S_1240	185.949	145.245	0.35641	0.067596
A1S_1241	158.057	145.787	0.11657	0.75813
A1S_1242	292.625	353.358	-0.27208	0.0029909
A1S_1243	178.119	212.99	-0.25794	0.026857
A1S_1244	46.4872	36.8533	0.33504	0.39545
A1S_1245	22.9989	33.6015	-0.54696	0.11338
A1S_1246	NA	NA	NA	NA
A1S_1247	56.274	42.8149	0.39436	0.25885
A1S_1248	182.034	70.9968	1.3584	1.4067e-11
A1S_1249	192.31	197.816	-0.04072	0.46669
A1S_1250	13.2122	9.21333	0.52007	0.4593
A1S_1251	136.036	138.742	-0.028412	0.5891
A1S_1252	59.6994	44.9827	0.40834	0.22646
A1S_1253	0	3.25176	-1.7323	0.23914
A1S_1254	91.9957	69.3709	0.40724	0.13442
A1S_1255	21.0416	14.6329	0.52402	0.34653
A1S_1256	NA	NA	NA	NA
A1S_1257	37.6791	73.7066	-0.96803	0.00023484
A1S_1258	34.7431	79.6682	-1.1973	7.1125e-06
A1S_1259	25.4456	28.1819	-0.14735	0.58908
A1S_1260	0	1.08392	NA	NA
A1S_1261	NA	NA	NA	NA
A1S_1262	NA	NA	NA	NA
A1S_1263	NA	NA	NA	NA
A1S_1264	NA	NA	NA	NA
A1S_1265	NA	NA	NA	NA
A1S_1266	NA	NA	NA	NA
A1S_1267	NA	NA	NA	NA
A1S_1268	NA	NA	NA	NA
A1S_1269	NA	NA	NA	NA
A1S_1270	NA	NA	NA	NA
A1S_1271	NA	NA	NA	NA
A1S_1272	NA	NA	NA	NA
A1S_1273	NA	NA	NA	NA
A1S_1274	NA	NA	NA	NA
A1S_1275	NA	NA	NA	NA
A1S_1276	NA	NA	NA	NA
A1S_1277	NA	NA	NA	NA
A1S_1278	NA	NA	NA	NA
A1S_1279	NA	NA	NA	NA
A1S_1280	NA	NA	NA	NA
A1S_1281	NA	NA	NA	NA
A1S_1282	NA	NA	NA	NA
A1S_1283	NA	NA	NA	NA
A1S_1284	NA	NA	NA	NA
A1S_1285	NA	NA	NA	NA
A1S_1286	NA	NA	NA	NA
A1S_1287	NA	NA	NA	NA
A1S_1288	NA	NA	NA	NA
A1S_1289	NA	NA	NA	NA
A1S_1290	NA	NA	NA	NA
A1S_1291	NA	NA	NA	NA
A1S_1292	NA	NA	NA	NA
A1S_1293	NA	NA	NA	NA
A1S_1294	NA	NA	NA	NA
A1S_1295	NA	NA	NA	NA
A1S_1296	NA	NA	NA	NA
A1S_1297	NA	NA	NA	NA
A1S_1298	NA	NA	NA	NA
A1S_1299	NA	NA	NA	NA
A1S_1300	NA	NA	NA	NA
A1S_1301	NA	NA	NA	NA
A1S_1302	NA	NA	NA	NA
A1S_1303	NA	NA	NA	NA
A1S_1304	NA	NA	NA	NA
A1S_1305	NA	NA	NA	NA
A1S_1306	NA	NA	NA	NA
A1S_1307	NA	NA	NA	NA
A1S_1308	NA	NA	NA	NA
A1S_1309	NA	NA	NA	NA
A1S_1310	NA	NA	NA	NA
A1S_1311	NA	NA	NA	NA
A1S_1312	NA	NA	NA	NA
A1S_1313	NA	NA	NA	NA
A1S_1314	NA	NA	NA	NA
A1S_1315	NA	NA	NA	NA
A1S_1316	NA	NA	NA	NA
A1S_1317	NA	NA	NA	NA
A1S_1318	NA	NA	NA	NA
A1S_1319	NA	NA	NA	NA
A1S_1320	NA	NA	NA	NA
A1S_1321	NA	NA	NA	NA
A1S_1322	NA	NA	NA	NA
A1S_1323	NA	NA	NA	NA
A1S_1324	NA	NA	NA	NA
A1S_1325	NA	NA	NA	NA
A1S_1326	NA	NA	NA	NA
A1S_1327	NA	NA	NA	NA
A1S_1328	NA	NA	NA	NA
A1S_1329	NA	NA	NA	NA
A1S_1330	NA	NA	NA	NA
A1S_1331	NA	NA	NA	NA
A1S_1332	NA	NA	NA	NA
A1S_1333	NA	NA	NA	NA
A1S_1334	NA	NA	NA	NA
A1S_1335	NA	NA	NA	NA
A1S_1336	NA	NA	NA	NA
A1S_1337	NA	NA	NA	NA
A1S_1338	NA	NA	NA	NA
A1S_1339	NA	NA	NA	NA
A1S_1340	NA	NA	NA	NA
A1S_1341	NA	NA	NA	NA
A1S_1342	NA	NA	NA	NA
A1S_1343	NA	NA	NA	NA
A1S_1344	NA	NA	NA	NA
A1S_1345	NA	NA	NA	NA
A1S_1346	NA	NA	NA	NA
A1S_1347	NA	NA	NA	NA
A1S_1348	NA	NA	NA	NA
A1S_1349	NA	NA	NA	NA
A1S_1350	NA	NA	NA	NA
A1S_1351	NA	NA	NA	NA
A1S_1352	NA	NA	NA	NA
A1S_1353	NA	NA	NA	NA
A1S_1354	NA	NA	NA	NA
A1S_1355	NA	NA	NA	NA
A1S_1356	2.4467	1.08392	1.1746	0.48786
A1S_1357	NA	NA	NA	NA
A1S_1358	17.6162	17.3427	0.022572	0.92975
A1S_1359	1.95736	2.16784	-0.14735	0.88091
A1S_1360	0	0	NA	NA
A1S_1361	0	0	-0.14735	0.94029
A1S_1362	2.93603	3.25176	-0.14735	0.85442
A1S_1363	0	0	NA	NA
A1S_1364	4.89339	4.33568	0.17458	0.90872
A1S_1365	11.2548	8.67137	0.37621	0.63224
A1S_1366	NA	NA	NA	NA
A1S_1367	76.8262	105.682	-0.46006	0.014443
A1S_1368	599.44	916.997	-0.6133	1.2486e-19
A1S_1369	2029.78	3387.79	-0.73902	6.0226e-91
A1S_1370	2634.6	4882.52	-0.89004	8.6025e-174
A1S_1371	43.5512	62.3254	-0.51711	0.03923
A1S_1372	290.667	416.768	-0.51987	8.552e-08
A1S_1373	650.821	1097.47	-0.75385	1.5686e-31
A1S_1374	156.099	254.721	-0.70646	9.0581e-08
A1S_1375	711.988	1066.04	-0.58233	6.6829e-21
A1S_1376	305.348	474.215	-0.63509	2.065e-11
A1S_1377	146.802	201.609	-0.45769	0.00076614
A1S_1378	367.983	638.971	-0.79611	1.356e-20
A1S_1379	75.8475	95.927	-0.33883	0.067097
A1S_1380	23.9776	46.0666	-0.94203	0.0044057
A1S_1381	4.40405	3.25176	0.43761	0.72278
A1S_1382	11.2548	13.549	-0.26765	0.56595
A1S_1383	4922.26	2392.21	1.041	3.3509e-173
A1S_1384	77.3156	29.8078	1.3751	8.6842e-06
A1S_1385	NA	NA	NA	NA
A1S_1386	60.1887	74.2486	-0.30287	0.13973
A1S_1387	1385.32	640.597	1.1127	5.6898e-56
A1S_1388	102.761	184.808	-0.84674	1.5185e-07
A1S_1389	43.0618	70.4549	-0.71029	0.0047612
A1S_1390	120.867	252.012	-1.0601	3.0928e-13
A1S_1391	14.6802	15.7169	-0.098443	0.75399
A1S_1392	6.36141	4.87764	0.38316	0.71331
A1S_1393	8.8081	14.6329	-0.73232	0.18755
A1S_1394	5.87207	8.67137	-0.56239	0.4109
A1S_1395	59.6994	73.7066	-0.30408	0.13996
A1S_1396	4.40405	6.50352	-0.56239	0.47638
A1S_1397	1.46802	2.7098	-0.88432	0.51079
A1S_1398	7.82942	7.04549	0.15221	0.90788
A1S_1399	14.6802	18.4267	-0.32793	0.43403
A1S_1400	39.1471	63.9513	-0.70807	0.0073041
A1S_1401	7.82942	10.8392	-0.46928	0.42615
A1S_1402	0	2.7098	-1.4693	0.33699
A1S_1403	1.95736	1.62588	0.26768	0.89474
A1S_1404	0	0	-0.14735	0.94029
A1S_1405	11.7441	14.6329	-0.31728	0.4968
A1S_1406	10.7655	17.8847	-0.73232	0.14512
A1S_1407	7.82942	7.04549	0.15221	0.90788
A1S_1408	4.89339	9.75529	-0.99535	0.17162
A1S_1409	12.7228	16.2588	-0.3538	0.43558
A1S_1410	47.9552	39.0211	0.29743	0.45477
A1S_1411	244.18	207.029	0.23811	0.20472
A1S_1412	145.334	132.238	0.13623	0.68348
A1S_1413	8.31876	8.12941	0.033219	0.9637
A1S_1414	6.36141	7.04549	-0.14735	0.78709
A1S_1415	22.9989	23.8463	-0.052196	0.77993
A1S_1416	2.4467	3.79372	-0.63278	0.55015
A1S_1417	14.1908	17.3427	-0.28937	0.49071
A1S_1418	12.2335	13.549	-0.14735	0.708
A1S_1419	NA	NA	NA	NA
A1S_1420	NA	NA	NA	NA
A1S_1421	92.4851	109.476	-0.24332	0.12875
A1S_1422	11.2548	16.2588	-0.53068	0.28236
A1S_1423	2.93603	2.16784	0.43761	0.77208
A1S_1424	15.1695	18.9686	-0.32244	0.43339
A1S_1425	20.5522	33.0596	-0.68577	0.060047
A1S_1426	27.8923	36.8533	-0.40193	0.1944
A1S_1427	18.5949	18.4267	0.013112	0.91187
A1S_1428	20.0629	23.3043	-0.21607	0.52086
A1S_1429	41.5938	42.2729	-0.023364	0.77766
A1S_1430	4.40405	7.04549	-0.67787	0.38972
A1S_1431	9.29744	9.21333	0.013112	0.93762
A1S_1432	67.0394	51.4862	0.38082	0.23624
A1S_1433	2580.77	3591.03	-0.47659	7.8669e-49
A1S_1434	3934.29	5174.1	-0.39521	3.1963e-52
A1S_1435	91.0171	114.896	-0.33611	0.046439
A1S_1436	64.5928	66.1192	-0.033696	0.69398
A1S_1437	50.8913	55.8219	-0.13341	0.47634
A1S_1438	12.2335	15.1749	-0.31085	0.49578
A1S_1439	5.87207	13.007	-1.1474	0.078794
A1S_1440	2.93603	10.8392	-1.8843	0.023193
A1S_1441	9.78678	8.12941	0.26768	0.76733
A1S_1442	143.866	222.204	-0.62716	5.5963e-06
A1S_1443	179.587	204.319	-0.18614	0.087637
A1S_1444	103.74	126.277	-0.28362	0.067033
A1S_1445	153.652	180.473	-0.23211	0.059658
A1S_1446	0	1.08392	-1.1474	0.61187
A1S_1447	3.91471	5.4196	-0.46928	0.57363
A1S_1448	46.4872	54.196	-0.22135	0.31898
A1S_1449	22.0203	42.8149	-0.95928	0.0053716
A1S_1450	38.6578	40.1051	-0.053026	0.71521
A1S_1451	63.6141	93.7591	-0.55961	0.0070732
A1S_1452	0	0	0.85265	0.74197
A1S_1453	6.85075	7.58745	-0.14735	0.77926
A1S_1454	8.8081	1.62588	2.4376	0.023702
A1S_1455	27.403	24.3882	0.16815	0.79825
A1S_1456	24.467	16.2588	0.58961	0.2513
A1S_1457	5.87207	5.96156	-0.021822	0.91699
A1S_1458	NA	NA	NA	NA
A1S_1459	NA	NA	NA	NA
A1S_1460	NA	NA	NA	NA
A1S_1461	156.588	130.612	0.26169	0.25031
A1S_1462	610.206	401.051	0.60551	3.9076e-09
A1S_1463	80.7409	87.7976	-0.12088	0.4016
A1S_1464	85.145	96.4689	-0.18014	0.25146
A1S_1465	402.237	378.83	0.086493	0.83955
A1S_1466	99.8252	128.987	-0.36975	0.023006
A1S_1467	645.928	798.308	-0.30557	1.0756e-06
A1S_1468	151.206	125.735	0.26613	0.24834
A1S_1469	NA	NA	NA	NA
A1S_1470	0	0	NA	NA
A1S_1471	6.85075	10.2972	-0.58793	0.35319
A1S_1472	1.46802	1.08392	0.43761	0.83772
A1S_1473	142.398	125.193	0.18577	0.49601
A1S_1474	437.469	429.233	0.027421	0.69685
A1S_1475	515.274	565.265	-0.13359	0.02328
A1S_1476	167.843	136.574	0.29743	0.16197
A1S_1477	10.7655	7.58745	0.50472	0.51754
A1S_1478	31.807	29.2659	0.12013	0.88261
A1S_1479	5.38273	4.33568	0.31208	0.79057
A1S_1480	1.95736	3.79372	-0.95471	0.40902
A1S_1481	113.037	80.2101	0.49494	0.039993
A1S_1482	6.85075	3.25176	1.075	0.28237
A1S_1483	8.8081	10.2972	-0.22536	0.65984
A1S_1484	12.7228	14.6329	-0.2018	0.62827
A1S_1485	4.40405	5.4196	-0.29936	0.69254
A1S_1486	20.0629	20.5945	-0.037729	0.81938
A1S_1487	13.7015	9.21333	0.57254	0.40486
A1S_1488	3.42537	4.87764	-0.50992	0.56843
A1S_1489	101.293	148.497	-0.5519	0.00080133
A1S_1490	NA	NA	NA	NA
A1S_1491	151.206	310.001	-1.0358	1.9479e-15
A1S_1492	192.8	308.917	-0.68012	1.1218e-08
A1S_1493	224.607	349.022	-0.63592	8.674e-09
A1S_1494	35.7217	43.3568	-0.27946	0.28865
A1S_1495	98.8465	105.14	-0.089054	0.44401
A1S_1496	223.139	177.221	0.33239	0.065118
A1S_1497	9.29744	10.8392	-0.22135	0.65584
A1S_1498	22.0203	66.1192	-1.5862	5.6794e-07
A1S_1499	26.4243	48.7764	-0.88432	0.0052702
A1S_1500	4.89339	8.67137	-0.82542	0.26496
A1S_1501	1.46802	3.25176	-1.1474	0.37948
A1S_1502	6.36141	8.12941	-0.3538	0.58142
A1S_1503	58.2313	63.9513	-0.13518	0.44199
A1S_1504	33.7644	50.4023	-0.57799	0.042734
A1S_1505	212.862	414.6	-0.9618	3.9037e-18
A1S_1506	7.82942	14.6329	-0.90224	0.12063
A1S_1507	5.87207	3.25176	0.85265	0.41996
A1S_1508	6.36141	11.9231	-0.90634	0.15972
A1S_1509	3.42537	1.62588	1.075	0.44716
A1S_1510	18.1055	21.6784	-0.25983	0.47769
A1S_1511	312.198	475.841	-0.60802	8.9426e-11
A1S_1512	26.4243	23.3043	0.18127	0.77758
A1S_1513	35.7217	41.189	-0.20546	0.41056
A1S_1514	29.3603	31.4337	-0.098443	0.65762
A1S_1515	20.0629	17.8847	0.1658	0.8307
A1S_1516	5.38273	6.50352	-0.27288	0.68652
A1S_1517	76.8262	69.9129	0.13604	0.7675
A1S_1518	135.058	113.27	0.25381	0.30481
A1S_1519	241.244	185.892	0.37603	0.026782
A1S_1520	572.037	371.243	0.62375	4.234e-09
A1S_1521	368.472	251.47	0.55117	3.274e-05
A1S_1522	90.0384	85.0878	0.081588	0.94152
A1S_1523	18.5949	11.9231	0.64114	0.2763
A1S_1524	179.098	199.441	-0.15522	0.13671
A1S_1525	14.6802	12.4651	0.23598	0.7587
A1S_1526	461.936	868.763	-0.91127	1.8009e-33
A1S_1527	29.3603	16.2588	0.85265	0.071327
A1S_1528	320.028	344.145	-0.10482	0.12801
A1S_1529	6.36141	9.21333	-0.53438	0.41579
A1S_1530	144.844	146.871	-0.020049	0.61213
A1S_1531	39.1471	29.8078	0.39322	0.34791
A1S_1532	63.1247	50.9443	0.30929	0.36834
A1S_1533	49.4232	62.3254	-0.33463	0.14385
A1S_1534	44.0405	37.9372	0.21522	0.63912
A1S_1535	449.213	350.106	0.35961	0.0040958
A1S_1536	29.3603	21.6784	0.43761	0.35968
A1S_1537	26.4243	28.1819	-0.092905	0.68484
A1S_1538	104.229	89.4235	0.22103	0.45403
A1S_1539	36.7004	39.5631	-0.10836	0.59863
A1S_1540	30.339	29.2659	0.051956	0.97089
A1S_1541	56.274	41.189	0.45021	0.1908
A1S_1542	56.274	36.8533	0.61067	0.071363
A1S_1543	157.078	121.941	0.3653	0.083909
A1S_1544	0	0	-0.14735	0.94029
A1S_1545	378.259	289.949	0.38358	0.0045527
A1S_1546	231.457	179.931	0.3633	0.037071
A1S_1547	94.9318	74.2486	0.35453	0.19435
A1S_1548	76.3369	59.0737	0.36986	0.22159
A1S_1549	68.0181	49.3184	0.46379	0.13739
A1S_1550	70.4648	70.9968	-0.010851	0.75265
A1S_1551	81.7196	75.8745	0.10707	0.85682
A1S_1552	91.5064	80.7521	0.18037	0.60189
A1S_1553	12.2335	10.8392	0.17458	0.85614
A1S_1554	24.467	21.1365	0.2111	0.73375
A1S_1555	281.859	208.113	0.43761	0.0045347
A1S_1556	25.935	26.0141	-0.0043951	0.8612
A1S_1557	87.1023	100.263	-0.203	0.20308
A1S_1558	24.9563	21.1365	0.23967	0.68258
A1S_1559	18.5949	23.8463	-0.35886	0.33969
A1S_1560	105.208	145.245	-0.46525	0.003812
A1S_1561	114.505	112.186	0.029525	0.8507
A1S_1562	11.2548	21.1365	-0.90919	0.060573
A1S_1563	6.85075	10.8392	-0.66193	0.29516
A1S_1564	6.36141	13.007	-1.0319	0.10469
A1S_1565	35.2324	43.3568	-0.29936	0.26339
A1S_1566	53.338	68.287	-0.35645	0.108
A1S_1567	178.119	182.641	-0.036163	0.5029
A1S_1568	328.346	346.313	-0.076856	0.19968
A1S_1569	27.8923	26.0141	0.10057	0.92908
A1S_1570	43.0618	16.8008	1.3579	0.0010184
A1S_1571	85.145	56.9058	0.58134	0.034913
A1S_1572	NA	NA	NA	NA
A1S_1573	NA	NA	NA	NA
A1S_1574	NA	NA	NA	NA
A1S_1575	83.677	89.4235	-0.095823	0.46177
A1S_1576	24.9563	33.0596	-0.40567	0.21569
A1S_1577	65.0821	80.2101	-0.30152	0.12609
A1S_1578	31.3177	50.9443	-0.70194	0.017412
A1S_1579	236.351	292.659	-0.30829	0.0029529
A1S_1580	7.82942	10.8392	-0.46928	0.42615
A1S_1581	NA	NA	NA	NA
A1S_1582	NA	NA	NA	NA
A1S_1583	NA	NA	NA	NA
A1S_1584	NA	NA	NA	NA
A1S_1585	NA	NA	NA	NA
A1S_1586	3.42537	4.87764	-0.50992	0.56843
A1S_1587	NA	NA	NA	NA
A1S_1588	0	0	NA	NA
A1S_1589	5.38273	3.25176	0.72712	0.50715
A1S_1590	1.46802	0	NA	NA
A1S_1591	6.36141	7.58745	-0.25427	0.6794
A1S_1592	0	0	NA	NA
A1S_1593	0	2.16784	-1.1474	0.47301
A1S_1594	2.93603	2.16784	0.43761	0.77208
A1S_1595	NA	NA	NA	NA
A1S_1596	NA	NA	NA	NA
A1S_1597	NA	NA	NA	NA
A1S_1598	NA	NA	NA	NA
A1S_1599	NA	NA	NA	NA
A1S_1600	NA	NA	NA	NA
A1S_1601	297.518	217.326	0.45312	0.0024492
A1S_1602	6.36141	10.2972	-0.69484	0.28893
A1S_1603	7.34009	9.75529	-0.41039	0.49731
A1S_1604	5.38273	7.04549	-0.38836	0.5808
A1S_1605	25.4456	26.0141	-0.031876	0.80851
A1S_1606	NA	NA	NA	NA
A1S_1607	2.4467	3.25176	-0.41039	0.69516
A1S_1608	35.7217	37.3953	-0.066053	0.69644
A1S_1609	38.1684	39.0211	-0.031876	0.76661
A1S_1610	137.015	168.008	-0.29419	0.029815
A1S_1611	29.3603	39.0211	-0.41039	0.17464
A1S_1612	33.2751	55.28	-0.73232	0.010421
A1S_1613	68.9968	87.2556	-0.33872	0.080839
A1S_1614	82.209	137.116	-0.73803	4.9237e-05
A1S_1615	80.2516	110.56	-0.46223	0.012032
A1S_1616	38.1684	49.3184	-0.36975	0.15983
A1S_1617	570.569	376.662	0.59913	1.7766e-08
A1S_1618	78.2942	81.836	-0.06383	0.57029
A1S_1619	43.5512	47.1506	-0.11456	0.55219
A1S_1620	43.0618	33.6015	0.35788	0.37686
A1S_1621	8.8081	27.64	-1.6499	0.00089492
A1S_1622	2.93603	3.79372	-0.36975	0.69665
A1S_1623	473.191	345.229	0.45487	0.00012451
A1S_1624	344.495	331.68	0.054691	0.92173
A1S_1625	70.4648	56.3639	0.32213	0.31811
A1S_1626	18.1055	30.8917	-0.77079	0.04617
A1S_1627	34.2537	48.7764	-0.50992	0.07128
A1S_1628	394.407	298.078	0.404	0.0021251
A1S_1629	137.504	76.9584	0.83733	0.00012451
A1S_1630	391.471	421.103	-0.10527	0.091417
A1S_1631	1348.62	1399.88	-0.053825	0.029907
A1S_1632	194.757	253.637	-0.38109	0.0010958
A1S_1633	336.665	373.411	-0.14945	0.04712
A1S_1634	190.353	216.242	-0.18397	0.081391
A1S_1635	59.21	35.2274	0.74914	0.023545
A1S_1636	46.9765	75.3325	-0.68133	0.0047422
A1S_1637	3.42537	0	NA	NA
A1S_1638	231.947	196.19	0.24154	0.20772
A1S_1639	193.289	171.259	0.17458	0.47112
A1S_1640	27.8923	34.6855	-0.31446	0.29879
A1S_1641	112.548	80.2101	0.48868	0.043209
A1S_1642	63.6141	36.3113	0.80893	0.011532
A1S_1643	80.2516	34.6855	1.2102	4.5908e-05
A1S_1644	449.213	263.393	0.77018	1.4857e-10
A1S_1645	330.304	183.183	0.85051	1.5872e-09
A1S_1646	25.935	32.5176	-0.32632	0.30053
A1S_1647	11.7441	17.3427	-0.56239	0.24486
A1S_1648	7.82942	11.9231	-0.60678	0.3056
A1S_1649	3.42537	6.50352	-0.92496	0.29147
A1S_1650	13.7015	15.7169	-0.19798	0.62064
A1S_1651	95.4211	101.347	-0.086917	0.45846
A1S_1652	30.8284	52.5702	-0.76999	0.0093531
A1S_1653	2.93603	4.87764	-0.73232	0.44673
A1S_1654	3.42537	9.75529	-1.5099	0.063332
A1S_1655	85.6343	112.728	-0.39658	0.02472
A1S_1656	23.4883	35.2274	-0.58476	0.087297
A1S_1657	10.7655	10.2972	0.064151	0.99817
A1S_1658	141.419	126.819	0.15721	0.60324
A1S_1659	9.78678	14.091	-0.52586	0.32045
A1S_1660	37.6791	47.1506	-0.32351	0.21559
A1S_1661	2.93603	2.7098	0.11568	0.96711
A1S_1662	21.0416	6.50352	1.6939	0.0063319
A1S_1663	11.2548	10.8392	0.054281	0.9853
A1S_1664	282.349	249.302	0.17958	0.36267
A1S_1665	24.9563	33.0596	-0.40567	0.21569
A1S_1666	5.38273	5.4196	-0.0098496	0.93151
A1S_1667	27.8923	41.189	-0.56239	0.0731
A1S_1668	29.3603	22.7623	0.36722	0.45218
A1S_1669	68.5075	70.9968	-0.051493	0.63171
A1S_1670	53.8273	84.0039	-0.64212	0.004443
A1S_1671	112.548	199.983	-0.82934	7.7146e-08
A1S_1672	49.4232	71.5388	-0.53354	0.023529
A1S_1673	37.1898	45.5247	-0.29174	0.26118
A1S_1674	145.334	162.588	-0.16185	0.16684
A1S_1675	13.2122	4.87764	1.4376	0.056707
A1S_1676	206.99	156.085	0.40724	0.024738
A1S_1677	14.1908	12.4651	0.18707	0.82808
A1S_1678	173.226	172.343	0.0073695	0.70753
A1S_1679	211.884	162.046	0.38687	0.032035
A1S_1680	NA	NA	NA	NA
A1S_1681	5.38273	3.79372	0.50472	0.64724
A1S_1682	117.931	68.287	0.78826	0.00079095
A1S_1683	162.95	169.634	-0.057994	0.43469
A1S_1684	17.1269	21.1365	-0.30347	0.43004
A1S_1685	6.85075	11.9231	-0.79943	0.2024
A1S_1686	60.678	66.6611	-0.13567	0.43139
A1S_1687	1711.71	1794.43	-0.06809	0.0060378
A1S_1688	NA	NA	NA	NA
A1S_1689	48.9339	27.64	0.82408	0.024145
A1S_1690	363.09	186.976	0.95747	1.6897e-12
A1S_1691	108.144	54.738	0.98234	8.0839e-05
A1S_1692	120.867	75.8745	0.67173	0.0036401
A1S_1693	76.8262	53.6541	0.51791	0.075624
A1S_1694	104.229	78.5843	0.40745	0.11088
A1S_1695	72.9115	141.994	-0.96161	3.787e-07
A1S_1696	317.581	359.862	-0.18032	0.026642
A1S_1697	53.338	70.9968	-0.41259	0.065939
A1S_1698	9.29744	12.4651	-0.42299	0.43198
A1S_1699	18.1055	19.5106	-0.10782	0.71247
A1S_1700	9.78678	13.007	-0.41039	0.4332
A1S_1701	25.4456	28.1819	-0.14735	0.58908
A1S_1702	9.29744	9.75529	-0.069351	0.83825
A1S_1703	2.93603	2.7098	0.11568	0.96711
A1S_1704	18.1055	41.7309	-1.2047	0.0010959
A1S_1705	117.931	183.183	-0.63534	3.1019e-05
A1S_1706	15.6588	3.79372	2.0453	0.0070565
A1S_1707	9.29744	13.549	-0.54328	0.31735
A1S_1708	82.209	39.0211	1.075	0.00019604
A1S_1709	97.8678	68.287	0.51922	0.044364
A1S_1710	13.2122	5.4196	1.2856	0.081916
A1S_1711	8.8081	6.50352	0.43761	0.61588
A1S_1712	16.6375	13.549	0.29625	0.6613
A1S_1713	68.9968	101.347	-0.5547	0.005426
A1S_1714	25.4456	21.1365	0.26768	0.63331
A1S_1715	6.85075	5.96156	0.20057	0.86716
A1S_1716	36.2111	62.8674	-0.79588	0.0035343
A1S_1717	2.4467	2.16784	0.17458	0.93538
A1S_1718	9.78678	8.67137	0.17458	0.87119
A1S_1719	0	0	NA	NA
A1S_1720	5.38273	9.75529	-0.85785	0.22302
A1S_1721	4.89339	5.4196	-0.14735	0.81275
A1S_1722	2.93603	1.62588	0.85265	0.56849
A1S_1723	12.2335	8.67137	0.4965	0.49783
A1S_1724	26.4243	33.6015	-0.34666	0.26997
A1S_1725	22.5096	21.1365	0.090807	0.95397
A1S_1726	896.469	1257.89	-0.48868	8.1037e-19
A1S_1727	29.3603	52.0282	-0.82542	0.0063216
A1S_1728	68.9968	100.805	-0.54696	0.0061022
A1S_1729	1227.75	1305.04	-0.088076	0.0073254
A1S_1730	413.981	526.785	-0.34765	1.1949e-05
A1S_1731	943.935	1106.68	-0.22948	3.7173e-06
A1S_1732	423.278	525.702	-0.31264	5.6307e-05
A1S_1733	12.2335	5.4196	1.1746	0.12085
A1S_1734	NA	NA	NA	NA
A1S_1735	NA	NA	NA	NA
A1S_1736	197.204	256.889	-0.38146	0.0010088
A1S_1737	71.4435	76.9584	-0.10728	0.46557
A1S_1738	137.015	167.466	-0.28953	0.03214
A1S_1739	1.95736	0	1.8526	0.37399
A1S_1740	0	2.16784	-2.1474	0.27094
A1S_1741	1.46802	1.62588	-0.14735	0.89677
A1S_1742	0	0	NA	NA
A1S_1743	3.42537	5.4196	-0.66193	0.45915
A1S_1744	0	1.62588	-0.73232	0.66045
A1S_1745	1.95736	4.87764	-1.3173	0.23343
A1S_1746	4.89339	9.21333	-0.91289	0.21392
A1S_1747	5.38273	6.50352	-0.27288	0.68652
A1S_1748	NA	NA	NA	NA
A1S_1749	NA	NA	NA	NA
A1S_1750	3773.29	443.866	3.0876	0
A1S_1751	807.409	37.9372	4.4116	8.6346e-175
A1S_1752	942.467	26.5561	5.1493	1.0799e-215
A1S_1753	27.403	29.2659	-0.094886	0.67549
A1S_1754	21.5309	21.1365	0.026676	0.92979
A1S_1755	8.31876	17.3427	-1.0599	0.055868
A1S_1756	33.2751	37.3953	-0.16841	0.49568
A1S_1757	4.40405	3.79372	0.21522	0.88212
A1S_1758	5.87207	4.87764	0.26768	0.81873
A1S_1759	2.4467	1.08392	1.1746	0.48786
A1S_1760	NA	NA	NA	NA
A1S_1761	NA	NA	NA	NA
A1S_1762	NA	NA	NA	NA
A1S_1763	0	0	-0.14735	0.94029
A1S_1764	9.29744	16.8008	-0.85362	0.11117
A1S_1765	NA	NA	NA	NA
A1S_1766	3.42537	10.8392	-1.6619	0.036587
A1S_1767	12.2335	17.3427	-0.5035	0.28702
A1S_1768	2.4467	1.62588	0.58961	0.71678
A1S_1769	4.89339	3.79372	0.36722	0.75891
A1S_1770	9.78678	12.4651	-0.34899	0.49942
A1S_1771	12.2335	10.2972	0.24858	0.76379
A1S_1772	4.89339	4.33568	0.17458	0.90872
A1S_1773	12.2335	11.9231	0.037071	0.96125
A1S_1774	0	3.25176	-2.7323	0.12346
A1S_1775	NA	NA	NA	NA
A1S_1776	0	2.7098	-2.4693	0.1824
A1S_1777	5.87207	4.33568	0.43761	0.68208
A1S_1778	1.46802	1.62588	-0.14735	0.89677
A1S_1779	17.1269	21.1365	-0.30347	0.43004
A1S_1780	38.1684	41.189	-0.10988	0.58808
A1S_1781	28.3817	29.2659	-0.04426	0.77252
A1S_1782	2.93603	1.62588	0.85265	0.56849
A1S_1783	7.82942	12.4651	-0.67092	0.25648
A1S_1784	6.85075	13.007	-0.92496	0.13574
A1S_1785	12.7228	12.4651	0.029525	0.94997
A1S_1786	0	1.62588	-0.73232	0.66045
A1S_1787	0	1.08392	-1.1474	0.61187
A1S_1788	31.3177	19.5106	0.68272	0.13257
A1S_1789	40.1258	52.5702	-0.38971	0.13038
A1S_1790	16.6375	16.2588	0.033219	0.94869
A1S_1791	15.6588	16.8008	-0.10155	0.74142
A1S_1792	8.31876	10.2972	-0.30782	0.57762
A1S_1793	11.7441	9.75529	0.26768	0.74586
A1S_1794	3.91471	16.2588	-2.0542	0.0033348
A1S_1795	32.2964	49.8604	-0.62652	0.031618
A1S_1796	0	0	NA	NA
A1S_1797	NA	NA	NA	NA
A1S_1798	23.4883	41.7309	-0.82918	0.01412
A1S_1799	8.8081	7.04549	0.32213	0.72412
A1S_1800	8.31876	7.58745	0.13275	0.92606
A1S_1801	NA	NA	NA	NA
A1S_1802	0	1.62588	-0.73232	0.66045
A1S_1803	NA	NA	NA	NA
A1S_1804	4.40405	2.7098	0.70064	0.56286
A1S_1805	8.8081	12.4651	-0.50099	0.36864
A1S_1806	10.7655	11.3812	-0.080239	0.81201
A1S_1807	27.403	22.7623	0.26768	0.62054
A1S_1808	0	1.62588	-1.7323	0.40521
A1S_1809	0	2.16784	-1.1474	0.47301
A1S_1810	8.31876	12.4651	-0.58345	0.30998
A1S_1811	NA	NA	NA	NA
A1S_1812	NA	NA	NA	NA
A1S_1813	NA	NA	NA	NA
A1S_1814	NA	NA	NA	NA
A1S_1815	NA	NA	NA	NA
A1S_1816	NA	NA	NA	NA
A1S_1817	NA	NA	NA	NA
A1S_1818	NA	NA	NA	NA
A1S_1819	NA	NA	NA	NA
A1S_1820	NA	NA	NA	NA
A1S_1821	NA	NA	NA	NA
A1S_1822	NA	NA	NA	NA
A1S_1823	18.5949	14.6329	0.34569	0.57709
A1S_1824	63.6141	51.4862	0.30516	0.37431
A1S_1825	26.4243	31.4337	-0.25045	0.40558
A1S_1826	17.6162	27.098	-0.62128	0.11552
A1S_1827	323.453	295.91	0.1284	0.5881
A1S_1828	133.1	139.284	-0.065515	0.45328
A1S_1829	NA	NA	NA	NA
A1S_1830	NA	NA	NA	NA
A1S_1831	146.802	88.3395	0.73274	0.0004829
A1S_1832	65.5714	62.3254	0.073246	0.97607
A1S_1833	NA	NA	NA	NA
A1S_1834	NA	NA	NA	NA
A1S_1835	0	1.62588	-0.73232	0.66045
A1S_1836	3.91471	3.79372	0.045292	0.98442
A1S_1837	3.42537	7.04549	-1.0404	0.22949
A1S_1838	1.46802	6.50352	-2.1474	0.056545
A1S_1839	12.7228	10.8392	0.23116	0.78092
A1S_1840	80.7409	62.3254	0.37348	0.20366
A1S_1841	181.545	236.837	-0.38357	0.0015202
A1S_1842	84.6557	99.7207	-0.23629	0.15605
A1S_1843	0	0	0.85265	0.74197
A1S_1844	NA	NA	NA	NA
A1S_1845	NA	NA	NA	NA
A1S_1846	NA	NA	NA	NA
A1S_1847	NA	NA	NA	NA
A1S_1848	NA	NA	NA	NA
A1S_1849	3.91471	3.25176	0.26768	0.85157
A1S_1850	113.527	153.917	-0.43912	0.0044456
A1S_1851	87.5917	108.392	-0.30739	0.071096
A1S_1852	11.2548	15.1749	-0.43115	0.37872
A1S_1853	0	1.08392	-1.1474	0.61187
A1S_1854	17.6162	22.2204	-0.33498	0.38244
A1S_1855	7.34009	4.87764	0.58961	0.52978
A1S_1856	414.959	552.258	-0.41237	2.937e-07
A1S_1857	472.701	616.209	-0.38249	3.3236e-07
A1S_1858	735.966	1006.42	-0.45152	1.01e-13
A1S_1859	371.898	573.936	-0.62598	3.1381e-13
A1S_1860	414.959	674.199	-0.7002	5.8422e-18
A1S_1861	77.8049	118.147	-0.60265	0.0013384
A1S_1862	85.145	119.231	-0.48577	0.0066662
A1S_1863	230.968	349.564	-0.59787	4.184e-08
A1S_1864	235.372	326.802	-0.47347	1.0762e-05
A1S_1865	62.6354	95.385	-0.60678	0.0037577
A1S_1866	NA	NA	NA	NA
A1S_1867	210.905	202.693	0.057297	0.95337
A1S_1868	NA	NA	NA	NA
A1S_1869	2.4467	2.16784	0.17458	0.93538
A1S_1870	9.78678	13.007	-0.41039	0.4332
A1S_1871	0	0	NA	NA
A1S_1872	68.0181	104.056	-0.61337	0.0022668
A1S_1873	31.3177	57.4478	-0.87527	0.0026664
A1S_1874	6.36141	5.4196	0.23116	0.84409
A1S_1875	7.34009	20.0525	-1.4499	0.0096651
A1S_1876	43.0618	23.3043	0.88581	0.023635
A1S_1877	20.0629	16.8008	0.256	0.6892
A1S_1878	19.5736	16.2588	0.26768	0.67564
A1S_1879	156.588	133.322	0.23206	0.32662
A1S_1880	188.885	263.935	-0.48267	5.9112e-05
A1S_1881	22.5096	41.7309	-0.89058	0.0094629
A1S_1882	20.5522	27.64	-0.42746	0.23802
A1S_1883	2.4467	2.16784	0.17458	0.93538
A1S_1884	18.1055	18.9686	-0.067183	0.77934
A1S_1885	19.0842	28.7239	-0.58987	0.12002
A1S_1886	8.31876	3.79372	1.1328	0.21502
A1S_1887	1.95736	2.16784	-0.14735	0.88091
A1S_1888	4.40405	3.25176	0.43761	0.72278
A1S_1889	15.1695	16.8008	-0.14735	0.67663
A1S_1890	13.7015	23.3043	-0.76626	0.084757
A1S_1891	1.46802	0	1.4376	0.52531
A1S_1892	NA	NA	NA	NA
A1S_1893	NA	NA	NA	NA
A1S_1894	NA	NA	NA	NA
A1S_1895	25.935	22.2204	0.22302	0.70536
A1S_1896	187.906	139.284	0.43198	0.022336
A1S_1897	35.2324	31.4337	0.16459	0.77951
A1S_1898	509.402	494.268	0.043511	0.80838
A1S_1899	186.928	141.994	0.39665	0.038307
A1S_1900	869.066	669.321	0.37677	2.5072e-05
A1S_1901	1.95736	2.7098	-0.46928	0.69071
A1S_1902	43.0618	45.5247	-0.080239	0.63431
A1S_1903	25.4456	27.098	-0.09077	0.69449
A1S_1904	8.8081	5.96156	0.56314	0.51147
A1S_1905	106.676	81.2941	0.39201	0.12255
A1S_1906	53.338	63.4094	-0.24953	0.23878
A1S_1907	82.6983	118.147	-0.51466	0.0046837
A1S_1908	389.514	385.334	0.015566	0.62926
A1S_1909	23.9776	22.2204	0.1098	0.91707
A1S_1910	4071.79	3789.93	0.10349	0.24331
A1S_1911	248.095	247.676	0.0024385	0.62593
A1S_1912	87.1023	66.6611	0.38587	0.17053
A1S_1913	205.522	243.882	-0.24689	0.021896
A1S_1914	31.3177	32.5176	-0.054244	0.74001
A1S_1915	159.035	231.959	-0.54452	3.395e-05
A1S_1916	231.947	209.197	0.14893	0.54425
A1S_1917	51.3806	46.0666	0.1575	0.75332
A1S_1918	54.806	48.7764	0.16815	0.71773
A1S_1919	228.032	277.484	-0.28317	0.0066923
A1S_1920	1005.59	1083.92	-0.10821	0.0058816
A1S_1921	24.467	50.9443	-1.0581	0.0010644
A1S_1922	158.057	149.039	0.084749	0.90737
A1S_1923	19.5736	15.1749	0.36722	0.53933
A1S_1924	NA	NA	NA	NA
A1S_1925	NA	NA	NA	NA
A1S_1926	0	2.7098	-1.4693	0.33699
A1S_1927	8.8081	5.4196	0.70064	0.41321
A1S_1928	17.6162	22.7623	-0.36975	0.33961
A1S_1929	222.16	151.207	0.55507	0.0011595
A1S_1930	329.814	217.326	0.60179	1.6981e-05
A1S_1931	183.013	153.375	0.25488	0.2297
A1S_1932	8152.39	8608.5	-0.078539	8.3674e-11
A1S_1933	NA	NA	NA	NA
A1S_1934	183.502	119.231	0.62203	0.00090787
A1S_1935	2.4467	1.08392	1.1746	0.48786
A1S_1936	70.9542	42.8149	0.72878	0.015798
A1S_1937	0	2.7098	-1.4693	0.33699
A1S_1938	9.78678	10.8392	-0.14735	0.73763
A1S_1939	94.4424	111.644	-0.2414	0.12727
A1S_1940	250.052	312.169	-0.3201	0.0015744
A1S_1941	65.0821	51.4862	0.33807	0.3095
A1S_1942	4.40405	6.50352	-0.56239	0.47638
A1S_1943	9.29744	14.091	-0.59987	0.26976
A1S_1944	44.0405	18.4267	1.257	0.0018255
A1S_1945	126.249	101.889	0.30929	0.20328
A1S_1946	41.1045	44.4408	-0.11259	0.56799
A1S_1947	69.9755	48.7764	0.52067	0.088176
A1S_1948	126.739	111.102	0.18998	0.50655
A1S_1949	303.39	308.375	-0.023514	0.44486
A1S_1950	0	2.16784	-2.1474	0.27094
A1S_1951	469.765	440.614	0.092426	0.77899
A1S_1952	166.865	66.6611	1.3238	2.3867e-10
A1S_1953	35.7217	42.2729	-0.24293	0.34579
A1S_1954	89.549	101.889	-0.18624	0.2276
A1S_1955	4.89339	4.87764	0.00465	0.94735
A1S_1956	3.91471	10.2972	-1.3953	0.071167
A1S_1957	8.8081	15.1749	-0.78478	0.15638
A1S_1958	3.42537	4.33568	-0.34	0.69632
A1S_1959	15.6588	11.3812	0.46033	0.47957
A1S_1960	85.145	101.889	-0.259	0.12462
A1S_1961	133.59	127.361	0.068887	0.98528
A1S_1962	NA	NA	NA	NA
A1S_1963	14.1908	17.3427	-0.28937	0.49071
A1S_1964	115.973	70.4549	0.71902	0.0023232
A1S_1965	210.905	268.27	-0.34709	0.0018064
A1S_1966	111.569	150.123	-0.42821	0.0058898
A1S_1967	185.459	183.725	0.013559	0.72892
A1S_1968	221.671	239.005	-0.10862	0.19506
A1S_1969	456.553	398.883	0.19482	0.19058
A1S_1970	135.547	121.941	0.15261	0.62861
A1S_1971	142.887	166.382	-0.21962	0.082531
A1S_1972	49.4232	45.5247	0.11854	0.85812
A1S_1973	73.8902	52.0282	0.50609	0.089071
A1S_1974	243.201	243.882	-0.0040322	0.59426
A1S_1975	142.398	111.644	0.35102	0.11614
A1S_1976	225.096	137.658	0.70945	2.8163e-05
A1S_1977	126.249	142.536	-0.17504	0.17185
A1S_1978	321.496	351.732	-0.12968	0.07916
A1S_1979	72.4222	104.056	-0.52286	0.0071943
A1S_1980	106.676	71.5388	0.57644	0.019253
A1S_1981	9.29744	13.549	-0.54328	0.31735
A1S_1982	65.0821	74.2486	-0.1901	0.296
A1S_1983	89.549	118.689	-0.40644	0.018798
A1S_1984	1904.51	2541.79	-0.41643	1.3213e-28
A1S_1985	14.1908	7.04549	1.0102	0.14314
A1S_1986	906.256	608.622	0.57437	1.0519e-11
A1S_1987	1227.26	706.716	0.79624	7.8307e-28
A1S_1988	34.2537	31.9757	0.099287	0.9243
A1S_1989	10.2761	7.04549	0.54452	0.49346
A1S_1990	3.42537	2.16784	0.66	0.63052
A1S_1991	9.29744	10.8392	-0.22135	0.65584
A1S_1992	9.29744	17.8847	-0.94382	0.075594
A1S_1993	27.403	22.2204	0.30245	0.5641
A1S_1994	296.539	429.775	-0.53536	2.5935e-08
A1S_1995	58.2313	59.6156	-0.033895	0.70815
A1S_1996	103.251	119.231	-0.20761	0.15832
A1S_1997	21.0416	25.4721	-0.27568	0.42086
A1S_1998	16.6375	14.6329	0.18522	0.81682
A1S_1999	45.5085	65.0352	-0.51508	0.03577
A1S_2000	35.2324	48.2345	-0.45316	0.10253
A1S_2001	6.36141	12.4651	-0.97048	0.12963
A1S_2002	40.6151	44.4408	-0.12987	0.53229
A1S_2003	8.31876	8.12941	0.033219	0.9637
A1S_2004	12.2335	11.9231	0.037071	0.96125
A1S_2005	20.0629	23.8463	-0.24923	0.47044
A1S_2006	NA	NA	NA	NA
A1S_2007	0	2.16784	NA	NA
A1S_2008	2.93603	7.58745	-1.3697	0.12637
A1S_2009	29.3603	52.5702	-0.84038	0.0053753
A1S_2010	34.7431	47.1506	-0.44055	0.11446
A1S_2011	487.382	601.034	-0.30239	2.6968e-05
A1S_2012	146.802	149.039	-0.021822	0.60224
A1S_2013	3.91471	2.16784	0.85265	0.51022
A1S_2014	NA	NA	NA	NA
A1S_2015	NA	NA	NA	NA
A1S_2016	0	0	NA	NA
A1S_2017	29.3603	40.647	-0.46928	0.1233
A1S_2018	26.4243	23.8463	0.1481	0.83941
A1S_2019	NA	NA	NA	NA
A1S_2020	202.097	243.34	-0.26793	0.014897
[truncated: 1,893 more rows]

## Sheet: Ab_LvfvsAb_C.Differential_analy
Gene_id	readcount_Ab_Lvf	readcount_Ab_C	log2.Fold_change.	pvalue
A1S_0001	246.119	222.82	0.14348	0.21764
A1S_0002	308.109	256.327	0.26546	0.018624
A1S_0003	33.1432	27.9223	0.24729	0.46848
A1S_0004	622.97	583.018	0.095621	0.16088
A1S_0005	NA	NA	NA	NA
A1S_0006	16.5716	12.2858	0.43172	0.40206
A1S_0007	154.055	99.4035	0.63207	0.00037041
A1S_0008	37.4395	43.0004	-0.19979	0.57856
A1S_0009	149.144	125.65	0.24729	0.12406
A1S_0010	51.5561	62.546	-0.27877	0.3408
A1S_0011	NA	NA	NA	NA
A1S_0012	3.68258	3.90913	-0.086129	0.95032
A1S_0013	212.362	201.599	0.075036	0.49888
A1S_0014	147.917	142.404	0.054799	0.65498
A1S_0015	NA	NA	NA	NA
A1S_0016	NA	NA	NA	NA
A1S_0017	210.521	270.288	-0.36054	0.010124
A1S_0018	72.424	54.7278	0.4042	0.098302
A1S_0019	82.858	73.1565	0.17966	0.3858
A1S_0020	1070.4	946.567	0.17738	0.0020396
A1S_0021	1.22753	1.11689	0.13626	0.93358
A1S_0023	8.59268	5.58446	0.62169	0.40715
A1S_0024	25.7781	27.9223	-0.11528	0.81059
A1S_0025	199.473	232.314	-0.21988	0.15235
A1S_0026	5.52387	10.052	-0.86374	0.25944
A1S_0027	1.22753	5.02602	-2.0337	0.11999
A1S_0028	9.20645	7.2598	0.34271	0.61037
A1S_0029	3.68258	3.90913	-0.086129	0.95032
A1S_0030	3.06882	2.23379	0.45819	0.70399
A1S_0031	94.5195	110.572	-0.22631	0.30861
A1S_0032	7.36516	11.7274	-0.67109	0.33126
A1S_0033	311.792	346.795	-0.1535	0.2384
A1S_0034	1638.13	1752.96	-0.097743	0.12059
A1S_0035	144.848	145.755	-0.009	0.94408
A1S_0036	121.525	121.183	0.0040684	0.89287
A1S_0037	22.7092	31.8314	-0.48717	0.23598
A1S_0038	154.055	184.846	-0.26288	0.12331
A1S_0039	30.0744	32.3899	-0.10701	0.81354
A1S_0040	50.3286	41.8835	0.265	0.34241
A1S_0041	48.4873	50.8186	-0.067751	0.87139
A1S_0042	131.959	167.534	-0.34436	0.053173
A1S_0043	19.6404	13.4027	0.5513	0.25864
A1S_0044	66.9002	44.6757	0.58252	0.02876
A1S_0045	28.2331	30.1561	-0.095063	0.84427
A1S_0046	65.6727	60.8707	0.10955	0.61125
A1S_0047	159.578	154.69	0.044889	0.68618
A1S_0048	305.04	296.535	0.040797	0.60009
A1S_0049	149.758	149.105	0.0063044	0.87065
A1S_0050	10.434	7.81825	0.41637	0.51953
A1S_0051	87.7681	72.598	0.27377	0.19695
A1S_0052	NA	NA	NA	NA
A1S_0053	NA	NA	NA	NA
A1S_0054	NA	NA	NA	NA
A1S_0055	NA	NA	NA	NA
A1S_0056	NA	NA	NA	NA
A1S_0057	NA	NA	NA	NA
A1S_0058	NA	NA	NA	NA
A1S_0059	NA	NA	NA	NA
A1S_0060	48.4873	41.325	0.23059	0.40958
A1S_0061	60.1488	59.1953	0.023052	0.86792
A1S_0062	305.04	264.145	0.20767	0.059091
A1S_0063	293.379	282.015	0.05699	0.51742
A1S_0064	435.772	451.783	-0.052058	0.74742
A1S_0065	182.901	166.975	0.13143	0.32369
A1S_0066	193.335	175.352	0.14085	0.28207
A1S_0067	15.3441	15.0781	0.025232	0.92977
A1S_0068	14.7303	13.9612	0.077369	0.85531
A1S_0069	41.1221	49.7017	-0.27338	0.40531
A1S_0070	44.8047	53.0524	-0.24377	0.44556
A1S_0071	800.961	689.681	0.2158	0.0015579
A1S_0072	28.2331	32.3899	-0.19816	0.63276
A1S_0073	96.3608	106.105	-0.13897	0.5605
A1S_0074	253.484	249.626	0.02213	0.73814
A1S_0076	465.232	572.966	-0.3005	0.0018395
A1S_0077	NA	NA	NA	NA
A1S_0078	175.536	195.456	-0.15508	0.37061
A1S_0079	4.9101	7.81825	-0.67109	0.42761
A1S_0080	0	0	0.13626	0.95301
A1S_0081	NA	NA	NA	NA
A1S_0082	NA	NA	NA	NA
A1S_0086	NA	NA	NA	NA
A1S_0087	71.8103	56.4031	0.34842	0.14874
A1S_0088	55.8524	65.8967	-0.23859	0.40588
A1S_0089	9.20645	12.8443	-0.48041	0.45764
A1S_0090	186.584	188.196	-0.012414	0.95474
A1S_0091	122.139	138.495	-0.18131	0.3698
A1S_0092	28.2331	27.9223	0.015969	0.92377
A1S_0093	6.75139	9.49359	-0.49177	0.51372
A1S_0094	12.889	16.1949	-0.3294	0.56543
A1S_0095	NA	NA	NA	NA
A1S_0096	173.695	163.625	0.086164	0.49573
A1S_0097	NA	NA	NA	NA
A1S_0098	364.575	336.185	0.11696	0.20613
A1S_0099	100.657	106.105	-0.076041	0.78339
A1S_0100	9.20645	6.14291	0.58372	0.41642
A1S_0101	687.415	576.875	0.25292	0.00075548
A1S_0103	191.494	187.08	0.033648	0.71312
A1S_0104	61.9901	66.4551	-0.10034	0.75499
A1S_0105	114.774	84.3254	0.44475	0.023591
A1S_0106	9.20645	2.23379	2.0432	0.031213
A1S_0107	89.6094	83.767	0.097269	0.58989
A1S_0108	50.9423	43.0004	0.24452	0.37352
A1S_0109	0	0	NA	NA
A1S_0110	3.06882	2.79223	0.13626	0.89517
A1S_0111	23.323	28.4808	-0.28823	0.50587
A1S_0112	12.889	10.6105	0.28065	0.61328
A1S_0113	1.22753	3.35068	-1.4487	0.31894
A1S_0114	0	1.11689	NA	NA
A1S_0115	14.7303	20.6625	-0.48823	0.33867
A1S_0116	42.9634	45.2342	-0.074304	0.86195
A1S_0117	24.5505	20.1041	0.28827	0.47511
A1S_0118	31.9157	35.1821	-0.14058	0.73413
A1S_0119	3.06882	0	2.4582	0.16445
A1S_0120	NA	NA	NA	NA
A1S_0121	NA	NA	NA	NA
A1S_0122	142.393	178.144	-0.32317	0.061479
A1S_0123	69.969	68.1305	0.038416	0.80919
A1S_0124	124.594	129.56	-0.056382	0.84446
A1S_0125	119.684	141.845	-0.24509	0.20965
A1S_0126	27.0056	19.5456	0.46641	0.25229
A1S_0127	23.9368	13.9612	0.77781	0.09418
A1S_0128	131.345	155.248	-0.24121	0.19683
A1S_0129	122.139	98.845	0.30528	0.093783
A1S_0130	429.02	338.977	0.33986	0.00055361
A1S_0131	106.181	112.806	-0.08732	0.7333
A1S_0132	19.6404	19.5456	0.00698	0.95182
A1S_0133	26.3918	20.1041	0.3926	0.33073
A1S_0134	303.199	333.951	-0.13937	0.3001
A1S_0135	85.9268	84.8839	0.017618	0.86159
A1S_0136	69.969	63.1044	0.14897	0.49738
A1S_0137	153.441	167.534	-0.12677	0.51099
A1S_0138	583.689	587.486	-0.0093545	0.89131
A1S_0140	432.703	523.823	-0.2757	0.0064122
A1S_0141	279.262	298.21	-0.09471	0.53863
A1S_0142	33.1432	29.5977	0.16323	0.61356
A1S_0143	42.3497	41.8835	0.015969	0.90671
A1S_0144	110.477	102.754	0.10455	0.52569
A1S_0145	236.913	236.223	0.0042062	0.85003
A1S_0146	35.5983	30.1561	0.23936	0.46533
A1S_0147	46.0322	34.0652	0.43434	0.1603
A1S_0148	NA	NA	NA	NA
A1S_0149	NA	NA	NA	NA
A1S_0150	NA	NA	NA	NA
A1S_0151	NA	NA	NA	NA
A1S_0152	NA	NA	NA	NA
A1S_0153	NA	NA	NA	NA
A1S_0154	NA	NA	NA	NA
A1S_0155	NA	NA	NA	NA
A1S_0156	NA	NA	NA	NA
A1S_0157	NA	NA	NA	NA
A1S_0158	23.9368	26.247	-0.13292	0.78334
A1S_0159	233.23	235.106	-0.011558	0.9443
A1S_0160	9.20645	15.6365	-0.7642	0.20695
A1S_0161	22.0955	29.0392	-0.39425	0.35701
A1S_0162	49.101	48.5848	0.015248	0.90153
A1S_0163	7.97892	8.3767	-0.070188	0.9449
A1S_0164	6.75139	6.14291	0.13626	0.84504
A1S_0165	30.6882	33.5068	-0.12677	0.76881
A1S_0166	3.06882	1.11689	1.4582	0.32394
A1S_0167	27.0056	25.6885	0.072133	0.81502
A1S_0168	111.091	97.7281	0.1849	0.30322
A1S_0169	85.3131	90.4683	-0.084646	0.76953
A1S_0170	17.7991	16.7534	0.087353	0.82554
A1S_0171	3.06882	5.58446	-0.86374	0.4006
A1S_0172	17.7991	22.3379	-0.32768	0.50189
A1S_0173	27.6193	34.6237	-0.32608	0.40547
A1S_0174	NA	NA	NA	NA
A1S_0175	NA	NA	NA	NA
A1S_0176	3.68258	7.81825	-1.0861	0.22649
A1S_0177	239.368	273.639	-0.19304	0.17695
A1S_0178	9.20645	6.14291	0.58372	0.41642
A1S_0179	3.06882	8.93514	-1.5418	0.088032
A1S_0180	1.22753	2.23379	-0.86374	0.595
A1S_0181	12.889	19.5456	-0.6007	0.25753
A1S_0182	3.68258	4.46757	-0.27877	0.79905
A1S_0183	295.834	220.028	0.4271	0.00045225
A1S_0184	20.2542	17.3118	0.22646	0.59987
A1S_0185	46.646	64.7798	-0.47379	0.099778
A1S_0186	27.6193	30.7146	-0.15324	0.72622
A1S_0187	49.7148	45.7926	0.11856	0.63687
A1S_0188	102.498	103.871	-0.019192	0.99333
A1S_0189	109.864	134.027	-0.28681	0.15102
A1S_0190	402.629	418.835	-0.056932	0.72017
A1S_0191	8.59268	7.81825	0.13626	0.82549
A1S_0192	22.0955	17.8703	0.30619	0.47486
A1S_0193	205.611	208.859	-0.022614	0.99019
A1S_0194	328.363	308.262	0.091134	0.3274
A1S_0196	830.421	746.643	0.15343	0.016477
A1S_0198	26.3918	19.5456	0.43324	0.2888
A1S_0199	32.5294	29.0392	0.16374	0.61591
A1S_0200	177.991	146.313	0.28275	0.058676
A1S_0201	75.4929	68.1305	0.14804	0.48322
A1S_0202	4.9101	9.49359	-0.9512	0.23347
A1S_0203	12.2753	18.4287	-0.5862	0.28255
A1S_0204	0	2.79223	-2.1857	0.22475
A1S_0205	31.9157	43.0004	-0.43008	0.22216
A1S_0206	3.06882	4.46757	-0.54181	0.6232
A1S_0207	91.4507	110.572	-0.27393	0.21356
A1S_0208	NA	NA	NA	NA
A1S_0209	23.9368	34.0652	-0.50907	0.20101
A1S_0210	NA	NA	NA	NA
A1S_0211	23.323	24.5716	-0.075241	0.89626
A1S_0212	NA	NA	NA	NA
A1S_0213	56.4662	82.0916	-0.53985	0.035822
A1S_0214	77.3342	57.52	0.42704	0.072978
A1S_0215	41.7359	36.8575	0.17933	0.53885
A1S_0216	43.5772	54.7278	-0.3287	0.2917
A1S_0217	40.5084	45.7926	-0.17689	0.61575
A1S_0218	1.22753	1.11689	0.13626	0.93358
A1S_0219	170.626	149.664	0.18911	0.1932
A1S_0220	100.657	99.9619	0.0099992	0.87954
A1S_0221	227.706	226.729	0.0062024	0.84144
A1S_0222	279.262	259.678	0.1049	0.31167
A1S_0223	158.965	160.833	-0.016854	0.98013
A1S_0224	11.6615	14.5196	-0.31625	0.6015
A1S_0225	127.049	131.793	-0.052893	0.85829
A1S_0226	35.5983	34.6237	0.040048	0.85957
A1S_0227	565.276	596.979	-0.078726	0.4942
A1S_0228	251.029	223.379	0.16836	0.15345
A1S_0229	109.25	103.871	0.072838	0.63544
A1S_0230	489.169	462.394	0.081212	0.27509
A1S_0231	116.615	103.871	0.16696	0.33411
A1S_0232	6.13763	6.14291	-0.0012406	0.98098
A1S_0233	3.06882	2.79223	0.13626	0.89517
A1S_0234	15.3441	8.3767	0.87323	0.14006
A1S_0235	23.323	20.6625	0.17474	0.65328
A1S_0236	1120.12	1043.18	0.10266	0.04639
A1S_0237	NA	NA	NA	NA
A1S_0238	433.317	330.042	0.39277	8.0339e-05
A1S_0239	420.428	408.224	0.042496	0.5272
A1S_0240	57.6937	35.1821	0.71357	0.01568
A1S_0241	17.7991	12.8443	0.47068	0.34884
A1S_0242	87.7681	98.845	-0.17147	0.47621
A1S_0243	360.279	331.717	0.11916	0.20183
A1S_0244	0	1.11689	-0.86374	0.70699
A1S_0245	133.187	118.391	0.16989	0.29472
A1S_0246	225.251	192.664	0.22545	0.081384
A1S_0247	37.4395	24.0132	0.64074	0.075783
A1S_0248	857.427	820.916	0.062779	0.23481
A1S_0249	62.6038	78.1825	-0.32059	0.21915
A1S_0250	119.684	117.832	0.022494	0.81682
A1S_0251	52.7836	46.3511	0.18749	0.4726
A1S_0252	79.7892	93.819	-0.23369	0.33191
A1S_0253	39.8946	40.7666	-0.031194	0.97437
A1S_0254	25.7781	24.5716	0.069149	0.82482
A1S_0255	171.24	198.248	-0.21129	0.20516
A1S_0256	73.0378	62.546	0.22373	0.32431
A1S_0257	30.6882	25.1301	0.28827	0.42459
A1S_0258	9.82021	13.4027	-0.4487	0.47754
A1S_0259	228.32	199.365	0.19564	0.12109
A1S_0260	38.0533	29.5977	0.36254	0.2763
A1S_0261	164.489	155.248	0.083411	0.51816
A1S_0262	119.07	122.858	-0.045184	0.89573
A1S_0263	7.97892	16.7534	-1.0702	0.080328
A1S_0264	11.6615	22.8963	-0.97336	0.059138
A1S_0265	5.52387	10.052	-0.86374	0.25944
A1S_0266	58.9213	49.7017	0.24549	0.33684
A1S_0267	22.7092	20.6625	0.13626	0.72
A1S_0268	NA	NA	NA	NA
A1S_0269	35.5983	36.8575	-0.05015	0.93117
A1S_0270	63.8314	53.6109	0.25174	0.30679
A1S_0271	162.033	172.002	-0.086129	0.67938
A1S_0272	328.977	384.211	-0.22391	0.06055
A1S_0273	168.785	217.236	-0.36408	0.019914
A1S_0274	181.674	183.729	-0.016227	0.97545
A1S_0275	NA	NA	NA	NA
A1S_0276	NA	NA	NA	NA
A1S_0277	NA	NA	NA	NA
A1S_0278	1.84129	0	1.7212	0.38988
A1S_0279	NA	NA	NA	NA
A1S_0280	1.22753	1.11689	0.13626	0.93358
A1S_0281	73.0378	47.4679	0.62169	0.01566
A1S_0282	NA	NA	NA	NA
A1S_0283	NA	NA	NA	NA
A1S_0284	NA	NA	NA	NA
A1S_0285	NA	NA	NA	NA
A1S_0286	NA	NA	NA	NA
A1S_0287	22.7092	22.8963	-0.011836	0.98313
A1S_0288	NA	NA	NA	NA
A1S_0289	74.2653	103.313	-0.47626	0.036704
A1S_0290	71.1965	85.4423	-0.26314	0.2943
A1S_0291	40.5084	33.5068	0.27377	0.38072
A1S_0292	NA	NA	NA	NA
A1S_0293	94.5195	101.079	-0.096796	0.71293
A1S_0294	586.758	541.135	0.11678	0.10916
A1S_0296	1.84129	6.14291	-1.7382	0.12268
A1S_0297	495.307	608.707	-0.29742	0.0014874
A1S_0298	147.303	146.313	0.0097306	0.85578
A1S_0299	177.991	237.898	-0.41854	0.0051699
A1S_0300	6.13763	4.46757	0.45819	0.59105
A1S_0301	78.5617	82.0916	-0.063409	0.85178
A1S_0302	25.1643	17.3118	0.53962	0.20945
A1S_0303	185.356	241.807	-0.38356	0.0096877
A1S_0304	NA	NA	NA	NA
A1S_0305	1687.85	1344.18	0.32846	2.9292e-11
A1S_0306	1.22753	1.67534	-0.4487	0.80173
A1S_0308	183.515	159.157	0.20545	0.14698
A1S_0309	9.82021	5.58446	0.81433	0.26528
A1S_0310	149.144	145.196	0.038708	0.72314
A1S_0311	25.7781	28.4808	-0.14384	0.75371
A1S_0312	184.129	195.456	-0.086129	0.65951
A1S_0313	60.1488	77.0656	-0.35755	0.1733
A1S_0315	46.0322	50.2602	-0.12677	0.71885
A1S_0316	96.9746	107.78	-0.15241	0.51445
A1S_0317	114.16	87.1176	0.39002	0.044297
A1S_0318	61.9901	52.494	0.23989	0.33438
A1S_0319	139.938	127.884	0.12995	0.39252
A1S_0320	407.539	442.848	-0.11987	0.31713
A1S_0321	184.129	183.729	0.0031379	0.87319
A1S_0322	92.6782	86.5592	0.098543	0.57962
A1S_0323	128.89	155.807	-0.27361	0.14027
A1S_0324	97.5883	92.1437	0.082824	0.62063
A1S_0325	16.5716	16.1949	0.033169	0.91462
A1S_0326	27.0056	26.247	0.041106	0.87545
A1S_0327	21.4817	26.247	-0.28904	0.52185
A1S_0328	22.0955	32.9483	-0.57646	0.15721
A1S_0329	72.424	96.0528	-0.40736	0.083615
A1S_0330	212.976	196.573	0.11562	0.33854
A1S_0331	19.6404	18.9872	0.0488	0.88071
A1S_0332	0	1.11689	-0.86374	0.70699
A1S_0333	9.20645	7.2598	0.34271	0.61037
A1S_0334	77.3342	34.0652	1.1828	2.3708e-05
A1S_0335	384.829	317.198	0.27884	0.0060279
A1S_0336	157.123	147.988	0.086414	0.51608
A1S_0338	0	0	NA	NA
A1S_0339	38.0533	33.5068	0.18357	0.54932
A1S_0340	71.1965	76.5072	-0.10379	0.72698
A1S_0341	276.193	275.314	0.0046003	0.83574
A1S_0342	92.0645	102.754	-0.15848	0.50592
A1S_0343	619.287	633.278	-0.032231	0.88915
A1S_0344	295.834	338.419	-0.19402	0.13108
A1S_0345	106.795	111.131	-0.057418	0.85168
A1S_0346	119.684	116.715	0.036234	0.76089
A1S_0347	107.409	126.767	-0.23907	0.24795
A1S_0348	159.578	146.871	0.11971	0.39386
A1S_0349	78.5617	73.7149	0.091869	0.62976
A1S_0350	451.73	471.887	-0.062983	0.65733
A1S_0351	49.7148	44.1173	0.17233	0.51695
A1S_0352	145.462	169.768	-0.22292	0.21441
A1S_0353	360.279	427.212	-0.24584	0.028931
A1S_0354	184.743	190.989	-0.04797	0.85554
A1S_0355	77.9479	104.988	-0.42964	0.056692
A1S_0356	48.4873	54.7278	-0.17467	0.58848
A1S_0357	251.029	341.769	-0.44517	0.00037128
A1S_0358	61.3763	68.1305	-0.15062	0.60907
A1S_0359	17.7991	22.8963	-0.36331	0.45078
A1S_0360	NA	NA	NA	NA
A1S_0361	1116.44	949.359	0.23387	6.1152e-05
A1S_0362	127.663	150.781	-0.24011	0.20558
A1S_0363	343.094	419.393	-0.2897	0.010265
A1S_0364	456.64	543.368	-0.25087	0.011847
A1S_0365	8.59268	10.052	-0.22631	0.75887
A1S_0366	854.972	913.618	-0.095715	0.27526
A1S_0367	233.23	227.846	0.033693	0.68467
A1S_0368	109.864	127.326	-0.21281	0.30623
A1S_0369	85.3131	78.7409	0.11565	0.54463
A1S_0370	143.621	130.676	0.13626	0.36732
A1S_0371	NA	NA	NA	NA
A1S_0372	142.393	190.43	-0.41938	0.012187
A1S_0373	147.303	141.287	0.06016	0.63331
A1S_0374	9.20645	8.93514	0.043154	0.92471
A1S_0375	233.23	215.002	0.1174	0.31044
A1S_0376	0	0	NA	NA
A1S_0378	810.781	767.305	0.079511	0.16687
A1S_0379	135.028	148.547	-0.13766	0.4957
A1S_0380	228.934	231.197	-0.014192	0.96039
A1S_0381	32.5294	24.5716	0.40475	0.26733
A1S_0382	112.319	134.586	-0.26093	0.19199
A1S_0383	163.875	189.313	-0.20818	0.22302
A1S_0384	3.68258	0	NA	NA
A1S_0385	111.091	128.443	-0.20938	0.31255
A1S_0386	1.84129	1.67534	0.13626	0.9187
A1S_0387	13.5028	10.6105	0.34777	0.5319
A1S_0388	74.8791	69.2474	0.1128	0.57821
A1S_0389	16.5716	12.8443	0.36759	0.46707
A1S_0390	55.8524	46.9095	0.25174	0.33908
A1S_0391	21.4817	31.273	-0.54181	0.19363
A1S_0392	96.3608	112.806	-0.22733	0.30147
A1S_0393	33.757	39.6497	-0.23212	0.53112
A1S_0394	59.535	80.4163	-0.43375	0.092302
A1S_0395	128.276	126.767	0.017074	0.83364
A1S_0396	62.6038	71.4811	-0.19131	0.49443
A1S_0397	75.4929	68.1305	0.14804	0.48322
A1S_0398	8.59268	6.70136	0.35866	0.60835
A1S_0399	6.75139	3.90913	0.78834	0.36867
A1S_0400	NA	NA	NA	NA
A1S_0401	58.9213	58.0784	0.020786	0.8759
A1S_0402	118.456	102.754	0.20516	0.24454
A1S_0403	924.941	849.397	0.12292	0.035799
A1S_0404	86.5406	80.9747	0.095905	0.60049
A1S_0406	66.2864	51.9355	0.35199	0.16154
A1S_0407	23.323	22.3379	0.062262	0.84565
A1S_0408	153.441	138.495	0.14785	0.31802
A1S_0409	79.7892	82.6501	-0.050823	0.89475
A1S_0410	55.8524	68.1305	-0.28668	0.30618
A1S_0411	111.091	87.1176	0.35071	0.070843
A1S_0412	1439.89	1617.26	-0.1676	0.0049323
A1S_0413	823.056	902.449	-0.13285	0.10696
A1S_0414	839.628	934.281	-0.15411	0.051858
A1S_0415	79.7892	98.845	-0.30897	0.18326
A1S_0416	57.08	53.0524	0.10557	0.64571
A1S_0417	145.462	123.975	0.23059	0.15319
A1S_0418	60.1488	73.1565	-0.28245	0.29637
A1S_0419	136.869	159.716	-0.22271	0.22898
A1S_0420	165.102	173.118	-0.068399	0.76195
A1S_0421	268.214	218.353	0.29673	0.015439
A1S_0422	66.9002	76.5072	-0.19358	0.47396
A1S_0423	28.2331	24.5716	0.20039	0.57781
A1S_0424	101.885	104.429	-0.035592	0.94158
A1S_0425	17.1854	15.0781	0.18873	0.6802
A1S_0426	14.1166	14.5196	-0.040615	0.97079
A1S_0427	470.143	330.6	0.50801	2.6319e-07
A1S_0428	199.473	235.664	-0.24054	0.11284
A1S_0429	417.973	319.431	0.3879	0.00012786
A1S_0430	59.535	54.7278	0.12147	0.59812
A1S_0431	65.0589	69.2474	-0.090013	0.78128
A1S_0432	58.9213	57.52	0.034725	0.83529
A1S_0433	121.525	112.248	0.11457	0.47309
A1S_0434	49.101	71.4811	-0.54181	0.049376
A1S_0435	5.52387	2.79223	0.98426	0.32891
A1S_0436	53.3974	55.2862	-0.05015	0.91576
A1S_0437	57.6937	45.2342	0.351	0.19265
A1S_0438	14.1166	22.8963	-0.69773	0.15953
A1S_0439	983.248	1018.61	-0.050969	0.64057
A1S_0440	11.0477	9.49359	0.21873	0.70705
A1S_0441	99.4296	103.313	-0.055268	0.86522
A1S_0442	122.753	115.04	0.093619	0.5407
A1S_0443	22.7092	21.7794	0.060314	0.85115
A1S_0444	17.7991	18.9872	-0.093219	0.87916
A1S_0445	NA	NA	NA	NA
A1S_0446	170.626	141.287	0.27221	0.073439
A1S_0447	7.97892	9.49359	-0.25076	0.73958
A1S_0448	199.473	146.313	0.44714	0.0027135
A1S_0449	837.787	725.98	0.20665	0.0018363
A1S_0450	74.2653	65.8967	0.17248	0.42796
A1S_0451	74.8791	55.8446	0.42314	0.0801
A1S_0452	43.5772	31.8314	0.45312	0.15624
A1S_0453	104.953	75.9487	0.46665	0.02395
A1S_0454	86.5406	77.6241	0.15687	0.43026
A1S_0455	391.581	362.432	0.1116	0.2075
A1S_0456	155.896	148.547	0.069665	0.58407
A1S_0457	160.806	117.832	0.44859	0.0069377
A1S_0458	395.877	321.665	0.29949	0.0030097
A1S_0459	11.6615	10.6105	0.13626	0.79728
A1S_0460	66.2864	67.0136	-0.01574	0.98362
A1S_0461	43.5772	52.494	-0.26858	0.4011
A1S_0462	15.3441	18.4287	-0.26427	0.62469
A1S_0463	27.0056	30.7146	-0.18567	0.66467
A1S_0464	8.59268	7.2598	0.24318	0.71607
A1S_0465	0	1.11689	-0.86374	0.70699
A1S_0466	0	2.23379	-1.8637	0.32837
A1S_0467	12.889	15.0781	-0.22631	0.70695
A1S_0468	23.323	17.3118	0.42999	0.32188
A1S_0469	1412.27	1570.35	-0.15307	0.012336
A1S_0470	780.707	932.606	-0.25649	0.00073864
A1S_0471	152.213	146.871	0.05154	0.66428
A1S_0472	2774.82	3007.23	-0.11604	0.012049
A1S_0473	0	0	NA	NA
A1S_0474	1.22753	2.79223	-1.1857	0.43727
A1S_0475	683.732	533.875	0.35693	5.29e-06
A1S_0476	NA	NA	NA	NA
A1S_0477	1.84129	0	NA	NA
A1S_0478	225.865	252.976	-0.16354	0.27958
A1S_0479	7.36516	4.46757	0.72123	0.38367
A1S_0480	540.725	447.874	0.2718	0.0014574
A1S_0481	269.442	261.911	0.040896	0.62166
A1S_0482	343.707	424.978	-0.30621	0.0062457
A1S_0483	420.428	365.782	0.20087	0.031343
A1S_0484	114.774	115.04	-0.0033431	0.92662
A1S_0485	254.098	201.599	0.33389	0.0088899
A1S_0486	100.657	106.663	-0.083614	0.75424
A1S_0487	634.631	609.824	0.057526	0.3377
A1S_0489	912.052	1012.46	-0.15068	0.048467
A1S_0490	273.738	288.158	-0.074064	0.66212
A1S_0491	18.4129	17.3118	0.088957	0.82007
A1S_0492	76.1066	69.2474	0.13626	0.51167
A1S_0493	875.226	866.709	0.014108	0.61271
A1S_0494	11.6615	11.1689	0.062262	0.89051
A1S_0495	97.5883	134.586	-0.46374	0.020131
A1S_0496	38.6671	46.9095	-0.27877	0.4094
A1S_0497	100.043	126.767	-0.34156	0.095298
A1S_0498	NA	NA	NA	NA
A1S_0499	753.087	679.629	0.14807	0.026721
A1S_0500	284.172	290.392	-0.031236	0.93138
A1S_0501	135.642	131.235	0.047649	0.69805
A1S_0502	357.21	288.158	0.30991	0.0036787
A1S_0503	342.48	270.288	0.34152	0.0019438
A1S_0504	195.177	143.521	0.44352	0.0032304
A1S_0505	511.265	463.511	0.14147	0.079089
A1S_0506	246.733	201.599	0.29146	0.022229
A1S_0507	28.8469	17.3118	0.73666	0.079223
A1S_0508	13.5028	9.49359	0.50823	0.38287
A1S_0509	7.97892	8.3767	-0.070188	0.9449
A1S_0510	13.5028	18.9872	-0.49177	0.35571
A1S_0511	7.36516	7.2598	0.020786	0.95597
A1S_0512	27.0056	30.1561	-0.15919	0.71722
A1S_0513	15.3441	14.5196	0.079679	0.84899
A1S_0514	8.59268	11.7274	-0.4487	0.50644
A1S_0515	33.1432	26.247	0.33656	0.34138
A1S_0516	13.5028	6.70136	1.0107	0.11888
A1S_0517	0	0	NA	NA
A1S_0518	30.6882	25.1301	0.28827	0.42459
A1S_0519	26.3918	26.8054	-0.022435	0.99685
A1S_0520	40.5084	55.2862	-0.4487	0.14914
A1S_0521	18.4129	10.052	0.87323	0.10601
A1S_0522	8.59268	12.8443	-0.57994	0.37445
A1S_0523	7.97892	10.052	-0.33322	0.64684
A1S_0524	33.1432	35.1821	-0.086129	0.85173
A1S_0525	33.1432	37.9744	-0.19631	0.60852
A1S_0526	60.7625	55.8446	0.12176	0.59362
A1S_0527	11.6615	10.6105	0.13626	0.79728
A1S_0528	591.054	531.641	0.15284	0.043761
A1S_0529	51.5561	61.9876	-0.26584	0.36665
A1S_0530	571.413	560.122	0.028794	0.56247
A1S_0531	38.6671	35.7406	0.11354	0.68791
A1S_0532	64.4451	61.4291	0.069149	0.72634
A1S_0533	23.323	37.9744	-0.70327	0.068053
A1S_0534	274.352	212.768	0.36675	0.0031426
A1S_0535	73.0378	63.6629	0.19819	0.37526
A1S_0536	82.858	100.52	-0.27877	0.22718
A1S_0537	14.7303	22.8963	-0.63633	0.1961
A1S_0538	50.3286	40.2081	0.32389	0.25705
A1S_0539	24.5505	20.6625	0.24874	0.53056
A1S_0540	146.689	135.702	0.11232	0.43807
A1S_0541	212.976	199.924	0.091239	0.42987
A1S_0542	363.962	279.782	0.37948	0.00045505
A1S_0543	515.561	439.497	0.23029	0.0072214
A1S_0544	160.192	149.105	0.10347	0.44862
A1S_0545	212.976	212.21	0.0051992	0.85218
A1S_0546	139.938	125.092	0.1618	0.30305
A1S_0547	1.84129	1.67534	0.13626	0.9187
A1S_0548	149.758	155.248	-0.051941	0.85083
A1S_0549	346.776	345.12	0.006907	0.80005
A1S_0550	309.337	378.627	-0.2916	0.014082
A1S_0551	NA	NA	NA	NA
A1S_0552	NA	NA	NA	NA
A1S_0553	NA	NA	NA	NA
A1S_0554	213.59	165.3	0.36975	0.0086725
A1S_0555	25.7781	24.5716	0.069149	0.82482
A1S_0556	199.473	205.508	-0.043003	0.87732
A1S_0557	42.3497	39.0913	0.1155	0.66983
A1S_0558	167.557	211.651	-0.33703	0.033442
A1S_0559	59.535	53.0524	0.16632	0.49156
A1S_0560	26.3918	37.4159	-0.50356	0.18476
A1S_0561	127.049	75.3903	0.75293	0.00017526
A1S_0562	49.7148	32.3899	0.61813	0.047251
A1S_0563	59.535	63.6629	-0.096714	0.77053
A1S_0564	10.434	3.90913	1.4164	0.075036
A1S_0565	5.52387	6.70136	-0.27877	0.75519
A1S_0566	140.552	86.0008	0.70868	0.00017714
A1S_0567	27.0056	19.5456	0.46641	0.25229
A1S_0568	214.817	149.664	0.52138	0.00037194
A1S_0569	26.3918	25.6885	0.038966	0.88104
A1S_0570	1363.17	1573.7	-0.2072	0.00046933
A1S_0571	200.701	275.314	-0.45603	0.0010736
A1S_0572	56.4662	58.6369	-0.054421	0.90073
A1S_0573	49.7148	63.1044	-0.34407	0.23579
A1S_0574	287.855	282.574	0.026714	0.69363
A1S_0575	187.198	144.079	0.3777	0.01229
A1S_0576	60.7625	46.3511	0.39058	0.14179
A1S_0577	264.532	297.094	-0.16748	0.22887
A1S_0579	846.379	875.086	-0.04812	0.69509
A1S_0580	35.5983	42.4419	-0.25368	0.47681
A1S_0581	18.4129	26.247	-0.51144	0.25959
A1S_0582	9.82021	12.2858	-0.32317	0.62338
A1S_0583	249.802	215.002	0.21643	0.076585
A1S_0584	23.9368	22.8963	0.064113	0.84027
A1S_0585	52.7836	41.8835	0.33371	0.23337
A1S_0586	17.1854	11.1689	0.62169	0.24109
A1S_0587	72.424	48.5848	0.57596	0.024253
A1S_0588	195.79	173.118	0.17755	0.18693
A1S_0589	104.953	115.04	-0.13239	0.56667
A1S_0590	65.0589	43.0004	0.5974	0.027529
A1S_0591	37.4395	44.1173	-0.23678	0.4999
A1S_0592	511.878	479.706	0.093652	0.21136
A1S_0593	0	0	NA	NA
A1S_0594	61.9901	56.9615	0.12205	0.58919
A1S_0595	1.84129	1.67534	0.13626	0.9187
A1S_0596	102.498	96.0528	0.093703	0.57588
A1S_0597	NA	NA	NA	NA
A1S_0598	19.0267	16.1949	0.23248	0.60288
A1S_0599	40.5084	33.5068	0.27377	0.38072
A1S_0600	111.705	126.767	-0.18249	0.38749
A1S_0601	152.827	133.469	0.1954	0.2052
A1S_0602	640.155	621.551	0.042549	0.43483
A1S_0603	NA	NA	NA	NA
A1S_0604	658.568	512.654	0.36135	6.269e-06
A1S_0606	753.087	887.93	-0.23763	0.0023713
A1S_0607	228.32	236.223	-0.049092	0.83303
A1S_0608	243.05	216.119	0.16943	0.15788
A1S_0609	26.3918	23.4548	0.17021	0.64038
A1S_0610	158.965	129.001	0.30132	0.058772
A1S_0611	64.4451	51.9355	0.31135	0.21551
A1S_0612	549.318	605.914	-0.14147	0.15555
A1S_0613	153.441	172.56	-0.16942	0.35299
A1S_0614	101.271	91.5852	0.14503	0.42485
A1S_0615	96.3608	110.014	-0.19117	0.397
A1S_0616	154.668	180.937	-0.22631	0.19276
A1S_0617	28.2331	34.0652	-0.27091	0.49492
A1S_0618	100.043	108.897	-0.12234	0.61137
A1S_0619	249.802	209.976	0.25056	0.044055
A1S_0620	370.713	370.808	-0.00037172	0.84656
A1S_0621	117.229	131.793	-0.16895	0.41838
A1S_0622	215.431	188.196	0.19499	0.13324
A1S_0623	NA	NA	NA	NA
A1S_0624	NA	NA	NA	NA
A1S_0625	NA	NA	NA	NA
A1S_0626	NA	NA	NA	NA
A1S_0627	NA	NA	NA	NA
A1S_0628	NA	NA	NA	NA
A1S_0629	NA	NA	NA	NA
A1S_0630	NA	NA	NA	NA
A1S_0631	NA	NA	NA	NA
A1S_0632	NA	NA	NA	NA
A1S_0633	NA	NA	NA	NA
A1S_0634	NA	NA	NA	NA
A1S_0635	NA	NA	NA	NA
A1S_0636	NA	NA	NA	NA
A1S_0637	NA	NA	NA	NA
A1S_0638	NA	NA	NA	NA
A1S_0639	NA	NA	NA	NA
A1S_0640	NA	NA	NA	NA
A1S_0641	NA	NA	NA	NA
A1S_0642	NA	NA	NA	NA
A1S_0643	NA	NA	NA	NA
A1S_0644	NA	NA	NA	NA
A1S_0645	NA	NA	NA	NA
A1S_0646	NA	NA	NA	NA
A1S_0647	NA	NA	NA	NA
A1S_0648	NA	NA	NA	NA
A1S_0649	NA	NA	NA	NA
A1S_0650	NA	NA	NA	NA
A1S_0651	NA	NA	NA	NA
A1S_0652	31.3019	12.2858	1.3493	0.0029405
A1S_0653	NA	NA	NA	NA
A1S_0654	NA	NA	NA	NA
A1S_0655	NA	NA	NA	NA
A1S_0656	NA	NA	NA	NA
A1S_0657	NA	NA	NA	NA
A1S_0658	NA	NA	NA	NA
A1S_0659	NA	NA	NA	NA
A1S_0660	NA	NA	NA	NA
A1S_0661	NA	NA	NA	NA
A1S_0662	NA	NA	NA	NA
A1S_0663	NA	NA	NA	NA
A1S_0664	NA	NA	NA	NA
A1S_0665	NA	NA	NA	NA
A1S_0666	NA	NA	NA	NA
A1S_0667	NA	NA	NA	NA
A1S_0669	NA	NA	NA	NA
A1S_0670	NA	NA	NA	NA
A1S_0671	NA	NA	NA	NA
A1S_0672	12.889	18.4287	-0.51581	0.34091
A1S_0673	46.0322	51.3771	-0.15848	0.6381
A1S_0674	25.1643	21.7794	0.20841	0.58661
A1S_0675	NA	NA	NA	NA
A1S_0676	44.8047	48.0264	-0.10018	0.7912
A1S_0677	34.9845	23.4548	0.57684	0.11689
A1S_0678	NA	NA	NA	NA
A1S_0679	NA	NA	NA	NA
A1S_0680	NA	NA	NA	NA
A1S_0681	NA	NA	NA	NA
A1S_0682	352.3	413.25	-0.23021	0.045004
A1S_0683	NA	NA	NA	NA
A1S_0684	75.4929	60.8707	0.31059	0.18101
A1S_0685	403.242	331.717	0.28169	0.0045597
A1S_0686	150.986	154.69	-0.034965	0.93194
A1S_0687	214.817	166.975	0.36347	0.0095216
A1S_0688	71.1965	80.4163	-0.17568	0.50922
A1S_0689	3.06882	5.02602	-0.71173	0.50219
A1S_0690	196.404	187.08	0.070174	0.53665
A1S_0691	NA	NA	NA	NA
A1S_0692	23.9368	21.221	0.17374	0.65067
A1S_0693	3.68258	4.46757	-0.27877	0.79905
A1S_0694	30.0744	31.8314	-0.081917	0.86782
A1S_0695	NA	NA	NA	NA
A1S_0696	68.7415	94.3775	-0.45726	0.054898
A1S_0697	179.833	217.794	-0.27631	0.078159
A1S_0698	58.9213	59.7538	-0.020242	0.9981
A1S_0699	27.6193	26.8054	0.043154	0.86997
A1S_0700	24.5505	22.3379	0.13626	0.70937
A1S_0701	187.198	176.469	0.085148	0.48354
A1S_0702	57.08	53.0524	0.10557	0.64571
A1S_0703	117.843	118.391	-0.006695	0.9398
A1S_0704	20.8679	20.6625	0.014272	0.93743
A1S_0705	160.806	156.365	0.040403	0.70527
A1S_0706	112.319	98.845	0.18436	0.30179
A1S_0707	103.112	86.0008	0.26179	0.17878
A1S_0708	44.1909	36.299	0.28382	0.34459
A1S_0709	103.112	139.612	-0.4372	0.025396
A1S_0710	62.6038	56.4031	0.15048	0.51736
A1S_0711	17.1854	20.1041	-0.22631	0.6642
A1S_0712	210.521	212.768	-0.015319	0.96842
A1S_0713	163.261	140.17	0.22	0.14645
A1S_0714	0	1.11689	-0.86374	0.70699
A1S_0715	1.22753	0	1.1363	0.60581
A1S_0716	NA	NA	NA	NA
A1S_0717	NA	NA	NA	NA
A1S_0718	79.1754	100.52	-0.34436	0.13423
A1S_0719	28.2331	31.8314	-0.17307	0.68295
A1S_0720	5.52387	3.90913	0.49883	0.58293
A1S_0721	432.089	474.121	-0.13393	0.23834
A1S_0722	25.7781	24.0132	0.10232	0.76328
A1S_0723	27.6193	22.8963	0.27056	0.47379
A1S_0724	2.45505	4.46757	-0.86374	0.45217
A1S_0725	3.06882	1.11689	1.4582	0.32394
A1S_0726	30.6882	51.9355	-0.75904	0.02225
A1S_0727	6.75139	11.1689	-0.72623	0.30831
A1S_0728	2.45505	2.23379	0.13626	0.90618
A1S_0729	14.1166	25.1301	-0.83203	0.084444
A1S_0730	25.1643	21.221	0.24589	0.52965
A1S_0731	102.498	112.248	-0.13108	0.57583
A1S_0732	11.0477	18.9872	-0.78127	0.15608
A1S_0733	3.68258	7.2598	-0.97921	0.28548
A1S_0734	0	0	NA	NA
A1S_0735	4.9101	6.14291	-0.32317	0.72842
A1S_0736	97.5883	101.637	-0.058649	0.85339
A1S_0737	343.707	329.483	0.060975	0.46171
A1S_0738	115.387	113.365	0.025516	0.80788
A1S_0739	NA	NA	NA	NA
A1S_0740	NA	NA	NA	NA
A1S_0741	NA	NA	NA	NA
A1S_0742	NA	NA	NA	NA
A1S_0743	NA	NA	NA	NA
A1S_0744	0	0	NA	NA
A1S_0745	1376.67	1474.3	-0.098845	0.14887
A1S_0746	711.351	672.37	0.081308	0.18767
A1S_0747	1945.63	1945.63	1.1844e-06	0.65148
A1S_0748	NA	NA	NA	NA
A1S_0749	401.401	383.094	0.067345	0.39178
A1S_0750	428.407	420.51	0.02684	0.62989
A1S_0751	11.6615	12.8443	-0.13937	0.83899
A1S_0752	0	0	NA	NA
A1S_0753	20.2542	34.0652	-0.75008	0.06698
A1S_0754	106.795	83.2085	0.36004	0.06987
A1S_0755	31.9157	33.5068	-0.070188	0.89006
A1S_0756	36.8258	22.8963	0.6856	0.06205
A1S_0757	42.9634	53.6109	-0.31942	0.31071
A1S_0758	NA	NA	NA	NA
A1S_0759	NA	NA	NA	NA
A1S_0760	NA	NA	NA	NA
A1S_0761	3.68258	2.23379	0.72123	0.5379
A1S_0762	328.363	290.392	0.17729	0.087819
A1S_0763	52.7836	39.0913	0.43324	0.13357
A1S_0764	116.001	106.105	0.12865	0.44014
A1S_0765	265.146	338.419	-0.35202	0.0049605
A1S_0766	155.282	188.196	-0.27735	0.10023
A1S_0767	3.06882	3.90913	-0.34916	0.76459
A1S_0768	107.409	136.819	-0.34916	0.076438
A1S_0769	64.4451	63.6629	0.017618	0.87998
A1S_0770	65.0589	75.9487	-0.22328	0.40553
A1S_0771	NA	NA	NA	NA
A1S_0772	38.6671	46.9095	-0.27877	0.4094
A1S_0773	3.68258	7.2598	-0.97921	0.28548
A1S_0774	133.8	143.521	-0.10118	0.64309
A1S_0775	128.89	118.391	0.12259	0.43448
A1S_0776	133.8	174.794	-0.38557	0.027056
A1S_0777	27.0056	22.3379	0.27377	0.47417
A1S_0778	265.759	204.391	0.37879	0.0027821
A1S_0779	NA	NA	NA	NA
A1S_0780	273.125	298.769	-0.12947	0.36825
A1S_0781	24.5505	42.4419	-0.78974	0.032266
A1S_0782	33.757	30.7146	0.13626	0.66208
A1S_0783	130.732	160.274	-0.29393	0.10732
A1S_0784	179.833	185.404	-0.04402	0.87814
A1S_0785	33.1432	50.2602	-0.6007	0.069425
A1S_0786	110.477	113.365	-0.03722	0.93244
A1S_0787	288.469	304.912	-0.079977	0.6178
A1S_0788	312.405	301.003	0.053643	0.52239
A1S_0789	13.5028	10.6105	0.34777	0.5319
A1S_0790	110.477	130.676	-0.24225	0.23427
A1S_0791	415.518	362.432	0.1972	0.035206
A1S_0793	12.2753	8.93514	0.45819	0.44733
A1S_0794	49.101	41.8835	0.22937	0.40881
A1S_0795	16.5716	17.8703	-0.10885	0.85803
A1S_0796	19.0267	24.0132	-0.33581	0.47544
A1S_0797	116.001	102.196	0.18281	0.29754
A1S_0798	414.29	404.874	0.033169	0.59186
A1S_0799	200.701	169.209	0.24624	0.075502
A1S_0800	NA	NA	NA	NA
A1S_0801	66.2864	39.0913	0.76187	0.0061948
A1S_0802	55.8524	46.3511	0.26902	0.31081
A1S_0803	1753.52	1907.65	-0.12154	0.034673
A1S_0804	320.998	364.666	-0.18401	0.13907
A1S_0805	6.75139	6.70136	0.010732	0.96795
A1S_0806	68.7415	74.8318	-0.12247	0.67321
A1S_0807	52.1699	44.6757	0.22373	0.40484
A1S_0808	27.6193	19.5456	0.49883	0.21951
A1S_0809	13.5028	15.0781	-0.15919	0.79788
A1S_0810	212.976	184.287	0.20873	0.11316
A1S_0811	101.885	96.0528	0.085038	0.60562
A1S_0812	37.4395	26.8054	0.48204	0.16532
A1S_0813	235.685	274.756	-0.22129	0.11707
A1S_0814	23.9368	20.6625	0.21221	0.59005
A1S_0815	NA	NA	NA	NA
A1S_0816	NA	NA	NA	NA
A1S_0817	444.978	416.043	0.097004	0.23065
A1S_0818	86.5406	69.2474	0.32162	0.13967
A1S_0819	NA	NA	NA	NA
A1S_0820	0	0	NA	NA
A1S_0821	60.7625	70.3643	-0.21166	0.44954
A1S_0822	100.043	97.7281	0.03378	0.78995
A1S_0823	154.668	112.806	0.45533	0.0073032
A1S_0824	61.3763	70.9227	-0.20857	0.4549
A1S_0825	152.827	90.4683	0.75641	3.6056e-05
A1S_0826	96.9746	81.5332	0.25022	0.21021
A1S_0827	9.20645	5.02602	0.87323	0.25305
A1S_0828	280.49	255.21	0.13626	0.20769
A1S_0829	448.661	280.34	0.67845	1.0745e-10
A1S_0830	1.84129	1.11689	0.72123	0.66315
A1S_0831	1.22753	0	1.1363	0.60581
A1S_0832	NA	NA	NA	NA
A1S_0834	252.87	196.015	0.36744	0.0045096
A1S_0835	33.757	28.4808	0.2452	0.46773
A1S_0836	95.1333	92.7021	0.037348	0.78213
A1S_0837	198.245	199.924	-0.012162	0.95197
A1S_0838	105.567	134.027	-0.34436	0.083745
A1S_0839	64.4451	77.0656	-0.25802	0.32917
A1S_0840	340.025	292.067	0.21934	0.036584
A1S_0841	100.657	123.417	-0.29409	0.15741
A1S_0842	61.9901	69.2474	-0.15972	0.58172
A1S_0843	125.208	125.65	-0.0050929	0.93097
A1S_0844	138.71	197.132	-0.50708	0.0021786
A1S_0845	0	0	NA	NA
A1S_0846	NA	NA	NA	NA
A1S_0847	10.434	7.81825	0.41637	0.51953
A1S_0848	14.1166	14.5196	-0.040615	0.97079
A1S_0849	62.6038	64.2213	-0.036802	0.95042
A1S_0850	142.393	150.781	-0.082572	0.7143
A1S_0851	52.7836	68.1305	-0.36821	0.18738
A1S_0852	99.4296	115.598	-0.21737	0.31862
A1S_0853	47.8735	43.5588	0.13626	0.60274
A1S_0854	44.1909	38.5328	0.19766	0.4914
A1S_0855	56.4662	38.5328	0.5513	0.055442
A1S_0856	2.45505	1.67534	0.5513	0.68961
A1S_0857	69.969	87.6761	-0.32547	0.1864
A1S_0858	151.599	130.676	0.21427	0.1715
A1S_0859	365.803	319.99	0.19304	0.052423
A1S_0860	18.4129	24.5716	-0.41628	0.37141
A1S_0861	11.6615	7.81825	0.57684	0.36533
A1S_0862	243.05	250.184	-0.041735	0.87241
A1S_0863	809.554	741.058	0.12754	0.042844
A1S_0864	271.283	302.12	-0.15532	0.26479
A1S_0865	181.674	182.054	-0.0030118	0.90602
A1S_0866	NA	NA	NA	NA
A1S_0867	NA	NA	NA	NA
A1S_0868	NA	NA	NA	NA
A1S_0869	NA	NA	NA	NA
A1S_0870	37.4395	49.7017	-0.40873	0.21181
A1S_0871	203.769	206.067	-0.016175	0.97371
A1S_0872	15.9578	22.8963	-0.52085	0.28399
A1S_0873	322.226	379.744	-0.23695	0.047571
A1S_0874	45.4185	52.494	-0.20887	0.51964
A1S_0875	355.369	327.808	0.11647	0.21357
A1S_0876	1007.19	1055.46	-0.067548	0.46235
A1S_0877	96.3608	94.9359	0.021493	0.83907
A1S_0878	38.6671	39.6497	-0.036204	0.96249
A1S_0879	206.838	237.898	-0.20184	0.18643
A1S_0880	546.863	521.589	0.068266	0.31253
A1S_0881	116.615	116.715	-0.0012406	0.91722
A1S_0882	44.8047	40.7666	0.13626	0.61461
A1S_0883	96.9746	76.5072	0.34201	0.098781
A1S_0884	NA	NA	NA	NA
A1S_0885	123.98	75.9487	0.70701	0.00044053
A1S_0886	12.2753	11.7274	0.065874	0.88292
A1S_0887	483.032	484.173	-0.0034054	0.85064
A1S_0888	308.723	310.496	-0.0082635	0.9134
A1S_0889	5.52387	6.14291	-0.15324	0.87557
A1S_0890	176.764	220.586	-0.31952	0.039673
A1S_0891	44.8047	61.4291	-0.45527	0.12302
A1S_0892	449.888	473.004	-0.072286	0.58826
A1S_0893	2.45505	0	2.1363	0.25259
A1S_0894	206.224	215.56	-0.063877	0.75953
A1S_0895	149.758	116.715	0.35964	0.031986
A1S_0896	16.5716	17.3118	-0.063046	0.9322
A1S_0897	22.0955	33.5068	-0.6007	0.13822
A1S_0898	99.4296	119.508	-0.26535	0.21087
A1S_0899	60.1488	45.7926	0.39342	0.14127
A1S_0900	12.889	15.0781	-0.22631	0.70695
A1S_0901	19.6404	20.6625	-0.07319	0.90837
A1S_0902	31.3019	28.4808	0.13626	0.67387
A1S_0903	87.1544	69.2474	0.33181	0.12759
A1S_0904	122.139	129.56	-0.085093	0.72404
A1S_0905	53.3974	46.3511	0.20417	0.43657
A1S_0906	408.152	393.146	0.054042	0.46232
A1S_0907	73.6516	84.3254	-0.19525	0.44799
A1S_0908	131.959	113.923	0.21203	0.2062
A1S_0909	93.9058	84.3254	0.15525	0.41545
A1S_0910	56.4662	62.546	-0.14753	0.63223
A1S_0911	NA	NA	NA	NA
A1S_0912	NA	NA	NA	NA
A1S_0913	NA	NA	NA	NA
A1S_0914	NA	NA	NA	NA
A1S_0915	4.9101	3.35068	0.5513	0.57221
A1S_0916	8.59268	9.49359	-0.14384	0.85626
A1S_0917	16.5716	20.6625	-0.3183	0.53059
A1S_0918	3.06882	8.3767	-1.4487	0.11507
A1S_0919	14.7303	7.2598	1.0208	0.10063
A1S_0920	104.34	131.235	-0.33086	0.10024
A1S_0921	21.4817	20.1041	0.095621	0.79464
A1S_0922	9.82021	6.70136	0.5513	0.42443
A1S_0923	720.558	655.058	0.13749	0.04183
A1S_0924	149.758	122.858	0.28564	0.08015
A1S_0925	5.52387	3.35068	0.72123	0.45059
A1S_0926	66.9002	76.5072	-0.19358	0.47396
A1S_0927	403.856	414.367	-0.037069	0.87241
A1S_0928	160.806	187.638	-0.22263	0.19242
A1S_0929	229.547	251.859	-0.13383	0.39057
A1S_0930	160.806	135.702	0.24487	0.11338
A1S_0931	21.4817	20.1041	0.095621	0.79464
A1S_0932	65.6727	60.3122	0.12284	0.57628
A1S_0933	193.335	247.95	-0.35894	0.014201
A1S_0934	27.0056	29.5977	-0.13223	0.77166
A1S_0935	0	1.67534	-1.4487	0.48098
A1S_0936	13.5028	12.2858	0.13626	0.78224
A1S_0937	24.5505	27.9223	-0.18567	0.67939
A1S_0938	201.314	170.326	0.24115	0.080506
A1S_0939	202.542	189.872	0.093194	0.43363
A1S_0940	10.434	7.2598	0.52329	0.43138
A1S_0941	52.7836	77.0656	-0.546	0.039824
A1S_0942	6.13763	6.70136	-0.12677	0.89542
A1S_0943	7.97892	16.1949	-1.0213	0.09829
A1S_0944	79.1754	101.079	-0.35236	0.12435
A1S_0945	1.84129	2.79223	-0.6007	0.66869
A1S_0946	1.84129	0	1.7212	0.38988
A1S_0947	17.1854	17.3118	-0.010578	0.98328
A1S_0948	1.84129	0	1.7212	0.38988
A1S_0949	7.36516	6.14291	0.26179	0.71936
A1S_0950	1.84129	1.11689	0.72123	0.66315
A1S_0951	2.45505	4.46757	-0.86374	0.45217
A1S_0952	21.4817	13.9612	0.62169	0.18998
A1S_0953	23.323	21.221	0.13626	0.7164
A1S_0954	9.20645	5.58446	0.72123	0.33007
A1S_0955	4.9101	3.35068	0.5513	0.57221
A1S_0956	13.5028	7.2598	0.89525	0.15769
A1S_0957	13.5028	16.7534	-0.3112	0.58104
A1S_0958	24.5505	23.4548	0.065874	0.83501
A1S_0959	3.68258	1.67534	1.1363	0.3714
A1S_0960	103.726	87.6761	0.24252	0.20739
A1S_0961	79.7892	108.897	-0.4487	0.042905
A1S_0962	229.547	279.223	-0.28263	0.04119
A1S_0963	0	0	0.13626	0.95301
A1S_0964	31.3019	32.3899	-0.049293	0.93735
A1S_0965	513.106	507.069	0.017074	0.67438
A1S_0966	9.20645	5.58446	0.72123	0.33007
A1S_0967	0	2.79223	NA	NA
A1S_0968	8.59268	9.49359	-0.14384	0.85626
A1S_0969	11.0477	5.58446	0.98426	0.16737
A1S_0970	9.20645	10.052	-0.12677	0.8721
A1S_0971	336.956	290.951	0.21179	0.043578
A1S_0972	280.49	274.756	0.029799	0.67898
A1S_0973	43.5772	43.5588	0.00060787	0.9446
A1S_0974	13.5028	8.3767	0.6888	0.25664
A1S_0975	343.094	380.86	-0.15066	0.2264
A1S_0976	2.45505	2.23379	0.13626	0.90618
A1S_0977	15.9578	15.6365	0.029348	0.92207
A1S_0978	16.5716	20.6625	-0.3183	0.53059
A1S_0979	282.945	255.768	0.14568	0.18053
A1S_0980	58.3075	68.1305	-0.22462	0.42787
A1S_0981	4.9101	8.3767	-0.77063	0.35204
A1S_0982	19.0267	27.9223	-0.5534	0.21017
A1S_0983	47.2598	77.6241	-0.71589	0.0080198
A1S_0984	147.303	119.508	0.30169	0.068578
A1S_0985	33.1432	38.5328	-0.21737	0.56477
A1S_0986	30.0744	30.7146	-0.030387	0.97949
A1S_0987	93.9058	98.2866	-0.065781	0.82918
A1S_0988	36.212	44.6757	-0.30302	0.38045
A1S_0989	61.9901	79.2994	-0.35527	0.16992
A1S_0990	292.765	341.769	-0.22328	0.077611
A1S_0991	4.29634	6.14291	-0.51581	0.58243
A1S_0992	206.838	201.041	0.041015	0.66487
A1S_0993	215.431	187.08	0.20357	0.11903
A1S_0994	141.166	132.91	0.086935	0.53627
A1S_0995	87.1544	94.9359	-0.12338	0.63179
A1S_0996	33.757	37.9744	-0.16984	0.66218
A1S_0997	22.0955	11.1689	0.98426	0.050863
A1S_0998	231.389	160.833	0.52476	0.00020336
A1S_0999	303.199	270.847	0.16279	0.12749
A1S_1000	151.599	126.767	0.25808	0.10742
A1S_1001	602.102	564.031	0.094233	0.1731
A1S_1002	36.212	37.9744	-0.068557	0.88682
A1S_1003	8.59268	9.49359	-0.14384	0.85626
A1S_1004	211.748	175.352	0.27209	0.046211
A1S_1005	248.574	270.288	-0.12082	0.43022
A1S_1006	65.0589	70.3643	-0.1131	0.71002
A1S_1007	166.944	203.275	-0.28407	0.079936
A1S_1008	NA	NA	NA	NA
A1S_1009	699.076	755.02	-0.11106	0.23327
A1S_1010	4.9101	7.2598	-0.56418	0.51526
A1S_1011	3.68258	8.93514	-1.2788	0.13977
A1S_1012	3.68258	6.14291	-0.73821	0.44321
A1S_1013	3.06882	1.11689	1.4582	0.32394
A1S_1014	37.4395	38.5328	-0.041524	0.95026
A1S_1015	66.2864	51.9355	0.35199	0.16154
A1S_1016	16.5716	18.4287	-0.15324	0.78622
A1S_1017	27.6193	36.299	-0.39425	0.30311
A1S_1018	31.9157	41.325	-0.37275	0.29863
A1S_1019	39.8946	43.0004	-0.10816	0.78306
A1S_1020	108.636	89.9099	0.27295	0.15221
A1S_1021	56.4662	59.7538	-0.081642	0.82041
A1S_1022	233.23	211.651	0.14006	0.23964
A1S_1023	5.52387	5.58446	-0.01574	0.99527
A1S_1024	50.3286	53.6109	-0.091148	0.80394
A1S_1025	16.5716	13.4027	0.30619	0.53601
A1S_1026	88.9957	68.1305	0.38543	0.078854
A1S_1027	544.408	387.562	0.49026	7.851e-08
A1S_1028	114.774	101.637	0.17536	0.31749
A1S_1029	9.20645	6.70136	0.45819	0.51049
A1S_1030	9571.02	10049.2	-0.070342	0.015818
A1S_1031	2923.35	3129.53	-0.098323	0.036532
A1S_1032	44.8047	53.6109	-0.25887	0.41411
A1S_1033	24.5505	31.273	-0.34916	0.39699
A1S_1034	14.1166	16.7534	-0.24707	0.66373
A1S_1035	12.889	12.8443	0.0050184	0.96369
A1S_1036	119.07	137.378	-0.20634	0.3039
A1S_1037	292.151	343.445	-0.23336	0.063751
A1S_1038	41.1221	65.8967	-0.68029	0.019702
A1S_1039	60.7625	61.9876	-0.028796	0.97572
A1S_1040	54.0112	56.4031	-0.062517	0.87946
A1S_1041	31.9157	40.2081	-0.33322	0.3595
A1S_1042	NA	NA	NA	NA
A1S_1043	15.9578	23.4548	-0.55561	0.24898
A1S_1044	0	0	NA	NA
A1S_1045	71.8103	80.9747	-0.17328	0.51418
A1S_1046	32.5294	34.0652	-0.066554	0.89721
A1S_1047	23.9368	15.6365	0.61431	0.17088
A1S_1048	21.4817	17.3118	0.31135	0.47456
A1S_1049	11.0477	16.1949	-0.55179	0.34124
A1S_1050	177.991	149.105	0.25548	0.083819
A1S_1051	127.663	139.053	-0.1233	0.56223
A1S_1052	82.2443	86.0008	-0.064434	0.84475
A1S_1053	30.6882	44.1173	-0.52366	0.13495
A1S_1054	90.8369	78.7409	0.20616	0.30612
A1S_1055	1197.45	1172.18	0.030775	0.38331
A1S_1056	38.0533	36.8575	0.046065	0.84087
A1S_1057	17.1854	18.9872	-0.14384	0.79782
A1S_1058	19.0267	8.93514	1.0905	0.049197
A1S_1059	6.75139	2.79223	1.2738	0.1861
A1S_1060	9.82021	13.4027	-0.4487	0.47754
A1S_1061	4.29634	5.58446	-0.37831	0.69821
A1S_1062	117.843	106.663	0.1438	0.39275
A1S_1063	27.6193	30.1561	-0.12677	0.78036
A1S_1064	NA	NA	NA	NA
A1S_1065	102.498	73.7149	0.47557	0.023287
A1S_1066	263.304	223.937	0.23364	0.051883
A1S_1067	35.5983	47.4679	-0.41515	0.21533
A1S_1068	149.758	133.469	0.16613	0.27575
A1S_1069	189.039	134.586	0.49016	0.0015581
A1S_1070	42.3497	54.1693	-0.35513	0.25686
A1S_1071	0	0	NA	NA
A1S_1072	NA	NA	NA	NA
A1S_1073	NA	NA	NA	NA
A1S_1074	NA	NA	NA	NA
A1S_1075	NA	NA	NA	NA
A1S_1076	NA	NA	NA	NA
A1S_1077	NA	NA	NA	NA
A1S_1078	NA	NA	NA	NA
A1S_1079	NA	NA	NA	NA
A1S_1080	134.414	106.105	0.34119	0.052449
A1S_1081	2.45505	0	2.1363	0.25259
A1S_1082	NA	NA	NA	NA
A1S_1083	NA	NA	NA	NA
A1S_1084	NA	NA	NA	NA
A1S_1085	NA	NA	NA	NA
A1S_1086	NA	NA	NA	NA
A1S_1087	NA	NA	NA	NA
A1S_1088	NA	NA	NA	NA
A1S_1089	NA	NA	NA	NA
A1S_1090	NA	NA	NA	NA
A1S_1091	NA	NA	NA	NA
A1S_1092	NA	NA	NA	NA
A1S_1093	NA	NA	NA	NA
A1S_1094	NA	NA	NA	NA
A1S_1095	NA	NA	NA	NA
A1S_1096	NA	NA	NA	NA
A1S_1097	NA	NA	NA	NA
A1S_1098	NA	NA	NA	NA
A1S_1099	NA	NA	NA	NA
A1S_1100	NA	NA	NA	NA
A1S_1101	NA	NA	NA	NA
A1S_1102	NA	NA	NA	NA
A1S_1103	NA	NA	NA	NA
A1S_1104	NA	NA	NA	NA
A1S_1105	NA	NA	NA	NA
A1S_1106	NA	NA	NA	NA
A1S_1107	NA	NA	NA	NA
A1S_1108	NA	NA	NA	NA
A1S_1109	NA	NA	NA	NA
A1S_1110	NA	NA	NA	NA
A1S_1111	NA	NA	NA	NA
A1S_1112	NA	NA	NA	NA
A1S_1113	NA	NA	NA	NA
A1S_1114	NA	NA	NA	NA
A1S_1115	NA	NA	NA	NA
A1S_1116	NA	NA	NA	NA
A1S_1117	NA	NA	NA	NA
A1S_1118	NA	NA	NA	NA
A1S_1119	NA	NA	NA	NA
A1S_1120	NA	NA	NA	NA
A1S_1121	NA	NA	NA	NA
A1S_1122	NA	NA	NA	NA
A1S_1123	NA	NA	NA	NA
A1S_1124	NA	NA	NA	NA
A1S_1125	NA	NA	NA	NA
A1S_1126	5.52387	8.3767	-0.6007	0.45856
A1S_1127	1.84129	1.11689	0.72123	0.66315
A1S_1128	6.75139	10.052	-0.57423	0.4363
A1S_1129	13.5028	15.6365	-0.21166	0.7215
A1S_1130	8.59268	16.7534	-0.96327	0.1096
A1S_1131	4.9101	3.90913	0.32891	0.71971
A1S_1132	10.434	17.8703	-0.77627	0.17126
A1S_1133	8.59268	10.052	-0.22631	0.75887
A1S_1134	27.0056	22.8963	0.23814	0.52669
A1S_1135	95.747	94.9359	0.012274	0.87395
A1S_1136	136.255	140.17	-0.040865	0.90828
A1S_1137	93.292	73.7149	0.3398	0.10743
A1S_1138	12.2753	8.3767	0.5513	0.37184
A1S_1139	54.0112	41.325	0.38624	0.1702
A1S_1140	23.323	18.4287	0.3398	0.42087
A1S_1141	961.767	1390.53	-0.53188	1.5644e-17
A1S_1142	335.728	280.899	0.25725	0.016887
A1S_1143	0	0	NA	NA
A1S_1144	NA	NA	NA	NA
A1S_1145	NA	NA	NA	NA
A1S_1146	NA	NA	NA	NA
A1S_1147	NA	NA	NA	NA
A1S_1148	1.22753	1.11689	0.13626	0.93358
A1S_1149	NA	NA	NA	NA
A1S_1150	NA	NA	NA	NA
A1S_1151	NA	NA	NA	NA
A1S_1152	NA	NA	NA	NA
A1S_1153	NA	NA	NA	NA
A1S_1154	NA	NA	NA	NA
A1S_1155	NA	NA	NA	NA
A1S_1156	NA	NA	NA	NA
A1S_1157	NA	NA	NA	NA
A1S_1158	NA	NA	NA	NA
A1S_1159	NA	NA	NA	NA
A1S_1160	NA	NA	NA	NA
A1S_1161	NA	NA	NA	NA
A1S_1162	NA	NA	NA	NA
A1S_1163	NA	NA	NA	NA
A1S_1164	NA	NA	NA	NA
A1S_1165	NA	NA	NA	NA
A1S_1166	NA	NA	NA	NA
A1S_1167	NA	NA	NA	NA
A1S_1168	NA	NA	NA	NA
A1S_1169	NA	NA	NA	NA
A1S_1170	NA	NA	NA	NA
A1S_1171	NA	NA	NA	NA
A1S_1172	NA	NA	NA	NA
A1S_1173	0	2.23379	-1.8637	0.32837
A1S_1174	NA	NA	NA	NA
A1S_1175	NA	NA	NA	NA
A1S_1176	586.144	507.069	0.20907	0.0084828
A1S_1177	27.6193	22.8963	0.27056	0.47379
A1S_1178	244.891	185.404	0.40147	0.0025109
A1S_1179	444.978	394.822	0.17253	0.052239
A1S_1180	NA	NA	NA	NA
A1S_1181	151.599	147.43	0.040236	0.71419
A1S_1182	120.298	120.066	0.00278	0.89887
A1S_1183	144.234	141.287	0.029786	0.76671
A1S_1184	32.5294	40.7666	-0.32564	0.36735
A1S_1185	15.9578	21.221	-0.41122	0.41179
A1S_1186	NA	NA	NA	NA
A1S_1187	68.7415	53.6109	0.35866	0.14722
A1S_1188	32.5294	29.5977	0.13626	0.66791
A1S_1189	81.0167	64.7798	0.32268	0.15179
A1S_1190	81.0167	56.4031	0.52245	0.028557
A1S_1191	100.657	91.5852	0.13626	0.45043
A1S_1192	36.8258	49.7017	-0.43258	0.18686
A1S_1193	NA	NA	NA	NA
A1S_1194	65.0589	82.6501	-0.34527	0.17333
A1S_1195	78.5617	72.598	0.1139	0.56593
A1S_1196	19.6404	16.7534	0.22937	0.6014
A1S_1197	4.29634	2.79223	0.62169	0.55779
A1S_1198	2.45505	3.90913	-0.67109	0.57484
A1S_1199	240.595	239.015	0.0095058	0.81763
A1S_1200	0	0	NA	NA
A1S_1201	NA	NA	NA	NA
A1S_1202	74.2653	74.8318	-0.010963	0.96655
A1S_1203	92.6782	101.079	-0.12518	0.61497
A1S_1204	79.1754	134.027	-0.7594	0.00023868
A1S_1205	3740.27	3571.27	0.066708	0.0093267
A1S_1206	638.927	677.396	-0.084347	0.42473
A1S_1207	158.351	155.807	0.023369	0.78579
A1S_1208	382.988	412.133	-0.10581	0.40655
A1S_1209	17.1854	13.9612	0.29976	0.53624
A1S_1210	34.3707	26.247	0.38903	0.27086
A1S_1211	28.8469	20.6625	0.4814	0.22383
A1S_1212	100.043	74.2734	0.42971	0.040314
A1S_1213	175.536	103.871	0.75698	9.4004e-06
A1S_1214	111.705	88.793	0.33117	0.085057
A1S_1215	385.443	268.054	0.52399	1.6784e-06
A1S_1216	9.20645	20.6625	-1.1663	0.037069
A1S_1217	166.33	168.092	-0.015208	0.97136
A1S_1218	108.636	108.339	0.0039557	0.89914
A1S_1219	36.8258	53.0524	-0.5267	0.099284
A1S_1220	60.1488	57.52	0.064472	0.74835
A1S_1221	10.434	8.93514	0.22373	0.7095
A1S_1222	44.8047	38.5328	0.21756	0.45125
A1S_1223	1.84129	1.11689	0.72123	0.66315
A1S_1224	3.68258	4.46757	-0.27877	0.79905
A1S_1225	151.599	165.859	-0.12969	0.50179
A1S_1226	20.2542	32.9483	-0.70199	0.089736
A1S_1227	2.45505	5.02602	-1.0337	0.35218
A1S_1228	72.424	51.3771	0.49534	0.048136
A1S_1229	83.4718	59.1953	0.49581	0.03373
A1S_1230	216.658	222.82	-0.040458	0.88683
A1S_1231	11.0477	13.9612	-0.33767	0.58424
A1S_1232	33.757	38.5328	-0.1909	0.61673
A1S_1233	2.45505	1.67534	0.5513	0.68961
A1S_1234	NA	NA	NA	NA
A1S_1235	299.516	263.028	0.18742	0.087155
A1S_1236	181.674	146.313	0.31229	0.037048
A1S_1237	51.5561	40.2081	0.35866	0.2094
A1S_1238	225.865	234.548	-0.054421	0.80298
A1S_1239	163.261	178.144	-0.12587	0.50152
A1S_1240	166.33	149.664	0.15232	0.28626
A1S_1241	170.012	150.222	0.17854	0.21657
A1S_1242	413.676	364.107	0.18414	0.047711
A1S_1243	235.071	219.469	0.099078	0.37554
A1S_1244	36.212	37.9744	-0.068557	0.88682
A1S_1245	28.8469	34.6237	-0.26334	0.50406
A1S_1246	0	0	NA	NA
A1S_1247	38.6671	44.1173	-0.19024	0.59368
A1S_1248	65.6727	73.1565	-0.15569	0.5822
A1S_1249	170.626	203.833	-0.25655	0.11465
A1S_1250	17.1854	9.49359	0.85616	0.12446
A1S_1251	157.737	142.962	0.14189	0.32825
A1S_1252	61.3763	46.3511	0.40508	0.12732
A1S_1253	1.22753	3.35068	-1.4487	0.31894
A1S_1254	57.08	71.4811	-0.32458	0.23415
A1S_1255	18.4129	15.0781	0.28827	0.53625
A1S_1256	0	0	NA	NA
A1S_1257	54.0112	75.9487	-0.49177	0.064723
A1S_1258	85.3131	82.0916	0.055532	0.73191
A1S_1259	31.3019	29.0392	0.10825	0.72821
A1S_1260	0	1.11689	NA	NA
A1S_1261	NA	NA	NA	NA
A1S_1262	NA	NA	NA	NA
A1S_1263	NA	NA	NA	NA
A1S_1264	NA	NA	NA	NA
A1S_1265	NA	NA	NA	NA
A1S_1266	NA	NA	NA	NA
A1S_1267	NA	NA	NA	NA
A1S_1268	NA	NA	NA	NA
A1S_1269	NA	NA	NA	NA
A1S_1270	NA	NA	NA	NA
A1S_1271	NA	NA	NA	NA
A1S_1272	NA	NA	NA	NA
A1S_1273	NA	NA	NA	NA
A1S_1274	NA	NA	NA	NA
A1S_1275	NA	NA	NA	NA
A1S_1276	NA	NA	NA	NA
A1S_1277	NA	NA	NA	NA
A1S_1278	NA	NA	NA	NA
A1S_1279	NA	NA	NA	NA
A1S_1280	NA	NA	NA	NA
A1S_1281	NA	NA	NA	NA
A1S_1282	NA	NA	NA	NA
A1S_1283	NA	NA	NA	NA
A1S_1284	NA	NA	NA	NA
A1S_1285	NA	NA	NA	NA
A1S_1286	NA	NA	NA	NA
A1S_1287	NA	NA	NA	NA
A1S_1288	NA	NA	NA	NA
A1S_1289	NA	NA	NA	NA
A1S_1290	NA	NA	NA	NA
A1S_1291	NA	NA	NA	NA
A1S_1292	NA	NA	NA	NA
A1S_1293	NA	NA	NA	NA
A1S_1294	NA	NA	NA	NA
A1S_1295	NA	NA	NA	NA
A1S_1296	NA	NA	NA	NA
A1S_1297	NA	NA	NA	NA
A1S_1298	NA	NA	NA	NA
A1S_1299	NA	NA	NA	NA
A1S_1300	NA	NA	NA	NA
A1S_1301	NA	NA	NA	NA
A1S_1302	NA	NA	NA	NA
A1S_1303	NA	NA	NA	NA
A1S_1304	NA	NA	NA	NA
A1S_1305	NA	NA	NA	NA
A1S_1306	NA	NA	NA	NA
A1S_1307	NA	NA	NA	NA
A1S_1308	NA	NA	NA	NA
A1S_1309	NA	NA	NA	NA
A1S_1310	NA	NA	NA	NA
A1S_1311	NA	NA	NA	NA
A1S_1312	NA	NA	NA	NA
A1S_1313	NA	NA	NA	NA
A1S_1314	NA	NA	NA	NA
A1S_1315	NA	NA	NA	NA
A1S_1316	NA	NA	NA	NA
A1S_1317	NA	NA	NA	NA
A1S_1318	NA	NA	NA	NA
A1S_1319	NA	NA	NA	NA
A1S_1320	NA	NA	NA	NA
A1S_1321	NA	NA	NA	NA
A1S_1322	NA	NA	NA	NA
A1S_1323	NA	NA	NA	NA
A1S_1324	NA	NA	NA	NA
A1S_1325	NA	NA	NA	NA
A1S_1326	NA	NA	NA	NA
A1S_1327	NA	NA	NA	NA
A1S_1328	NA	NA	NA	NA
A1S_1329	NA	NA	NA	NA
A1S_1330	NA	NA	NA	NA
A1S_1331	NA	NA	NA	NA
A1S_1332	NA	NA	NA	NA
A1S_1333	NA	NA	NA	NA
A1S_1334	NA	NA	NA	NA
A1S_1335	NA	NA	NA	NA
A1S_1336	NA	NA	NA	NA
A1S_1337	NA	NA	NA	NA
A1S_1338	NA	NA	NA	NA
A1S_1339	NA	NA	NA	NA
A1S_1340	NA	NA	NA	NA
A1S_1341	NA	NA	NA	NA
A1S_1342	NA	NA	NA	NA
A1S_1343	NA	NA	NA	NA
A1S_1344	NA	NA	NA	NA
A1S_1345	NA	NA	NA	NA
A1S_1346	NA	NA	NA	NA
A1S_1347	NA	NA	NA	NA
A1S_1348	NA	NA	NA	NA
A1S_1349	NA	NA	NA	NA
A1S_1350	NA	NA	NA	NA
A1S_1351	NA	NA	NA	NA
A1S_1352	NA	NA	NA	NA
A1S_1353	NA	NA	NA	NA
A1S_1354	NA	NA	NA	NA
A1S_1355	NA	NA	NA	NA
A1S_1356	0	1.11689	-0.86374	0.70699
A1S_1357	NA	NA	NA	NA
A1S_1358	18.4129	17.8703	0.043154	0.89368
A1S_1359	0	2.23379	-1.8637	0.32837
A1S_1360	0	0	NA	NA
A1S_1361	1.84129	0	1.7212	0.38988
A1S_1362	5.52387	3.35068	0.72123	0.45059
A1S_1363	0	0	NA	NA
A1S_1364	5.52387	4.46757	0.30619	0.72087
A1S_1365	8.59268	8.93514	-0.056382	0.95891
A1S_1366	NA	NA	NA	NA
A1S_1367	105.567	108.897	-0.044803	0.90333
A1S_1368	899.777	944.891	-0.070581	0.45919
A1S_1369	3112.39	3490.85	-0.16555	4.5412e-05
A1S_1370	4234.97	5031.04	-0.24851	3.0118e-14
A1S_1371	66.2864	64.2213	0.04566	0.79223
A1S_1372	502.672	429.445	0.22714	0.0087711
A1S_1373	1245.94	1130.85	0.13982	0.0066244
A1S_1374	293.993	262.47	0.16363	0.13171
A1S_1375	1247.17	1098.46	0.18317	0.0006184
A1S_1376	568.345	488.641	0.21799	0.0071812
A1S_1377	217.272	207.742	0.06471	0.54089
A1S_1378	712.579	658.408	0.11407	0.083354
A1S_1379	129.504	98.845	0.38976	0.032281
A1S_1380	63.8314	47.4679	0.42731	0.10314
A1S_1381	3.68258	3.35068	0.13626	0.88523
A1S_1382	12.889	13.9612	-0.11528	0.86543
A1S_1383	1711.17	2464.98	-0.52659	2.4572e-29
A1S_1384	21.4817	30.7146	-0.51581	0.21888
A1S_1385	NA	NA	NA	NA
A1S_1386	49.101	76.5072	-0.63984	0.01754
A1S_1387	569.572	660.084	-0.21277	0.01982
A1S_1388	158.351	190.43	-0.26614	0.11313
A1S_1389	54.6249	72.598	-0.41037	0.12977
A1S_1390	173.081	259.678	-0.58527	5.6184e-05
A1S_1391	12.2753	16.1949	-0.39979	0.48557
A1S_1392	4.29634	5.02602	-0.22631	0.82816
A1S_1393	11.6615	15.0781	-0.3707	0.53238
A1S_1394	9.20645	8.93514	0.043154	0.92471
A1S_1395	48.4873	75.9487	-0.64742	0.016742
A1S_1396	4.29634	6.70136	-0.64134	0.48115
A1S_1397	3.68258	2.79223	0.3993	0.71229
A1S_1398	5.52387	7.2598	-0.39425	0.64513
A1S_1399	22.0955	18.9872	0.21873	0.59508
A1S_1400	67.5139	65.8967	0.03498	0.82309
A1S_1401	7.36516	11.1689	-0.6007	0.39206
A1S_1402	2.45505	2.79223	-0.18567	0.89602
A1S_1403	3.06882	1.67534	0.87323	0.50932
A1S_1404	1.84129	0	1.7212	0.38988
A1S_1405	9.82021	15.0781	-0.61862	0.30677
A1S_1406	7.97892	18.4287	-1.2077	0.042801
A1S_1407	12.889	7.2598	0.82814	0.19558
A1S_1408	6.75139	10.052	-0.57423	0.4363
A1S_1409	12.889	16.7534	-0.37831	0.50185
A1S_1410	34.9845	40.2081	-0.20077	0.58919
A1S_1411	198.245	213.327	-0.10578	0.55062
A1S_1412	116.615	136.261	-0.22462	0.26217
A1S_1413	9.82021	8.3767	0.22937	0.71184
A1S_1414	6.13763	7.2598	-0.24225	0.77922
A1S_1415	20.8679	24.5716	-0.23571	0.61632
A1S_1416	4.29634	3.90913	0.13626	0.8761
A1S_1417	16.5716	17.8703	-0.10885	0.85803
A1S_1418	12.889	13.9612	-0.11528	0.86543
A1S_1419	NA	NA	NA	NA
A1S_1420	NA	NA	NA	NA
A1S_1421	112.319	112.806	-0.0062487	0.93938
A1S_1422	14.1166	16.7534	-0.24707	0.66373
A1S_1423	4.9101	2.23379	1.1363	0.30201
A1S_1424	28.8469	19.5456	0.56157	0.16419
A1S_1425	30.0744	34.0652	-0.17976	0.6595
A1S_1426	29.4606	37.9744	-0.36624	0.32758
A1S_1427	22.0955	18.9872	0.21873	0.59508
A1S_1428	28.2331	24.0132	0.23356	0.52455
A1S_1429	41.1221	43.5588	-0.08305	0.84284
A1S_1430	3.68258	7.2598	-0.97921	0.28548
A1S_1431	11.6615	9.49359	0.29673	0.6136
A1S_1432	58.9213	53.0524	0.15137	0.52787
A1S_1433	2780.35	3700.27	-0.41236	1.3621e-27
A1S_1434	4141.67	5331.49	-0.36432	6.0727e-31
A1S_1435	125.208	118.391	0.080768	0.58251
A1S_1436	68.7415	68.1305	0.012881	0.89114
A1S_1437	60.1488	57.52	0.064472	0.74835
A1S_1438	17.7991	15.6365	0.18689	0.67746
A1S_1439	9.20645	13.4027	-0.54181	0.39477
A1S_1440	6.13763	11.1689	-0.86374	0.23455
A1S_1441	11.0477	8.3767	0.3993	0.52299
A1S_1442	178.605	228.963	-0.35834	0.018653
A1S_1443	215.431	210.534	0.033169	0.69906
A1S_1444	128.276	130.118	-0.020564	0.99863
A1S_1445	157.123	185.963	-0.24312	0.15436
A1S_1446	0	1.11689	-0.86374	0.70699
A1S_1447	4.29634	5.58446	-0.37831	0.69821
A1S_1448	40.5084	55.8446	-0.4632	0.13486
A1S_1449	30.6882	44.1173	-0.52366	0.13495
A1S_1450	32.5294	41.325	-0.34527	0.33566
A1S_1451	88.9957	96.6112	-0.11846	0.64509
A1S_1452	1.22753	0	1.1363	0.60581
A1S_1453	7.36516	7.81825	-0.086129	0.92979
A1S_1454	4.9101	1.67534	1.5513	0.19189
A1S_1455	23.9368	25.1301	-0.070188	0.90471
A1S_1456	12.889	16.7534	-0.37831	0.50185
A1S_1457	4.29634	6.14291	-0.51581	0.58243
A1S_1458	NA	NA	NA	NA
A1S_1459	NA	NA	NA	NA
A1S_1460	NA	NA	NA	NA
A1S_1461	131.345	134.586	-0.035159	0.93564
A1S_1462	483.032	413.25	0.2251	0.010807
A1S_1463	83.4718	90.4683	-0.11612	0.66339
A1S_1464	82.858	99.4035	-0.26265	0.2589
A1S_1465	414.904	390.354	0.087994	0.28433
A1S_1466	162.033	132.91	0.28584	0.06857
A1S_1467	1022.53	822.592	0.31389	6.65e-07
A1S_1468	134.414	129.56	0.053069	0.67715
A1S_1469	NA	NA	NA	NA
A1S_1470	NA	NA	NA	NA
A1S_1471	7.97892	10.6105	-0.41122	0.56167
A1S_1472	0	1.11689	NA	NA
A1S_1473	154.055	129.001	0.25606	0.10703
A1S_1474	447.433	442.29	0.016681	0.69779
A1S_1475	536.429	582.46	-0.11877	0.25647
A1S_1476	147.917	140.729	0.071872	0.58503
A1S_1477	11.6615	7.81825	0.57684	0.36533
A1S_1478	20.8679	30.1561	-0.53116	0.21031
A1S_1479	4.29634	4.46757	-0.056382	0.97094
A1S_1480	2.45505	3.90913	-0.67109	0.57484
A1S_1481	104.953	82.6501	0.34466	0.083788
A1S_1482	3.68258	3.35068	0.13626	0.88523
A1S_1483	6.13763	10.6105	-0.78974	0.28438
A1S_1484	9.82021	15.0781	-0.61862	0.30677
A1S_1485	7.36516	5.58446	0.3993	0.60199
A1S_1486	23.9368	21.221	0.17374	0.65067
A1S_1487	9.82021	9.49359	0.0488	0.91549
A1S_1488	4.29634	5.02602	-0.22631	0.82816
A1S_1489	118.456	153.014	-0.36931	0.047509
A1S_1490	NA	NA	NA	NA
A1S_1491	311.792	319.431	-0.034924	0.9026
A1S_1492	323.453	318.314	0.023104	0.69938
A1S_1493	359.051	359.64	-0.0023611	0.86342
A1S_1494	46.646	44.6757	0.062262	0.78308
A1S_1495	89.6094	108.339	-0.27383	0.21842
A1S_1496	210.521	182.612	0.20518	0.12076
A1S_1497	10.434	11.1689	-0.098202	0.90089
A1S_1498	44.1909	68.1305	-0.62455	0.028394
A1S_1499	36.212	50.2602	-0.47295	0.14782
A1S_1500	6.75139	8.93514	-0.40431	0.60045
A1S_1501	3.68258	3.35068	0.13626	0.88523
A1S_1502	3.68258	8.3767	-1.1857	0.17848
A1S_1503	41.1221	65.8967	-0.68029	0.019702
A1S_1504	57.08	51.9355	0.13626	0.56982
A1S_1505	290.924	427.212	-0.55431	9.1073e-07
A1S_1506	13.5028	15.0781	-0.15919	0.79788
A1S_1507	5.52387	3.35068	0.72123	0.45059
A1S_1508	8.59268	12.2858	-0.51581	0.43681
A1S_1509	3.06882	1.67534	0.87323	0.50932
A1S_1510	17.1854	22.3379	-0.37831	0.43805
A1S_1511	516.175	490.316	0.074148	0.29609
A1S_1512	25.1643	24.0132	0.06755	0.82986
A1S_1513	41.1221	42.4419	-0.045575	0.93762
A1S_1514	27.6193	32.3899	-0.22986	0.57533
A1S_1515	23.323	18.4287	0.3398	0.42087
A1S_1516	4.9101	6.70136	-0.4487	0.61551
A1S_1517	67.5139	72.0396	-0.093605	0.76592
A1S_1518	123.366	116.715	0.079956	0.58825
A1S_1519	279.262	191.547	0.54392	2.5487e-05
A1S_1520	454.185	382.536	0.24768	0.0071897
A1S_1521	317.929	259.119	0.29509	0.0086893
A1S_1522	89.6094	87.6761	0.031467	0.80915
A1S_1523	19.6404	12.2858	0.67683	0.17772
A1S_1524	125.821	205.508	-0.70782	1.9554e-05
A1S_1525	6.13763	12.8443	-1.0654	0.12714
A1S_1526	519.244	895.19	-0.78578	1.2119e-22
A1S_1527	20.8679	16.7534	0.31684	0.47415
A1S_1528	289.082	354.613	-0.29477	0.016283
A1S_1529	9.82021	9.49359	0.0488	0.91549
A1S_1530	155.282	151.339	0.037108	0.72493
A1S_1531	33.757	30.7146	0.13626	0.66208
A1S_1532	67.5139	52.494	0.36303	0.14654
A1S_1533	66.2864	64.2213	0.04566	0.79223
A1S_1534	33.1432	39.0913	-0.23813	0.5229
A1S_1535	393.422	360.756	0.12505	0.16499
A1S_1536	30.0744	22.3379	0.42904	0.26157
A1S_1537	34.9845	29.0392	0.26871	0.42294
A1S_1538	134.414	92.1437	0.54473	0.0034482
A1S_1539	30.6882	40.7666	-0.40971	0.25702
A1S_1540	35.5983	30.1561	0.23936	0.46533
A1S_1541	65.6727	42.4419	0.6298	0.020486
A1S_1542	50.9423	37.9744	0.42384	0.14829
A1S_1543	189.039	125.65	0.58927	0.00020493
A1S_1544	0	0	NA	NA
A1S_1545	285.4	298.769	-0.066045	0.70513
A1S_1546	212.362	185.404	0.19585	0.13453
A1S_1547	78.5617	76.5072	0.038231	0.79867
A1S_1548	74.2653	60.8707	0.28694	0.21604
A1S_1549	55.2387	50.8186	0.12032	0.61444
A1S_1550	78.5617	73.1565	0.10284	0.59752
A1S_1551	77.3342	78.1825	-0.01574	0.9823
A1S_1552	96.3608	83.2085	0.21172	0.28068
A1S_1553	8.59268	11.1689	-0.37831	0.58345
A1S_1554	20.2542	21.7794	-0.10475	0.85056
A1S_1555	274.966	214.443	0.35866	0.0037426
A1S_1556	27.0056	26.8054	0.010732	0.93596
A1S_1557	101.885	103.313	-0.020079	0.99686
A1S_1558	23.9368	21.7794	0.13626	0.71286
A1S_1559	19.6404	24.5716	-0.32317	0.48739
A1S_1560	122.139	149.664	-0.2932	0.12063
A1S_1561	109.864	115.598	-0.073408	0.78457
A1S_1562	22.0955	21.7794	0.020786	0.92381
A1S_1563	6.13763	11.1689	-0.86374	0.23455
A1S_1564	12.2753	13.4027	-0.12677	0.85253
A1S_1565	38.0533	44.6757	-0.23147	0.50745
A1S_1566	60.1488	70.3643	-0.22631	0.41669
A1S_1567	174.922	188.196	-0.10552	0.57621
A1S_1568	403.856	356.847	0.17853	0.056826
A1S_1569	23.9368	26.8054	-0.1633	0.72533
A1S_1570	23.9368	17.3118	0.46747	0.28017
A1S_1571	69.969	58.6369	0.25491	0.27933
A1S_1572	NA	NA	NA	NA
A1S_1573	NA	NA	NA	NA
A1S_1574	NA	NA	NA	NA
A1S_1575	84.6993	92.1437	-0.12153	0.64282
A1S_1576	30.6882	34.0652	-0.15062	0.71764
A1S_1577	44.1909	82.6501	-0.90327	0.00077298
A1S_1578	61.9901	52.494	0.23989	0.33438
A1S_1579	337.57	301.561	0.16274	0.1079
A1S_1580	12.889	11.1689	0.20665	0.69929
A1S_1581	NA	NA	NA	NA
A1S_1582	NA	NA	NA	NA
A1S_1583	NA	NA	NA	NA
A1S_1584	NA	NA	NA	NA
A1S_1585	NA	NA	NA	NA
A1S_1586	4.29634	5.02602	-0.22631	0.82816
A1S_1587	NA	NA	NA	NA
A1S_1588	NA	NA	NA	NA
A1S_1589	5.52387	3.35068	0.72123	0.45059
A1S_1590	1.84129	0	NA	NA
A1S_1591	14.1166	7.81825	0.85247	0.16531
A1S_1592	2.45505	0	NA	NA
A1S_1593	1.84129	2.23379	-0.27877	0.85714
A1S_1594	2.45505	2.23379	0.13626	0.90618
A1S_1595	NA	NA	NA	NA
A1S_1596	NA	NA	NA	NA
A1S_1597	NA	NA	NA	NA
A1S_1598	NA	NA	NA	NA
A1S_1599	NA	NA	NA	NA
A1S_1600	NA	NA	NA	NA
A1S_1601	255.325	223.937	0.18924	0.11123
A1S_1602	12.889	10.6105	0.28065	0.61328
A1S_1603	9.82021	10.052	-0.033662	0.98423
A1S_1604	7.36516	7.2598	0.020786	0.95597
A1S_1605	23.9368	26.8054	-0.1633	0.72533
A1S_1606	NA	NA	NA	NA
A1S_1607	1.84129	3.35068	-0.86374	0.51499
A1S_1608	30.6882	38.5328	-0.32841	0.37674
A1S_1609	55.2387	40.2081	0.45819	0.10697
A1S_1610	187.812	173.118	0.11753	0.36231
A1S_1611	44.1909	40.2081	0.13626	0.61704
A1S_1612	41.7359	56.9615	-0.4487	0.14312
A1S_1613	92.6782	89.9099	0.043751	0.76217
A1S_1614	129.504	141.287	-0.12563	0.55036
A1S_1615	119.07	113.923	0.06375	0.65441
A1S_1616	42.3497	50.8186	-0.26301	0.41889
A1S_1617	552.387	388.12	0.50917	2.2503e-08
A1S_1618	63.8314	84.3254	-0.4017	0.10985
A1S_1619	36.8258	48.5848	-0.39979	0.22708
A1S_1620	28.2331	34.6237	-0.29437	0.45351
A1S_1621	19.0267	28.4808	-0.58197	0.18454
A1S_1622	5.52387	3.90913	0.49883	0.58293
A1S_1623	333.273	355.73	-0.094078	0.50546
A1S_1624	303.813	341.769	-0.16984	0.1899
A1S_1625	82.2443	58.0784	0.50191	0.03315
A1S_1626	20.2542	31.8314	-0.65223	0.11891
A1S_1627	40.5084	50.2602	-0.3112	0.33913
A1S_1628	360.279	307.146	0.23019	0.024784
A1S_1629	104.34	79.2994	0.39591	0.051371
A1S_1630	377.464	433.913	-0.20107	0.075551
A1S_1631	1484.08	1442.47	0.04103	0.24549
A1S_1632	244.891	261.353	-0.093857	0.56932
A1S_1633	409.994	384.77	0.091607	0.2718
A1S_1634	221.568	222.82	-0.0081269	0.9258
A1S_1635	31.9157	36.299	-0.18567	0.63747
A1S_1636	64.4451	77.6241	-0.26843	0.30749
A1S_1637	1.22753	0	NA	NA
A1S_1638	290.31	202.158	0.52211	3.4308e-05
A1S_1639	212.976	176.469	0.27127	0.046161
A1S_1640	28.8469	35.7406	-0.30915	0.42333
A1S_1641	93.292	82.6501	0.17474	0.36894
A1S_1642	43.5772	37.4159	0.21992	0.45327
A1S_1643	28.2331	35.7406	-0.34018	0.37774
A1S_1644	292.151	271.405	0.10627	0.29563
A1S_1645	168.171	188.755	-0.16658	0.3404
A1S_1646	27.6193	33.5068	-0.27877	0.48567
A1S_1647	13.5028	17.8703	-0.40431	0.45887
A1S_1648	11.6615	12.2858	-0.075241	0.92654
A1S_1649	8.59268	6.70136	0.35866	0.60835
A1S_1650	15.9578	16.1949	-0.021278	0.99936
A1S_1651	109.25	104.429	0.065102	0.66318
A1S_1652	37.4395	54.1693	-0.53291	0.092137
A1S_1653	3.06882	5.02602	-0.71173	0.50219
A1S_1654	10.434	10.052	0.053801	0.90676
A1S_1655	126.435	116.157	0.12232	0.43971
A1S_1656	37.4395	36.299	0.044632	0.84544
A1S_1657	11.6615	10.6105	0.13626	0.79728
A1S_1658	134.414	130.676	0.040685	0.72832
A1S_1659	12.2753	14.5196	-0.24225	0.69177
A1S_1660	33.1432	48.5848	-0.55179	0.099258
A1S_1661	4.29634	2.79223	0.62169	0.55779
A1S_1662	9.20645	6.70136	0.45819	0.51049
A1S_1663	9.82021	11.1689	-0.18567	0.79379
A1S_1664	253.484	256.885	-0.019229	0.98974
A1S_1665	37.4395	34.0652	0.13626	0.64533
A1S_1666	3.68258	5.58446	-0.6007	0.54504
A1S_1667	25.1643	42.4419	-0.75411	0.039923
A1S_1668	30.6882	23.4548	0.3878	0.29949
A1S_1669	65.6727	73.1565	-0.15569	0.5822
A1S_1670	83.4718	86.5592	-0.052399	0.88671
A1S_1671	173.695	206.067	-0.24656	0.1281
A1S_1672	80.403	73.7149	0.12529	0.52961
A1S_1673	44.8047	46.9095	-0.06623	0.88035
A1S_1674	125.821	167.534	-0.41308	0.020533
A1S_1675	5.52387	5.02602	0.13626	0.85967
A1S_1676	166.33	160.833	0.048487	0.66371
A1S_1677	21.4817	12.8443	0.74198	0.12753
A1S_1678	154.055	177.586	-0.20508	0.24554
A1S_1679	146.689	166.975	-0.18687	0.30871
A1S_1680	NA	NA	NA	NA
A1S_1681	4.9101	3.90913	0.32891	0.71971
A1S_1682	66.2864	70.3643	-0.086129	0.79152
A1S_1683	152.827	174.794	-0.19375	0.27864
A1S_1684	23.323	21.7794	0.098788	0.78068
A1S_1685	13.5028	12.2858	0.13626	0.78224
A1S_1686	79.1754	68.6889	0.20498	0.34179
A1S_1687	1530.11	1849.02	-0.27312	3.8769e-07
A1S_1688	NA	NA	NA	NA
A1S_1689	28.8469	28.4808	0.018426	0.91786
A1S_1690	203.156	192.664	0.076498	0.50201
A1S_1691	62.6038	56.4031	0.15048	0.51736
A1S_1692	96.3608	78.1825	0.3016	0.14086
A1S_1693	73.0378	55.2862	0.40172	0.0987
A1S_1694	122.139	80.9747	0.59298	0.0026949
A1S_1695	112.319	146.313	-0.38146	0.045371
A1S_1696	348.617	370.808	-0.089029	0.52637
A1S_1697	78.5617	73.1565	0.10284	0.59752
A1S_1698	12.2753	12.8443	-0.065371	0.9384
A1S_1699	23.9368	20.1041	0.25174	0.53143
A1S_1700	17.1854	13.4027	0.35866	0.46864
A1S_1701	29.4606	29.0392	0.020786	0.91207
A1S_1702	12.889	10.052	0.35866	0.53027
A1S_1703	4.9101	2.79223	0.81433	0.43086
A1S_1704	29.4606	43.0004	-0.54556	0.12496
A1S_1705	152.213	188.755	-0.31042	0.064627
A1S_1706	12.889	3.90913	1.7212	0.022911
A1S_1707	14.7303	13.9612	0.077369	0.85531
A1S_1708	35.5983	40.2081	-0.17568	0.6407
A1S_1709	60.1488	70.3643	-0.22631	0.41669
A1S_1710	4.9101	5.58446	-0.18567	0.85336
A1S_1711	6.75139	6.70136	0.010732	0.96795
A1S_1712	11.6615	13.9612	-0.25967	0.67589
A1S_1713	65.6727	104.429	-0.66916	0.0038313
A1S_1714	23.9368	21.7794	0.13626	0.71286
A1S_1715	3.68258	6.14291	-0.73821	0.44321
A1S_1716	47.2598	64.7798	-0.45493	0.11352
A1S_1717	3.06882	2.23379	0.45819	0.70399
A1S_1718	6.13763	8.93514	-0.54181	0.48716
A1S_1719	0	0	0.13626	0.95301
A1S_1720	6.13763	10.052	-0.71173	0.34261
A1S_1721	6.75139	5.58446	0.27377	0.72046
A1S_1722	4.9101	1.67534	1.5513	0.19189
A1S_1723	9.20645	8.93514	0.043154	0.92471
A1S_1724	31.3019	34.6237	-0.14551	0.72595
A1S_1725	28.2331	21.7794	0.37442	0.33464
A1S_1726	1177.81	1296.15	-0.13813	0.043236
A1S_1727	50.9423	53.6109	-0.07366	0.85162
A1S_1728	81.6305	103.871	-0.34761	0.12433
A1S_1729	1577.37	1344.74	0.2302	2.606e-06
A1S_1730	645.679	542.81	0.25037	0.0012135
A1S_1731	1317.75	1140.35	0.2086	8.1367e-05
A1S_1732	675.753	541.693	0.31902	4.15e-05
A1S_1733	6.75139	5.58446	0.27377	0.72046
A1S_1734	NA	NA	NA	NA
A1S_1735	NA	NA	NA	NA
A1S_1736	303.199	264.704	0.19589	0.073704
A1S_1737	87.7681	79.2994	0.14639	0.45397
A1S_1738	154.055	172.56	-0.16366	0.37149
A1S_1739	4.9101	0	3.1363	0.046452
A1S_1740	1.22753	2.23379	-0.86374	0.595
A1S_1741	3.06882	1.67534	0.87323	0.50932
A1S_1742	1.22753	0	1.1363	0.60581
A1S_1743	4.9101	5.58446	-0.18567	0.85336
A1S_1744	2.45505	1.67534	0.5513	0.68961
A1S_1745	4.9101	5.02602	-0.033662	0.98885
A1S_1746	9.82021	9.49359	0.0488	0.91549
A1S_1747	4.29634	6.70136	-0.64134	0.48115
A1S_1748	NA	NA	NA	NA
A1S_1749	NA	NA	NA	NA
A1S_1750	532.746	457.368	0.22009	0.0086731
A1S_1751	39.2808	39.0913	0.00698	0.9319
A1S_1752	30.6882	27.3639	0.16541	0.62307
A1S_1753	22.7092	30.1561	-0.40917	0.33025
A1S_1754	26.3918	21.7794	0.27713	0.4745
A1S_1755	14.1166	17.8703	-0.34018	0.53281
A1S_1756	44.1909	38.5328	0.19766	0.4914
A1S_1757	2.45505	3.90913	-0.67109	0.57484
A1S_1758	3.06882	5.02602	-0.71173	0.50219
A1S_1759	1.22753	1.11689	0.13626	0.93358
A1S_1760	NA	NA	NA	NA
A1S_1761	NA	NA	NA	NA
A1S_1762	NA	NA	NA	NA
A1S_1763	0	0	NA	NA
A1S_1764	11.0477	17.3118	-0.64801	0.253
A1S_1765	NA	NA	NA	NA
A1S_1766	9.82021	11.1689	-0.18567	0.79379
A1S_1767	9.20645	17.8703	-0.95685	0.10038
A1S_1768	2.45505	1.67534	0.5513	0.68961
A1S_1769	1.84129	3.90913	-1.0861	0.39244
A1S_1770	12.2753	12.8443	-0.065371	0.9384
A1S_1771	14.7303	10.6105	0.4733	0.39177
A1S_1772	4.29634	4.46757	-0.056382	0.97094
A1S_1773	7.97892	12.2858	-0.62273	0.3533
A1S_1774	3.06882	3.35068	-0.12677	0.92595
A1S_1775	NA	NA	NA	NA
A1S_1776	0	2.79223	-2.1857	0.22475
A1S_1777	9.20645	4.46757	1.0432	0.1866
A1S_1778	2.45505	1.67534	0.5513	0.68961
A1S_1779	15.3441	21.7794	-0.50528	0.31003
A1S_1780	37.4395	42.4419	-0.18093	0.62038
A1S_1781	26.3918	30.1561	-0.19236	0.65528
A1S_1782	0	1.67534	-1.4487	0.48098
A1S_1783	7.36516	12.8443	-0.80234	0.23227
A1S_1784	6.75139	13.4027	-0.98927	0.14322
A1S_1785	7.36516	12.8443	-0.80234	0.23227
A1S_1786	1.84129	1.67534	0.13626	0.9187
A1S_1787	2.45505	1.11689	1.1363	0.4655
A1S_1788	30.0744	20.1041	0.58105	0.14348
A1S_1789	55.8524	54.1693	0.044145	0.81316
A1S_1790	22.7092	16.7534	0.43883	0.31969
A1S_1791	23.9368	17.3118	0.46747	0.28017
A1S_1792	9.82021	10.6105	-0.11166	0.88694
A1S_1793	12.889	10.052	0.35866	0.53027
A1S_1794	15.9578	16.7534	-0.070188	0.92214
A1S_1795	42.3497	51.3771	-0.27877	0.38794
A1S_1796	0	0	NA	NA
A1S_1797	NA	NA	NA	NA
A1S_1798	34.3707	43.0004	-0.32317	0.35825
A1S_1799	6.13763	7.2598	-0.24225	0.77922
A1S_1800	4.29634	7.81825	-0.86374	0.31995
A1S_1801	NA	NA	NA	NA
A1S_1802	1.22753	1.67534	-0.4487	0.80173
A1S_1803	0	0	NA	NA
A1S_1804	4.9101	2.79223	0.81433	0.43086
A1S_1805	14.1166	12.8443	0.13626	0.77747
A1S_1806	11.0477	11.7274	-0.086129	0.91407
A1S_1807	25.1643	23.4548	0.1015	0.76751
A1S_1808	1.84129	1.67534	0.13626	0.9187
A1S_1809	2.45505	2.23379	0.13626	0.90618
A1S_1810	17.1854	12.8443	0.42006	0.40484
A1S_1811	NA	NA	NA	NA
A1S_1812	NA	NA	NA	NA
A1S_1813	0	0	NA	NA
A1S_1814	NA	NA	NA	NA
A1S_1815	NA	NA	NA	NA
A1S_1816	NA	NA	NA	NA
A1S_1817	NA	NA	NA	NA
A1S_1818	NA	NA	NA	NA
A1S_1819	NA	NA	NA	NA
A1S_1820	NA	NA	NA	NA
A1S_1821	NA	NA	NA	NA
A1S_1822	NA	NA	NA	NA
A1S_1823	14.7303	15.0781	-0.033662	0.98069
A1S_1824	44.8047	53.0524	-0.24377	0.44556
A1S_1825	34.3707	32.3899	0.085637	0.763
A1S_1826	21.4817	27.9223	-0.37831	0.38593
A1S_1827	288.469	304.912	-0.079977	0.6178
A1S_1828	113.546	143.521	-0.33798	0.079055
A1S_1829	NA	NA	NA	NA
A1S_1830	NA	NA	NA	NA
A1S_1831	95.747	91.0268	0.072937	0.65684
A1S_1832	66.9002	64.2213	0.058957	0.75141
A1S_1833	NA	NA	NA	NA
A1S_1834	NA	NA	NA	NA
A1S_1835	3.06882	1.67534	0.87323	0.50932
A1S_1836	8.59268	3.90913	1.1363	0.17213
A1S_1837	6.75139	7.2598	-0.10475	0.91338
A1S_1838	6.13763	6.70136	-0.12677	0.89542
A1S_1839	14.7303	11.1689	0.3993	0.46078
A1S_1840	77.9479	64.2213	0.27946	0.21563
A1S_1841	211.748	244.041	-0.20477	0.17409
A1S_1842	90.8369	102.754	-0.17785	0.44948
A1S_1843	0	0	0.13626	0.95301
A1S_1844	NA	NA	NA	NA
A1S_1845	NA	NA	NA	NA
A1S_1846	NA	NA	NA	NA
A1S_1847	NA	NA	NA	NA
A1S_1848	NA	NA	NA	NA
A1S_1849	1.22753	3.35068	-1.4487	0.31894
A1S_1850	139.938	158.599	-0.18059	0.33928
A1S_1851	133.8	111.689	0.26059	0.12716
A1S_1852	11.0477	15.6365	-0.50117	0.39341
A1S_1853	0	1.11689	-0.86374	0.70699
A1S_1854	20.8679	22.8963	-0.13383	0.79576
A1S_1855	9.82021	5.02602	0.96634	0.19966
A1S_1856	597.805	569.057	0.071103	0.27614
A1S_1857	681.277	634.954	0.10159	0.1236
A1S_1858	1002.89	1037.04	-0.048303	0.6675
A1S_1859	525.995	591.395	-0.16907	0.086173
A1S_1860	689.87	694.707	-0.010081	0.88929
A1S_1861	137.483	121.741	0.17543	0.27376
A1S_1862	117.843	122.858	-0.060134	0.83281
A1S_1863	315.474	360.198	-0.19127	0.12512
A1S_1864	331.432	336.743	-0.022936	0.98525
A1S_1865	90.2232	98.2866	-0.1235	0.62545
A1S_1866	NA	NA	NA	NA
A1S_1867	302.585	208.859	0.53481	1.568e-05
A1S_1868	NA	NA	NA	NA
A1S_1869	4.9101	2.23379	1.1363	0.30201
A1S_1870	14.1166	13.4027	0.074862	0.86184
A1S_1871	0	0	0.13626	0.95301
A1S_1872	81.0167	107.222	-0.40431	0.069611
A1S_1873	55.8524	59.1953	-0.083863	0.81489
A1S_1874	2.45505	5.58446	-1.1857	0.27196
A1S_1875	19.0267	20.6625	-0.11899	0.83043
A1S_1876	25.1643	24.0132	0.06755	0.82986
A1S_1877	14.1166	17.3118	-0.29437	0.5961
A1S_1878	19.0267	16.7534	0.18357	0.672
A1S_1879	169.399	137.378	0.30227	0.050421
A1S_1880	228.32	271.963	-0.25236	0.073254
A1S_1881	34.9845	43.0004	-0.29763	0.39821
A1S_1882	27.0056	28.4808	-0.076731	0.88536
A1S_1883	4.29634	2.23379	0.94362	0.40538
A1S_1884	28.2331	19.5456	0.53054	0.19022
A1S_1885	31.9157	29.5977	0.10878	0.72461
A1S_1886	6.13763	3.90913	0.65084	0.46622
A1S_1887	0	2.23379	-1.8637	0.32837
A1S_1888	9.20645	3.35068	1.4582	0.087547
A1S_1889	18.4129	17.3118	0.088957	0.82007
A1S_1890	16.5716	24.0132	-0.53511	0.26027
A1S_1891	2.45505	0	2.1363	0.25259
A1S_1892	NA	NA	NA	NA
A1S_1893	NA	NA	NA	NA
A1S_1894	NA	NA	NA	NA
A1S_1895	31.3019	22.8963	0.45114	0.23129
A1S_1896	157.737	143.521	0.13626	0.34477
A1S_1897	22.0955	32.3899	-0.55179	0.17832
A1S_1898	630.948	509.303	0.309	0.00011785
A1S_1899	191.494	146.313	0.38824	0.0094724
A1S_1900	826.739	689.681	0.2615	0.00014204
A1S_1901	3.68258	2.79223	0.3993	0.71229
A1S_1902	45.4185	46.9095	-0.046601	0.93172
A1S_1903	32.5294	27.9223	0.22033	0.51633
A1S_1904	4.29634	6.14291	-0.51581	0.58243
A1S_1905	63.8314	83.767	-0.39212	0.1197
A1S_1906	49.101	65.3382	-0.41217	0.14889
A1S_1907	103.726	121.741	-0.23104	0.27481
A1S_1908	440.682	397.055	0.1504	0.085936
A1S_1909	23.323	22.8963	0.026638	0.91087
A1S_1910	3756.23	3905.22	-0.056117	0.2841
A1S_1911	238.14	255.21	-0.099875	0.54315
A1S_1912	74.2653	68.6889	0.11261	0.58031
A1S_1913	214.817	251.301	-0.22631	0.12478
A1S_1914	33.1432	33.5068	-0.01574	0.98842
A1S_1915	193.335	239.015	-0.306	0.040444
A1S_1916	220.341	215.56	0.031646	0.70391
A1S_1917	45.4185	47.4679	-0.063675	0.88632
A1S_1918	50.3286	50.2602	0.0019619	0.93674
A1S_1919	284.786	285.925	-0.005756	0.90039
A1S_1920	1020.07	1116.89	-0.13082	0.078153
A1S_1921	32.5294	52.494	-0.69041	0.034895
A1S_1922	155.896	153.573	0.02166	0.79538
A1S_1923	15.9578	15.6365	0.029348	0.92207
A1S_1924	NA	NA	NA	NA
A1S_1925	NA	NA	NA	NA
A1S_1926	1.84129	2.79223	-0.6007	0.66869
A1S_1927	4.9101	5.58446	-0.18567	0.85336
A1S_1928	20.8679	23.4548	-0.16859	0.73344
A1S_1929	157.123	155.807	0.012142	0.83959
A1S_1930	266.987	223.937	0.25368	0.035338
A1S_1931	139.324	158.04	-0.18185	0.33646
A1S_1932	8331.22	8870.36	-0.090465	0.0014916
A1S_1933	NA	NA	NA	NA
A1S_1934	126.435	122.858	0.041404	0.73327
A1S_1935	1.84129	1.11689	0.72123	0.66315
A1S_1936	60.7625	44.1173	0.46184	0.08867
A1S_1937	2.45505	2.79223	-0.18567	0.89602
A1S_1938	11.0477	11.1689	-0.01574	0.99331
A1S_1939	82.858	115.04	-0.47342	0.028394
A1S_1940	281.104	321.665	-0.19446	0.14005
A1S_1941	68.7415	53.0524	0.37376	0.1328
A1S_1942	7.36516	6.70136	0.13626	0.83824
A1S_1943	9.20645	14.5196	-0.65729	0.28885
A1S_1944	15.3441	18.9872	-0.30734	0.56185
A1S_1945	154.055	104.988	0.55322	0.0015066
A1S_1946	39.8946	45.7926	-0.19892	0.5683
A1S_1947	61.9901	50.2602	0.30262	0.23617
A1S_1948	108.022	114.482	-0.083786	0.74503
A1S_1949	225.251	317.756	-0.49639	0.00013748
A1S_1950	1.22753	2.23379	-0.86374	0.595
A1S_1951	430.862	454.017	-0.075521	0.57313
A1S_1952	55.8524	68.6889	-0.29846	0.28426
A1S_1953	38.6671	43.5588	-0.17186	0.63543
A1S_1954	109.25	104.988	0.057408	0.69131
A1S_1955	3.68258	5.02602	-0.4487	0.66361
A1S_1956	9.82021	10.6105	-0.11166	0.88694
A1S_1957	11.0477	15.6365	-0.50117	0.39341
A1S_1958	3.06882	4.46757	-0.54181	0.6232
A1S_1959	14.7303	11.7274	0.32891	0.53425
A1S_1960	87.7681	104.988	-0.25845	0.25389
A1S_1961	133.8	131.235	0.02793	0.78304
A1S_1962	NA	NA	NA	NA
A1S_1963	17.7991	17.8703	-0.005756	0.97504
A1S_1964	84.0855	72.598	0.21193	0.31316
A1S_1965	268.828	276.431	-0.040235	0.87547
A1S_1966	161.42	154.69	0.06144	0.61203
A1S_1967	209.907	189.313	0.14897	0.2398
A1S_1968	263.304	246.275	0.096462	0.35871
A1S_1969	486.1	411.017	0.24206	0.0064262
A1S_1970	148.531	125.65	0.24135	0.13302
A1S_1971	165.716	171.443	-0.049016	0.85785
A1S_1972	46.0322	46.9095	-0.027236	0.98304
A1S_1973	75.4929	53.6109	0.49381	0.044203
A1S_1974	277.421	251.301	0.14266	0.19271
A1S_1975	145.462	115.04	0.33851	0.045121
A1S_1976	211.748	141.845	0.57803	0.00011121
A1S_1977	145.462	146.871	-0.013913	0.9671
A1S_1978	365.189	362.432	0.010934	0.76616
A1S_1979	74.8791	107.222	-0.51796	0.021089
A1S_1980	104.34	73.7149	0.50126	0.016543
A1S_1981	12.889	13.9612	-0.11528	0.86543
A1S_1982	71.1965	76.5072	-0.10379	0.72698
A1S_1983	90.2232	122.3	-0.43885	0.035745
A1S_1984	2568.6	2619.11	-0.028097	0.85668
A1S_1985	16.5716	7.2598	1.1907	0.049215
A1S_1986	641.382	627.135	0.032408	0.51063
A1S_1987	716.262	728.214	-0.023876	0.96842
A1S_1988	41.1221	32.9483	0.31971	0.31116
A1S_1989	8.59268	7.2598	0.24318	0.71607
A1S_1990	1.22753	2.23379	-0.86374	0.595
A1S_1991	10.434	11.1689	-0.098202	0.90089
A1S_1992	17.1854	18.4287	-0.10078	0.86877
A1S_1993	20.2542	22.8963	-0.17689	0.72268
A1S_1994	375.623	442.848	-0.23753	0.031954
A1S_1995	66.9002	61.4291	0.12309	0.5721
A1S_1996	122.753	122.858	-0.0012406	0.91508
A1S_1997	33.757	26.247	0.36303	0.3046
A1S_1998	23.9368	15.0781	0.66678	0.14182
A1S_1999	55.8524	67.0136	-0.26283	0.3536
A1S_2000	41.7359	49.7017	-0.25201	0.44453
A1S_2001	11.0477	12.8443	-0.21737	0.73958
A1S_2002	50.3286	45.7926	0.13626	0.59359
A1S_2003	6.75139	8.3767	-0.3112	0.69637
A1S_2004	9.82021	12.2858	-0.32317	0.62338
A1S_2005	19.0267	24.5716	-0.36897	0.42756
A1S_2006	NA	NA	NA	NA
A1S_2007	1.22753	2.23379	-0.86374	0.595
A1S_2008	1.84129	7.81825	-2.0861	0.04864
A1S_2009	52.7836	54.1693	-0.037385	0.9528
A1S_2010	63.8314	48.5848	0.39376	0.12937
A1S_2011	699.69	619.317	0.17604	0.013248
A1S_2012	119.07	153.573	-0.36711	0.048431
A1S_2013	8.59268	2.23379	1.9436	0.043864
A1S_2014	NA	NA	NA	NA
A1S_2015	NA	NA	NA	NA
A1S_2016	0	0	NA	NA
A1S_2017	32.5294	41.8835	-0.36464	0.30599
A1S_2018	22.7092	24.5716	-0.11372	0.82496
A1S_2019	NA	NA	NA	NA
A1S_2020	197.632	250.742	-0.34339	0.018334
[truncated: 1,893 more rows]

## Sheet: Ec_TavsEc_C.Differential_analys
Gene_id	readcount_Ec_Ta	readcount_Ec_C	log2.Fold_change.	pvalue
b0001	27.7288	20.5679	0.43099	0.11677
b0002	249.559	330.022	-0.40318	0.13373
b0003	115.181	200.07	-0.7966	0.00052034
b0004	194.813	231.857	-0.25114	0.83964
b0005	31.9948	16.8283	0.92695	0.0065527
b0006	31.2838	26.1774	0.2571	0.20755
b0007	51.9027	47.6802	0.12242	0.23191
b0008	888.744	884.421	0.0070356	0.00077466
b0009	116.603	128.082	-0.13546	0.63526
b0010	14.2199	14.0236	0.020057	0.65408
b0011	10.6649	6.54434	0.70456	0.18824
b0013	0	0	NA	NA
b0014	2145.07	2128.78	0.011	1.082e-07
b0015	248.848	244.01	0.028325	0.052894
b0016	NA	NA	NA	NA
b0018	2.13299	1.86981	0.18998	0.77458
b0019	489.165	516.068	-0.07724	0.109
b0020	132.956	113.124	0.23305	0.013194
b0021	NA	NA	NA	NA
b0022	NA	NA	NA	NA
b0023	106.649	63.5736	0.74638	1.5791e-05
b0024	11.3759	6.54434	0.79766	0.14117
b0025	63.2786	58.8991	0.10347	0.21069
b0026	209.744	244.01	-0.21832	0.97317
b0027	17.7749	27.1123	-0.60911	0.37438
b0028	9.95394	13.0887	-0.39498	0.77532
b0029	34.1278	32.7217	0.060699	0.42102
b0030	2.13299	4.67453	-1.1319	0.42781
b0031	41.2377	43.0057	-0.060561	0.60514
b0032	8.53195	2.80472	1.605	0.047204
b0033	16.3529	31.7868	-0.95888	0.084514
b0034	124.424	143.975	-0.21056	0.94425
b0035	2.84398	2.80472	0.020057	0.84117
b0036	1.42199	3.73962	-1.395	0.38229
b0037	25.5958	28.0472	-0.13195	0.8173
b0038	15.6419	11.2189	0.47949	0.20955
b0039	171.35	319.738	-0.89994	3.6711e-07
b0040	2.13299	1.86981	0.18998	0.77458
b0041	2.13299	1.86981	0.18998	0.77458
b0042	0	1.86981	NA	NA
b0043	0	0	NA	NA
b0044	NA	NA	NA	NA
b0045	2.13299	0	1.19	0.40987
b0046	16.3529	9.34906	0.80665	0.075569
b0047	76.0765	53.2896	0.5136	0.0039181
b0048	251.692	330.957	-0.39498	0.15116
b0049	25.5958	19.633	0.38263	0.15936
b0050	19.9079	20.5679	-0.047057	0.69786
b0051	84.6085	82.2717	0.040406	0.23782
b0052	11.3759	22.4377	-0.97994	0.13744
b0053	307.15	346.85	-0.17537	0.67352
b0054	345.544	303.844	0.18554	0.00030717
b0055	28.4398	28.0472	0.020057	0.52627
b0058	56.1686	77.5972	-0.46624	0.33171
b0059	77.4985	62.6387	0.30711	0.02989
b0060	78.2095	80.4019	-0.039885	0.42379
b0061	2.13299	2.80472	-0.39498	0.89489
b0062	14.2199	24.3075	-0.77349	0.24386
b0063	9.95394	13.0887	-0.39498	0.77532
b0064	116.603	157.999	-0.43831	0.21791
b0065	113.759	105.644	0.10677	0.090218
b0066	4.97697	9.34906	-0.90955	0.37868
b0067	10.6649	5.60943	0.92695	0.11649
b0068	12.7979	14.9585	-0.22506	0.99682
b0069	4.26597	11.2189	-1.395	0.13021
b0070	NA	NA	NA	NA
b0071	2.84398	2.80472	0.020057	0.84117
b0072	4.26597	5.60943	-0.39498	0.85178
b0073	4.97697	6.54434	-0.39498	0.84005
b0074	14.9309	10.284	0.53791	0.18866
b0075	0	0	NA	NA
b0076	1.42199	0	NA	NA
b0077	10.6649	9.34906	0.18998	0.52193
b0078	4.26597	2.80472	0.60502	0.44977
b0080	250.981	340.306	-0.43925	0.069369
b0081	112.337	97.2302	0.20836	0.030459
b0082	246.715	240.271	0.038187	0.04553
b0083	10.6649	20.5679	-0.94752	0.17103
b0084	143.621	140.236	0.034412	0.13243
b0085	105.227	89.7509	0.22951	0.028586
b0086	93.8514	86.0113	0.12585	0.10468
b0087	34.1278	39.266	-0.20234	0.95137
b0088	115.181	130.887	-0.18441	0.83431
b0089	78.2095	69.183	0.17693	0.092343
b0090	68.2556	76.6623	-0.16757	0.81741
b0091	73.9435	115.928	-0.64874	0.044271
b0092	244.582	242.141	0.014476	0.069115
b0093	233.917	289.821	-0.30916	0.49425
b0094	305.728	278.602	0.13404	0.0027589
b0095	489.876	592.73	-0.27496	0.55272
b0096	2032.02	2751.43	-0.43726	3.0018e-07
b0097	125.135	126.212	-0.012364	0.24669
b0098	285.109	231.857	0.29828	4.0894e-05
b0099	5.68796	5.60943	0.020057	0.77687
b0101	9.95394	12.1538	-0.28807	0.91548
b0102	22.7519	21.5028	0.081458	0.48233
b0103	22.0409	19.633	0.1669	0.38287
b0104	112.337	128.082	-0.18923	0.85649
b0106	19.9079	29.917	-0.58763	0.37642
b0107	4.26597	5.60943	-0.39498	0.85178
b0108	NA	NA	NA	NA
b0109	35.5498	27.1123	0.39089	0.093215
b0110	22.0409	16.8283	0.38929	0.18727
b0111	76.7875	91.6207	-0.2548	0.88585
b0112	162.107	197.265	-0.28319	0.69212
b0113	40.5267	53.2896	-0.39498	0.56466
b0114	265.912	315.998	-0.24897	0.82734
b0115	189.125	252.425	-0.41651	0.15997
b0116	1080.71	1262.12	-0.22387	0.98662
b0117	8.53195	9.34906	-0.13195	0.89389
b0118	1179.54	1051.77	0.16541	1.9618e-10
b0119	326.347	396.4	-0.28055	0.59123
b0120	37.6828	20.5679	0.87351	0.004517
b0121	56.8796	36.4613	0.64155	0.0041908
b0122	10.6649	4.67453	1.19	0.065357
b0123	28.4398	14.9585	0.92695	0.010369
b0124	239.605	259.904	-0.11732	0.41303
b0125	58.3016	36.4613	0.67717	0.0027007
b0126	65.4116	51.4198	0.34722	0.033078
b0127	14.2199	13.0887	0.11959	0.53467
b0128	54.0357	41.1358	0.39352	0.037754
b0129	13.5089	10.284	0.39352	0.29892
b0130	22.7519	16.8283	0.43509	0.1531
b0131	41.2377	35.5264	0.21507	0.18353
b0132	5.68796	1.86981	1.605	0.10517
b0133	63.2786	44.8755	0.49579	0.010019
b0134	8.53195	5.60943	0.60502	0.28513
b0135	NA	NA	NA	NA
b0136	NA	NA	NA	NA
b0137	NA	NA	NA	NA
b0138	NA	NA	NA	NA
b0139	NA	NA	NA	NA
b0140	NA	NA	NA	NA
b0141	NA	NA	NA	NA
b0142	1.42199	0	0.60502	0.66257
b0143	136.511	98.1651	0.47574	0.00022448
b0144	14.2199	14.0236	0.020057	0.65408
b0145	641.318	615.168	0.060059	0.00049829
b0146	552.443	452.494	0.28793	2.0496e-08
b0147	4.26597	5.60943	-0.39498	0.85178
b0148	62.5676	81.3368	-0.37849	0.51879
b0149	132.245	104.709	0.33682	0.0028787
b0150	40.5267	26.1774	0.63055	0.016811
b0151	10.6649	2.80472	1.9269	0.013592
b0152	3.55498	1.86981	0.92695	0.36481
b0153	7.10995	4.67453	0.60502	0.3292
b0154	322.792	324.412	-0.0072238	0.056849
b0155	167.084	152.39	0.13281	0.027414
b0156	579.461	623.582	-0.10587	0.15898
b0157	7.82095	4.67453	0.74252	0.24393
b0158	4.26597	2.80472	0.60502	0.44977
b0159	108.071	94.4255	0.19474	0.039363
b0160	34.1278	32.7217	0.060699	0.42102
b0161	199.079	120.603	0.72308	7.4554e-09
b0162	16.3529	17.7632	-0.11935	0.83383
b0163	354.076	344.98	0.037544	0.016843
b0164	NA	NA	NA	NA
b0166	135.8	118.733	0.19376	0.021186
b0167	33.4168	34.5915	-0.049845	0.62044
b0168	96.6954	78.5321	0.30016	0.016542
b0169	617.144	409.489	0.59178	3.0188e-19
b0170	230.363	154.259	0.57855	6.6047e-08
b0171	24.8848	25.2425	-0.020585	0.61912
b0172	515.472	541.31	-0.070563	0.085666
b0173	188.414	177.632	0.085013	0.040926
b0174	46.9257	30.8519	0.60502	0.012185
b0175	157.13	204.744	-0.38186	0.29588
b0176	198.368	182.307	0.12181	0.019629
b0177	434.418	475.867	-0.13147	0.33866
b0178	208.322	252.425	-0.27704	0.68717
b0179	139.355	127.147	0.13227	0.044288
b0180	56.8796	57.9641	-0.027249	0.46684
b0181	87.4524	79.467	0.13814	0.10566
b0182	11.3759	17.7632	-0.64291	0.43694
b0183	7.82095	3.73962	1.0645	0.1417
b0184	110.204	106.579	0.048254	0.16589
b0185	81.7645	78.5321	0.058192	0.21682
b0186	165.662	156.129	0.085501	0.05489
b0187	75.3655	68.2481	0.14312	0.12815
b0188	47.6367	38.3311	0.31356	0.085201
b0189	86.0304	91.6207	-0.090827	0.54138
b0190	17.0639	17.7632	-0.057945	0.73552
b0191	2.13299	7.47924	-1.81	0.11947
b0192	108.782	96.2953	0.17591	0.04766
b0193	0	0	-0.39498	0.93919
b0194	105.938	107.514	-0.021302	0.30669
b0195	21.3299	20.5679	0.052479	0.5362
b0196	21.3299	26.1774	-0.29544	0.86252
b0197	132.956	164.543	-0.30752	0.6133
b0198	16.3529	17.7632	-0.11935	0.83383
b0199	31.2838	58.8991	-0.91283	0.02649
b0200	3.55498	0	1.9269	0.15421
b0201	NA	NA	NA	NA
b0202	NA	NA	NA	NA
b0203	NA	NA	NA	NA
b0204	NA	NA	NA	NA
b0205	NA	NA	NA	NA
b0206	NA	NA	NA	NA
b0207	9.24294	6.54434	0.4981	0.32366
b0208	94.5624	100.97	-0.094586	0.53362
b0209	403.134	424.447	-0.074324	0.138
b0210	53.3247	58.8991	-0.14344	0.77038
b0211	97.4064	55.1594	0.82041	1.1622e-05
b0212	39.8157	27.1123	0.55439	0.028747
b0213	53.3247	64.5085	-0.27469	0.84555
b0214	14.2199	7.47924	0.92695	0.069909
b0215	163.529	150.52	0.11959	0.035228
b0216	2.13299	1.86981	0.18998	0.77458
b0217	0	1.86981	-1.395	0.53671
b0218	NA	NA	NA	NA
b0219	46.9257	45.8104	0.034704	0.38928
b0220	284.398	216.898	0.39089	2.049e-06
b0221	1056.54	529.157	0.99758	2.3571e-60
b0222	96.6954	96.2953	0.0059819	0.2698
b0223	56.8796	45.8104	0.31224	0.060562
b0224	35.5498	17.7632	1.0009	0.0026004
b0225	NA	NA	NA	NA
b0226	NA	NA	NA	NA
b0227	2.84398	0	NA	NA
b0228	4.97697	4.67453	0.090446	0.73554
b0229	3.55498	3.73962	-0.073052	0.88833
b0230	2.84398	1.86981	0.60502	0.53716
b0231	39.8157	47.6802	-0.26005	0.90411
b0232	7.10995	4.67453	0.60502	0.3292
b0233	1.42199	1.86981	-0.39498	0.91409
b0234	0	0	NA	NA
b0235	NA	NA	NA	NA
b0236	NA	NA	NA	NA
b0237	568.796	596.47	-0.068537	0.067422
b0238	83.1865	39.266	1.0831	1.2579e-06
b0239	123.713	169.218	-0.45188	0.17629
b0240	3.55498	8.41415	-1.243	0.24159
b0241	1.42199	0	NA	NA
b0242	46.2147	48.6151	-0.073052	0.61264
b0243	166.373	201.94	-0.2795	0.70662
b0244	NA	NA	NA	NA
b0245	NA	NA	NA	NA
b0246	NA	NA	NA	NA
b0247	NA	NA	NA	NA
b0248	NA	NA	NA	NA
b0249	NA	NA	NA	NA
b0250	NA	NA	NA	NA
b0251	NA	NA	NA	NA
b0252	NA	NA	NA	NA
b0253	NA	NA	NA	NA
b0254	NA	NA	NA	NA
b0256	NA	NA	NA	NA
b0258	NA	NA	NA	NA
b0259	NA	NA	NA	NA
b0260	NA	NA	NA	NA
b0261	NA	NA	NA	NA
b0262	NA	NA	NA	NA
b0263	NA	NA	NA	NA
b0264	NA	NA	NA	NA
b0265	NA	NA	NA	NA
b0266	NA	NA	NA	NA
b0267	NA	NA	NA	NA
b0268	NA	NA	NA	NA
b0269	NA	NA	NA	NA
b0270	NA	NA	NA	NA
b0271	NA	NA	NA	NA
b0272	NA	NA	NA	NA
b0273	NA	NA	NA	NA
b0274	NA	NA	NA	NA
b0275	NA	NA	NA	NA
b0276	NA	NA	NA	NA
b0277	NA	NA	NA	NA
b0278	NA	NA	NA	NA
b0279	NA	NA	NA	NA
b0280	NA	NA	NA	NA
b0281	NA	NA	NA	NA
b0283	8.53195	8.41415	0.020057	0.72852
b0284	23.4628	22.4377	0.064451	0.49931
b0285	4.97697	6.54434	-0.39498	0.84005
b0286	3.55498	0	NA	NA
b0287	19.1969	20.5679	-0.099525	0.78724
b0288	8.53195	9.34906	-0.13195	0.89389
b0289	19.9079	15.8934	0.32491	0.25678
b0290	15.6419	13.0887	0.2571	0.37283
b0291	21.3299	30.8519	-0.53248	0.44145
b0292	0	0	-0.39498	0.93919
b0293	10.6649	4.67453	1.19	0.065357
b0294	2.84398	0	NA	NA
b0295	NA	NA	NA	NA
b0296	4.26597	5.60943	-0.39498	0.85178
b0297	NA	NA	NA	NA
b0298	NA	NA	NA	NA
b0299	NA	NA	NA	NA
b0300	15.6419	18.6981	-0.25748	0.94399
b0301	0	0	NA	NA
b0303	0	0	NA	NA
b0304	56.8796	42.0708	0.43509	0.023887
b0305	2.13299	3.73962	-0.81002	0.62814
b0306	2.13299	4.67453	-1.1319	0.42781
b0307	7.82095	11.2189	-0.52051	0.65477
b0308	3.55498	7.47924	-1.0731	0.34331
b0310	4.26597	0	2.19	0.094184
b0311	68.2556	119.668	-0.81002	0.0061435
b0312	147.176	196.33	-0.41574	0.21705
b0313	77.4985	137.431	-0.82647	0.0026121
b0314	123.713	115.928	0.093767	0.088949
b0315	31.2838	17.7632	0.81652	0.013244
b0316	2.13299	4.67453	-1.1319	0.42781
b0317	1.42199	0	NA	NA
b0318	7.10995	5.60943	0.34199	0.48594
b0319	0	0	NA	NA
b0320	0	2.80472	-1.9799	0.3054
b0321	2.13299	0	NA	NA
b0323	0	0	NA	NA
b0324	4.26597	5.60943	-0.39498	0.85178
b0325	22.0409	32.7217	-0.57007	0.37713
b0326	0	0	NA	NA
b0327	6.39896	5.60943	0.18998	0.61987
b0328	44.0817	39.266	0.1669	0.21717
b0329	1596.9	1871.68	-0.22906	0.8993
b0330	23.4628	29.917	-0.35059	0.74693
b0331	2.84398	4.67453	-0.71691	0.64332
b0333	7.10995	8.41415	-0.24298	0.9781
b0334	0	0	NA	NA
b0335	7.82095	6.54434	0.2571	0.52859
b0336	2.84398	1.86981	0.60502	0.53716
b0337	19.1969	18.6981	0.037979	0.57731
b0338	1.42199	1.86981	-0.39498	0.91409
b0339	0	0	NA	NA
b0340	7.10995	6.54434	0.11959	0.66063
b0341	9.95394	5.60943	0.82741	0.15876
b0342	2.84398	2.80472	0.020057	0.84117
b0343	1.42199	1.86981	-0.39498	0.91409
b0344	9.95394	14.0236	-0.49452	0.64672
b0345	49.0587	57.9641	-0.24065	0.94917
b0346	52.6137	52.3547	0.007118	0.41343
b0347	3.55498	2.80472	0.34199	0.62223
b0348	1.42199	0	NA	NA
b0349	0	0	-0.39498	0.93919
b0350	0	0	NA	NA
b0351	1.42199	2.80472	-0.97994	0.59947
b0352	3.55498	2.80472	0.34199	0.62223
b0353	6.39896	8.41415	-0.39498	0.81899
b0354	23.4628	16.8283	0.47949	0.12433
b0355	5.68796	9.34906	-0.71691	0.51256
b0356	58.3016	50.4849	0.20768	0.11954
b0357	7.10995	4.67453	0.60502	0.3292
b0358	4.26597	3.73962	0.18998	0.68547
b0360	NA	NA	NA	NA
b0361	NA	NA	NA	NA
b0363	0	1.86981	NA	NA
b0364	NA	NA	NA	NA
b0365	2.13299	1.86981	0.18998	0.77458
b0366	1.42199	1.86981	-0.39498	0.91409
b0367	5.68796	0	2.605	0.035039
b0368	0	4.67453	-2.7169	0.098339
b0369	110.915	101.905	0.12224	0.080681
b0372	NA	NA	NA	NA
b0373	NA	NA	NA	NA
b0375	0	0	NA	NA
b0376	35.5498	26.1774	0.44152	0.071661
b0377	24.8848	8.41415	1.5644	0.00084628
b0378	69.6776	60.7689	0.19736	0.096112
b0379	66.8336	5.60943	3.5746	2.3568e-16
b0380	54.7466	72.9226	-0.4136	0.45676
b0381	62.5676	58.8991	0.087171	0.23571
b0382	72.5215	68.2481	0.08762	0.20112
b0383	25.5958	17.7632	0.52702	0.089181
b0384	291.508	276.732	0.075046	0.013707
b0385	7.10995	10.284	-0.53248	0.65674
b0386	29.1508	45.8104	-0.65214	0.20274
b0387	17.7749	17.7632	0.00094824	0.64328
b0388	7.10995	20.5679	-1.5325	0.025387
b0389	168.506	187.916	-0.15729	0.66759
b0390	14.2199	12.1538	0.22651	0.42383
b0391	233.206	239.336	-0.037428	0.16173
b0392	2.13299	0	1.19	0.40987
b0393	54.0357	45.8104	0.23824	0.11037
b0394	83.8975	87.8811	-0.066926	0.47811
b0396	32.7058	23.3726	0.48473	0.067799
b0397	29.8618	30.8519	-0.047057	0.63446
b0398	10.6649	4.67453	1.19	0.065357
b0399	18.4859	14.9585	0.30546	0.29026
b0400	22.0409	23.3726	-0.08464	0.7465
b0401	177.749	138.366	0.36135	0.00032877
b0402	19.9079	15.8934	0.32491	0.25678
b0403	9.24294	12.1538	-0.39498	0.78328
b0404	48.3477	44.8755	0.10752	0.26836
b0405	6.39896	9.34906	-0.54698	0.65815
b0406	52.6137	28.9821	0.86028	0.00089226
b0407	88.1634	72.9226	0.27381	0.029022
b0408	127.268	129.952	-0.030106	0.28323
b0409	121.58	119.668	0.022872	0.18521
b0410	29.8618	27.1123	0.13936	0.3429
b0411	62.5676	37.3962	0.74252	0.00098127
b0412	14.9309	10.284	0.53791	0.18866
b0413	78.2095	78.5321	-0.0059381	0.34583
b0414	50.4807	76.6623	-0.60279	0.14132
b0415	26.3068	31.7868	-0.27299	0.89475
b0416	58.3016	110.319	-0.92007	0.0021774
b0417	14.9309	17.7632	-0.25059	0.95621
b0418	7.82095	6.54434	0.2571	0.52859
b0419	137.222	148.65	-0.11541	0.5284
b0420	56.1686	40.2009	0.48254	0.01699
b0421	29.8618	23.3726	0.35348	0.14591
b0422	14.2199	28.9821	-1.0272	0.075238
b0423	51.9027	46.7453	0.15099	0.19776
b0424	62.5676	59.834	0.064451	0.26993
b0425	140.066	127.147	0.13961	0.039826
b0426	255.958	239.336	0.096873	0.013531
b0427	19.9079	14.0236	0.50548	0.1439
b0428	515.472	510.458	0.0141	0.0084105
b0429	66.8336	71.9877	-0.10718	0.63623
b0430	46.9257	50.4849	-0.10547	0.68766
b0431	270.889	225.312	0.26578	0.00016291
b0432	231.074	179.502	0.36435	3.8894e-05
b0433	12.0869	11.2189	0.10752	0.57998
b0434	12.0869	14.0236	-0.21441	0.98804
b0435	7846.55	8703.97	-0.14962	0.0010294
b0436	273.022	172.958	0.6586	1.7835e-10
b0437	1352.31	1458.45	-0.10901	0.036088
b0438	1587.65	1522.03	0.060902	3.8816e-08
b0439	610.034	570.292	0.097188	0.0001353
b0440	195.524	194.46	0.0078677	0.11372
b0441	231.074	183.241	0.33461	8.6464e-05
b0442	27.0178	46.7453	-0.79091	0.096467
b0443	73.9435	40.2009	0.87919	6.4836e-05
b0444	12.7979	16.8283	-0.39498	0.74621
b0445	34.1278	40.2009	-0.23628	0.96804
b0446	4.97697	1.86981	1.4124	0.16093
b0447	2.84398	1.86981	0.60502	0.53716
b0448	3.55498	9.34906	-1.395	0.16715
b0449	14.2199	9.34906	0.60502	0.16762
b0450	0	0	NA	NA
b0451	2.84398	4.67453	-0.71691	0.64332
b0452	31.2838	30.8519	0.020057	0.50628
b0453	961.977	708.658	0.44091	7.5207e-21
b0454	36.2608	29.917	0.27744	0.15871
b0455	NA	NA	NA	NA
b0456	9.95394	6.54434	0.60502	0.24829
b0457	197.657	217.833	-0.14023	0.55894
b0458	278.71	368.353	-0.40232	0.1148
b0459	208.322	183.241	0.18507	0.0051231
b0460	377.539	427.252	-0.17846	0.66217
b0461	2300.78	3123.52	-0.44105	2.8172e-08
b0462	330.613	273.927	0.27135	2.5648e-05
b0463	122.291	79.467	0.62189	3.8339e-05
b0464	19.1969	14.0236	0.45302	0.17899
b0465	74.6545	61.7038	0.27487	0.044128
b0466	13.5089	3.73962	1.8529	0.0065976
b0467	4.26597	4.67453	-0.13195	0.92486
b0468	3.55498	2.80472	0.34199	0.62223
b0469	29.1508	18.6981	0.64064	0.040554
b0470	40.5267	32.7217	0.30863	0.1154
b0471	63.9896	78.5321	-0.29544	0.76421
b0472	15.6419	23.3726	-0.57941	0.44411
b0473	567.374	675.002	-0.25059	0.73491
b0474	100.25	74.7924	0.42264	0.0031921
b0475	410.955	439.406	-0.096572	0.20117
b0476	2.84398	9.34906	-1.7169	0.095852
b0477	44.0817	13.0887	1.7519	2.027e-06
b0478	393.891	360.874	0.1263	0.00087276
b0479	11.3759	3.73962	1.605	0.021937
b0480	142.91	140.236	0.027253	0.14404
b0481	19.9079	13.0887	0.60502	0.10253
b0482	59.0126	43.9406	0.42547	0.023145
b0483	NA	NA	NA	NA
b0484	967.665	1386.47	-0.51883	7.5312e-07
b0485	601.502	732.966	-0.28518	0.43049
b0486	1190.21	1035.88	0.20036	4.3163e-12
b0487	49.0587	60.7689	-0.30882	0.75521
b0488	36.9718	60.7689	-0.71691	0.094995
b0489	729.481	918.077	-0.33174	0.12615
b0490	46.2147	46.7453	-0.016469	0.48973
b0491	20.6189	27.1123	-0.39498	0.68122
b0492	130.823	215.963	-0.72317	0.001452
b0493	13.5089	22.4377	-0.73202	0.29704
b0494	1.42199	2.80472	-0.97994	0.59947
b0495	36.9718	43.9406	-0.24913	0.93478
b0496	59.7236	61.7038	-0.047057	0.50132
b0497	NA	NA	NA	NA
b0498	NA	NA	NA	NA
b0499	NA	NA	NA	NA
b0501	NA	NA	NA	NA
b0502	NA	NA	NA	NA
b0503	5.68796	1.86981	1.605	0.10517
b0504	9.95394	8.41415	0.24245	0.48958
b0505	5.68796	3.73962	0.60502	0.38281
b0506	2561.01	3401.19	-0.40933	6.3729e-07
b0507	2.13299	4.67453	-1.1319	0.42781
b0508	0	1.86981	-1.395	0.53671
b0509	2.84398	0	1.605	0.25191
b0511	0	1.86981	-1.395	0.53671
b0512	10.6649	10.284	0.052479	0.66183
b0513	12.0869	26.1774	-1.1149	0.064796
b0514	22.0409	28.9821	-0.39498	0.67104
b0515	5.68796	3.73962	0.60502	0.38281
b0516	7.82095	14.0236	-0.84244	0.32502
b0517	0	1.86981	NA	NA
b0518	0	0	NA	NA
b0520	0	0	NA	NA
b0521	12.0869	10.284	0.23305	0.45491
b0522	10.6649	16.8283	-0.65801	0.43433
b0523	4.26597	1.86981	1.19	0.24382
b0524	7.10995	5.60943	0.34199	0.48594
b0525	183.437	153.325	0.25869	0.0022029
b0526	56.1686	53.2896	0.07591	0.278
b0527	7.10995	8.41415	-0.24298	0.9781
b0528	7.10995	9.34906	-0.39498	0.80938
b0529	18.4859	28.0472	-0.60143	0.37524
b0530	2.84398	4.67453	-0.71691	0.64332
b0531	0	0	NA	NA
b0532	0	1.86981	-1.395	0.53671
b0533	NA	NA	NA	NA
b0534	2.13299	0	NA	NA
b0535	13.5089	12.1538	0.15251	0.50953
b0536	0	0	NA	NA
b0537	282.976	315.998	-0.15924	0.58904
b0539	9.24294	12.1538	-0.39498	0.78328
b0540	NA	NA	NA	NA
b0541	NA	NA	NA	NA
b0542	2.84398	0	NA	NA
b0543	12.7979	2.80472	2.19	0.0037437
b0544	4.26597	5.60943	-0.39498	0.85178
b0545	90.2964	80.4019	0.16744	0.076968
b0546	66.1226	62.6387	0.078089	0.23595
b0547	0	0	NA	NA
b0548	NA	NA	NA	NA
b0549	0	0	NA	NA
b0550	NA	NA	NA	NA
b0551	2.13299	0	1.19	0.40987
b0552	NA	NA	NA	NA
b0553	41.2377	80.4019	-0.96326	0.005818
b0554	1.42199	3.73962	-1.395	0.38229
b0555	5.68796	4.67453	0.28309	0.57278
b0556	NA	NA	NA	NA
b0557	39.1047	10.284	1.9269	2.2939e-06
b0558	NA	NA	NA	NA
b0559	0	0	NA	NA
b0560	NA	NA	NA	NA
b0561	0	1.86981	-1.395	0.53671
b0562	31.2838	32.7217	-0.064832	0.66081
b0563	NA	NA	NA	NA
b0564	4.26597	3.73962	0.18998	0.68547
b0565	93.8514	38.3311	1.2919	8.4898e-09
b0566	4.97697	4.67453	0.090446	0.73554
b0567	4.26597	10.284	-1.2694	0.18612
b0568	29.1508	34.5915	-0.24688	0.94704
b0569	27.7288	22.4377	0.30546	0.19524
b0570	12.7979	12.1538	0.074505	0.60621
b0571	10.6649	14.9585	-0.48809	0.6436
b0572	0	0	NA	NA
b0573	NA	NA	NA	NA
b0574	0	2.80472	NA	NA
b0575	7.82095	16.8283	-1.1055	0.14227
b0576	29.1508	18.6981	0.64064	0.040554
b0577	21.3299	8.41415	1.342	0.0049315
b0578	34.1278	17.7632	0.94205	0.0045485
b0579	15.6419	15.8934	-0.023012	0.69687
b0580	10.6649	9.34906	0.18998	0.52193
b0581	262.357	211.289	0.31232	5.5443e-05
b0582	NA	NA	NA	NA
b0583	7.82095	2.80472	1.4795	0.070543
b0584	13.5089	14.9585	-0.14705	0.88841
b0585	3.55498	1.86981	0.92695	0.36481
b0586	24.8848	35.5264	-0.51362	0.43643
b0587	0	0	NA	NA
b0588	3.55498	0	1.9269	0.15421
b0589	1.42199	0	0.60502	0.66257
b0590	7.10995	3.73962	0.92695	0.19997
b0591	3.55498	1.86981	0.92695	0.36481
b0592	12.7979	4.67453	1.453	0.022148
b0593	3.55498	0	NA	NA
b0594	2.13299	1.86981	0.18998	0.77458
b0595	8.53195	8.41415	0.020057	0.72852
b0596	2.84398	0	1.605	0.25191
b0597	6.39896	10.284	-0.68449	0.51869
b0598	742.279	1121.89	-0.59589	3.1342e-08
b0599	21.3299	39.266	-0.88041	0.082503
b0600	24.1738	71.9877	-1.5743	1.8305e-05
b0601	16.3529	16.8283	-0.041343	0.71667
b0602	2.13299	1.86981	0.18998	0.77458
b0603	NA	NA	NA	NA
b0604	39.1047	28.9821	0.43218	0.06209
b0605	2947.79	2927.19	0.010116	5.3854e-10
b0606	343.411	277.667	0.30658	4.9345e-06
b0607	2052.64	2666.35	-0.37738	0.00023996
b0608	NA	NA	NA	NA
b0610	28.4398	26.1774	0.11959	0.37989
b0611	128.69	139.301	-0.1143	0.53745
b0612	6.39896	7.47924	-0.22506	0.99775
b0613	0	0	NA	NA
b0614	2.84398	2.80472	0.020057	0.84117
b0615	1.42199	4.67453	-1.7169	0.23898
b0616	NA	NA	NA	NA
b0617	NA	NA	NA	NA
b0618	0	2.80472	NA	NA
b0619	14.9309	11.2189	0.41237	0.26195
b0620	5.68796	3.73962	0.60502	0.38281
b0621	4.26597	4.67453	-0.13195	0.92486
b0622	7.82095	7.47924	0.064451	0.69651
b0623	9105.72	8745.11	0.058297	3.4725e-39
b0624	16.3529	11.2189	0.54362	0.16615
b0627	205.478	145.845	0.49454	3.5918e-06
b0628	113.048	114.058	-0.012835	0.27191
b0629	33.4168	39.266	-0.23271	0.97681
b0630	8.53195	8.41415	0.020057	0.72852
b0631	211.877	163.608	0.37298	6.5737e-05
b0632	36.2608	28.0472	0.37055	0.099974
b0633	22.0409	23.3726	-0.08464	0.7465
b0634	20.6189	14.0236	0.55611	0.11485
b0635	51.1917	43.9406	0.22036	0.13405
b0636	7.10995	1.86981	1.9269	0.043904
b0637	8.53195	9.34906	-0.13195	0.89389
b0638	6.39896	4.67453	0.45302	0.43782
b0639	14.2199	12.1538	0.22651	0.42383
b0640	36.9718	46.7453	-0.3384	0.71463
b0641	66.8336	72.9226	-0.12579	0.69052
b0642	408.111	375.832	0.11887	0.00089896
b0643	1112.71	1236.88	-0.15263	0.23737
b0644	8.53195	7.47924	0.18998	0.5668
b0645	NA	NA	NA	NA
b0646	2.84398	6.54434	-1.2023	0.31798
b0647	0	0	NA	NA
b0648	0	0	NA	NA
b0649	11.3759	2.80472	2.0201	0.0088802
b0650	7.10995	10.284	-0.53248	0.65674
b0651	37.6828	58.8991	-0.64434	0.1556
b0652	44.7927	28.0472	0.67541	0.0086617
b0653	15.6419	8.41415	0.89453	0.063202
b0654	15.6419	28.9821	-0.88975	0.13092
b0655	578.75	525.417	0.13948	2.9429e-05
b0656	NA	NA	NA	NA
b0657	114.47	108.449	0.077955	0.11906
b0658	866.703	1008.76	-0.21898	0.95339
b0659	455.037	732.031	-0.68592	4.7066e-08
b0660	1328.14	1777.26	-0.42024	0.00014445
b0661	85.3195	74.7924	0.18998	0.070091
b0662	250.27	276.732	-0.145	0.53517
b0664	NA	NA	NA	NA
b0665	0	0	NA	NA
b0666	NA	NA	NA	NA
b0668	NA	NA	NA	NA
b0670	NA	NA	NA	NA
b0672	NA	NA	NA	NA
b0673	7.10995	8.41415	-0.24298	0.9781
b0674	100.961	77.5972	0.37973	0.0053869
b0675	19.1969	29.917	-0.64009	0.31606
b0676	69.6776	62.6387	0.15364	0.13304
b0677	124.424	128.082	-0.041801	0.31795
b0678	164.951	172.958	-0.068381	0.32431
b0679	106.649	126.212	-0.24298	0.91533
b0680	95.9844	93.4906	0.037979	0.21267
b0681	22.7519	22.4377	0.020057	0.57084
b0682	7.82095	14.0236	-0.84244	0.32502
b0683	149.309	114.058	0.38853	0.00060677
b0684	134.378	113.124	0.2484	0.010206
b0685	4.97697	0	2.4124	0.057457
b0686	15.6419	14.0236	0.15756	0.47235
b0687	32.7058	40.2009	-0.29768	0.82499
b0688	108.782	135.561	-0.3175	0.60871
b0689	2.13299	0	NA	NA
b0691	NA	NA	NA	NA
b0692	NA	NA	NA	NA
b0693	NA	NA	NA	NA
b0694	9.24294	14.0236	-0.60143	0.53066
b0695	123.713	126.212	-0.028853	0.28704
b0696	11.3759	3.73962	1.605	0.021937
b0697	8.53195	16.8283	-0.97994	0.19831
b0698	1.42199	0	0.60502	0.66257
b0699	5299.76	4753.99	0.15679	5.4085e-40
b0700	NA	NA	NA	NA
b0702	NA	NA	NA	NA
b0703	NA	NA	NA	NA
b0704	NA	NA	NA	NA
b0705	NA	NA	NA	NA
b0706	NA	NA	NA	NA
b0707	19.9079	9.34906	1.0904	0.017261
b0708	39.8157	29.917	0.41237	0.066968
b0709	17.0639	10.284	0.73055	0.088502
b0710	143.621	202.875	-0.49832	0.077287
b0711	94.5624	145.845	-0.6251	0.032376
b0712	83.1865	164.543	-0.98405	5.309e-05
b0713	74.6545	128.082	-0.77877	0.006967
b0714	26.3068	27.1123	-0.043508	0.64912
b0715	17.7749	24.3075	-0.45156	0.60879
b0716	2.13299	6.54434	-1.6174	0.1858
b0717	0	0	NA	NA
b0718	0	0	-0.39498	0.93919
b0719	NA	NA	NA	NA
b0720	1881.29	1536.98	0.29162	1.9498e-25
b0721	287.242	254.294	0.17577	0.001294
b0722	63.9896	67.3132	-0.073052	0.55132
b0723	1078.58	904.989	0.25316	2.0088e-13
b0724	580.883	540.375	0.10429	0.00014344
b0726	2034.87	2140.93	-0.073304	0.00078626
b0727	697.487	757.274	-0.11865	0.1677
b0728	967.665	1016.24	-0.070665	0.01858
b0729	947.757	868.527	0.12595	2.4741e-07
b0730	NA	NA	NA	NA
b0731	NA	NA	NA	NA
b0732	NA	NA	NA	NA
b0733	651.983	753.534	-0.20884	0.85526
b0734	253.114	395.465	-0.64376	0.00023749
b0735	16.3529	23.3726	-0.51527	0.52567
b0736	40.5267	38.3311	0.080358	0.35007
b0737	27.7288	14.9585	0.89042	0.013656
b0738	19.1969	13.0887	0.55255	0.12967
b0739	118.025	105.644	0.15988	0.047098
b0740	337.723	320.673	0.074739	0.008037
b0741	203.345	186.981	0.12103	0.0184
b0742	107.36	107.514	-0.0020657	0.26123
b0743	73.9435	36.4613	1.0201	1.1006e-05
b0744	5.68796	3.73962	0.60502	0.38281
b0745	NA	NA	NA	NA
b0746	4.97697	5.60943	-0.17259	0.95476
b0747	NA	NA	NA	NA
b0748	4.26597	0	NA	NA
b0749	NA	NA	NA	NA
b0750	22.7519	28.0472	-0.30187	0.84547
b0751	66.1226	77.5972	-0.23086	0.97351
b0752	64.7006	57.9641	0.15862	0.1428
b0753	1761.14	1894.12	-0.10502	0.013344
b0754	309.283	234.661	0.39835	5.5679e-07
b0755	726.637	575.902	0.33541	3.1207e-12
b0756	323.503	382.376	-0.24121	0.86587
b0757	110.915	165.478	-0.57718	0.042923
b0758	35.5498	57.0292	-0.68186	0.13057
b0759	59.0126	66.3783	-0.16969	0.83638
b0760	27.7288	25.2425	0.13553	0.36552
b0761	29.1508	21.5028	0.43901	0.10402
b0762	130.823	118.733	0.1399	0.046807
b0763	19.1969	25.2425	-0.39498	0.69183
b0764	5.68796	3.73962	0.60502	0.38281
b0765	18.4859	17.7632	0.057532	0.55793
b0766	19.9079	13.0887	0.60502	0.10253
b0767	216.143	201.005	0.10475	0.020232
b0768	3.55498	2.80472	0.34199	0.62223
b0769	NA	NA	NA	NA
b0770	0	0	NA	NA
b0771	7.10995	2.80472	1.342	0.10455
b0772	54.0357	48.6151	0.15251	0.18711
b0773	302.884	285.146	0.087064	0.0090964
b0774	4.97697	2.80472	0.82741	0.31901
b0775	2.84398	0	1.605	0.25191
b0776	3.55498	1.86981	0.92695	0.36481
b0777	0	0	NA	NA
b0778	1.42199	1.86981	-0.39498	0.91409
b0779	178.46	198.2	-0.15136	0.63021
b0780	29.8618	18.6981	0.67541	0.032081
b0781	195.524	211.289	-0.11187	0.43725
b0782	140.066	144.91	-0.049053	0.30847
b0783	41.9487	39.266	0.095345	0.31968
b0784	2.84398	2.80472	0.020057	0.84117
b0785	44.7927	52.3547	-0.22506	0.99404
b0786	2187.73	2671.03	-0.28796	0.11579
b0787	10.6649	5.60943	0.92695	0.11649
b0788	25.5958	45.8104	-0.83977	0.076397
b0789	59.0126	63.5736	-0.1074	0.65734
b0790	63.2786	70.1179	-0.14807	0.76442
b0791	216.143	238.401	-0.14141	0.54682
b0792	162.818	24.3075	2.7438	7.3435e-31
b0793	194.102	15.8934	3.6103	1.1275e-44
b0794	337.723	42.0708	3.005	4.7634e-67
b0795	264.49	23.3726	3.5003	4.5916e-59
b0796	73.2325	15.8934	2.2041	3.4445e-12
b0797	19.1969	3.73962	2.3599	0.000224
b0798	5.68796	3.73962	0.60502	0.38281
b0799	81.7645	108.449	-0.40747	0.37921
b0800	223.964	234.661	-0.067316	0.24759
b0801	184.148	235.596	-0.35545	0.34756
b0802	168.506	183.241	-0.12095	0.50717
b0803	578.039	447.82	0.36825	5.8907e-11
b0804	7.82095	7.47924	0.064451	0.69651
b0805	7.10995	5.60943	0.34199	0.48594
b0806	111.626	137.431	-0.30003	0.67335
b0807	6.39896	6.54434	-0.03241	0.81202
b0808	71.0995	60.7689	0.22651	0.073708
b0809	42.6597	59.834	-0.48809	0.35477
b0810	28.4398	18.6981	0.60502	0.050999
b0811	656.249	629.191	0.060744	0.00041541
b0812	30196	34996.3	-0.21285	0.36716
b0813	6.39896	1.86981	1.7749	0.068174
b0814	2418.1	1942.73	0.31578	6.8287e-35
b0815	9.24294	10.284	-0.15397	0.9159
b0817	88.1634	115.928	-0.39498	0.39561
b0818	13.5089	13.0887	0.045592	0.63085
b0819	123.002	70.1179	0.81083	1.0085e-06
b0820	51.9027	52.3547	-0.012511	0.45595
b0821	37.6828	43.0057	-0.19062	0.92
b0822	24.1738	16.8283	0.52256	0.10032
b0823	28.4398	25.2425	0.17206	0.31564
b0824	0	0	-0.39498	0.93919
b0825	34.1278	46.7453	-0.45387	0.4736
b0826	20.6189	22.4377	-0.12196	0.81831
b0827	44.0817	45.8104	-0.055494	0.5818
b0828	96.6954	89.7509	0.10752	0.1175
b0829	71.8105	71.0528	0.015304	0.3231
b0830	71.0995	79.467	-0.16052	0.79072
b0831	22.0409	26.1774	-0.24814	0.95152
b0832	10.6649	14.0236	-0.39498	0.76766
b0833	9.24294	5.60943	0.7205	0.21403
b0834	2.84398	3.73962	-0.39498	0.87874
b0835	27.7288	8.41415	1.7205	0.00019284
b0836	21285.8	31617.6	-0.57084	5.4316e-171
b0837	228.941	493.63	-1.1085	1.5668e-15
b0838	76.7875	57.0292	0.42917	0.009222
b0839	405.978	299.17	0.44044	1.2071e-09
b0840	29.8618	24.3075	0.2969	0.1854
b0841	20.6189	11.2189	0.87804	0.035075
b0842	31.9948	28.0472	0.18998	0.26735
b0843	5.68796	7.47924	-0.39498	0.82917
b0844	11.3759	11.2189	0.020057	0.68857
b0845	4.26597	3.73962	0.18998	0.68547
b0846	12.7979	15.8934	-0.31252	0.86801
b0847	54.7466	36.4613	0.5864	0.0079243
b0848	7.10995	9.34906	-0.39498	0.80938
b0849	41.9487	54.2245	-0.37032	0.61718
b0850	12.0869	13.0887	-0.11487	0.85087
b0851	61.1456	37.3962	0.70936	0.0015542
b0852	50.4807	41.1358	0.29534	0.085954
b0853	27.0178	21.5028	0.32939	0.18323
b0854	106.649	121.538	-0.18853	0.85726
b0855	24.1738	26.1774	-0.11487	0.79033
b0856	14.9309	10.284	0.53791	0.18866
b0857	22.0409	20.5679	0.099784	0.4649
b0858	7.82095	7.47924	0.064451	0.69651
b0859	12.0869	3.73962	1.6925	0.014778
b0860	8.53195	5.60943	0.60502	0.28513
b0861	155.708	153.325	0.022255	0.13472
b0862	76.7875	86.9462	-0.17925	0.84653
b0863	464.28	434.731	0.094872	0.00094442
b0864	166.373	158.934	0.065993	0.070567
b0865	43.3707	57.0292	-0.39498	0.55131
b0866	133.667	189.786	-0.50573	0.079706
b0867	144.332	194.46	-0.43008	0.18796
b0868	10.6649	13.0887	-0.29544	0.90254
b0869	57.5906	54.2245	0.086889	0.25568
b0870	114.47	130.887	-0.19335	0.87261
b0871	316.393	313.193	0.014664	0.038546
b0872	75.3655	185.111	-1.2964	1.02e-08
b0873	91.0074	125.277	-0.46107	0.22695
b0874	4.97697	5.60943	-0.17259	0.95476
b0875	53.3247	50.4849	0.078951	0.28589
b0876	101.672	106.579	-0.067999	0.43795
b0877	91.0074	33.6566	1.4351	1.4081e-09
b0878	63.9896	46.7453	0.45302	0.014143
b0879	196.946	194.46	0.018322	0.097647
b0880	2243.9	2079.23	0.10996	2.9365e-14
b0881	116.603	107.514	0.11708	0.077429
b0882	5470.4	8403.87	-0.61941	3.4042e-58
b0883	1.42199	0	NA	NA
b0884	100.961	40.2009	1.3285	1.2143e-09
b0885	10.6649	13.0887	-0.29544	0.90254
b0886	59.7236	72.9226	-0.28807	0.79488
b0887	31.9948	34.5915	-0.11258	0.75485
b0888	113.759	92.5557	0.29759	0.0096533
b0889	189.836	129.952	0.54677	2.1903e-06
b0890	330.613	291.691	0.1807	0.00048037
b0891	190.547	107.514	0.82562	7.3805e-10
b0892	62.5676	36.4613	0.77905	0.00067643
b0893	867.414	1087.3	-0.32595	0.11466
b0894	320.659	516.068	-0.68652	4.4073e-06
b0895	53.3247	82.2717	-0.62559	0.10764
b0896	186.281	224.377	-0.26845	0.74903
b0897	1749.05	1958.63	-0.16327	0.20777
b0898	21.3299	13.0887	0.70456	0.062766
b0899	6.39896	5.60943	0.18998	0.61987
b0900	NA	NA	NA	NA
b0901	NA	NA	NA	NA
b0902	373.273	414.163	-0.14997	0.4779
b0903	1533.62	2284.91	-0.5752	6.9079e-14
b0904	162.818	185.111	-0.18513	0.80717
b0905	27.0178	10.284	1.3935	0.001198
b0906	487.032	596.47	-0.29243	0.42781
b0907	282.265	232.791	0.27801	8.2538e-05
b0908	21.3299	9.34906	1.19	0.0091572
b0909	24.1738	19.633	0.30016	0.23079
b0910	117.314	115.928	0.017145	0.20325
b0911	1730.56	1525.77	0.18171	1.1302e-15
b0912	381.805	237.466	0.68511	1.0339e-14
b0913	24.8848	17.7632	0.48638	0.11042
b0914	63.2786	67.3132	-0.089172	0.59598
b0915	48.3477	64.5085	-0.41604	0.47856
b0916	23.4628	24.3075	-0.051026	0.68018
b0917	4.26597	5.60943	-0.39498	0.85178
b0918	66.8336	62.6387	0.093519	0.21157
b0919	494.142	844.22	-0.77269	6.8299e-12
b0920	17.0639	15.8934	0.10252	0.51688
b0921	9.24294	14.0236	-0.60143	0.53066
b0922	26.3068	14.9585	0.81447	0.023336
b0923	12.7979	14.0236	-0.13195	0.87024
b0924	184.148	225.312	-0.29106	0.63281
b0925	3639.59	4951.26	-0.44402	1.3622e-12
b0926	208.322	287.951	-0.46701	0.060696
b0927	44.7927	35.5264	0.33437	0.084055
b0928	524.004	505.784	0.051056	0.0022763
b0929	118.025	109.384	0.10969	0.081831
b0930	161.396	125.277	0.36548	0.00057315
b0931	41.2377	17.7632	1.2151	0.00024061
b0932	437.973	421.642	0.054822	0.0047095
b0933	4.97697	3.73962	0.41237	0.5172
b0934	1.42199	0	NA	NA
b0935	0	0	NA	NA
b0936	NA	NA	NA	NA
b0937	1.42199	0	NA	NA
b0938	NA	NA	NA	NA
b0939	NA	NA	NA	NA
b0940	NA	NA	NA	NA
b0941	NA	NA	NA	NA
b0942	NA	NA	NA	NA
b0943	NA	NA	NA	NA
b0944	NA	NA	NA	NA
b0945	12.0869	6.54434	0.88513	0.10481
b0946	29.8618	28.0472	0.090446	0.40803
b0947	29.8618	24.3075	0.2969	0.1854
b0948	63.9896	71.0528	-0.15105	0.77222
b0949	109.493	95.3604	0.19938	0.036148
b0950	64.7006	63.5736	0.025351	0.32917
b0951	158.552	144.91	0.1298	0.033054
b0952	100.25	100.035	0.0031039	0.26697
b0953	4893.07	5058.77	-0.048048	1.2954e-09
b0954	69.6776	67.3132	0.049804	0.268
b0955	203.345	174.827	0.218	0.0029608
b0956	54.7466	52.3547	0.064451	0.30209
b0957	4999.72	8467.44	-0.76008	4.8379e-101
b0958	72.5215	71.0528	0.029517	0.29387
b0959	66.8336	64.5085	0.051084	0.27585
b0960	40.5267	22.4377	0.85295	0.0037329
b0961	3.55498	2.80472	0.34199	0.62223
b0962	369.007	485.216	-0.39498	0.082176
b0963	100.961	86.0113	0.2312	0.031421
b0964	93.1404	56.0943	0.73155	6.8005e-05
b0965	173.483	235.596	-0.44152	0.12696
b0966	1247.8	1155.54	0.11081	1.3537e-08
b0967	16.3529	11.2189	0.54362	0.16615
b0968	90.2964	106.579	-0.23919	0.93677
b0969	40.5267	26.1774	0.63055	0.016811
b0970	310.705	258.969	0.26277	5.9343e-05
b0971	0	0	NA	NA
b0972	452.904	368.353	0.29812	2.3484e-07
b0973	327.058	345.915	-0.080872	0.20106
b0974	305.728	287.016	0.091118	0.007977
b0975	132.245	157.999	-0.2567	0.84174
b0976	87.4524	107.514	-0.29796	0.71664
b0977	367.585	382.376	-0.056917	0.11467
b0978	266.623	300.105	-0.17066	0.66643
b0979	206.189	261.774	-0.34435	0.36334
b0980	327.769	395.465	-0.27087	0.65476
b0981	NA	NA	NA	NA
b0982	NA	NA	NA	NA
b0983	NA	NA	NA	NA
b0984	NA	NA	NA	NA
b0985	NA	NA	NA	NA
b0986	NA	NA	NA	NA
b0987	NA	NA	NA	NA
b0988	NA	NA	NA	NA
b0989	NA	NA	NA	NA
b0990	3.55498	9.34906	-1.395	0.16715
b0991	0	0	NA	NA
b0992	9.95394	7.47924	0.41237	0.3597
b0993	11.3759	7.47924	0.60502	0.21712
b0994	12.7979	23.3726	-0.86891	0.18723
b0995	53.3247	65.4434	-0.29544	0.78423
b0996	0	1.86981	-1.395	0.53671
b0997	22.7519	22.4377	0.020057	0.57084
b0998	7.10995	14.9585	-1.0731	0.18019
b0999	370.429	441.275	-0.25248	0.77002
b1000	779.962	789.06	-0.016732	0.0045799
b1001	0	1.86981	-1.395	0.53671
b1002	912.207	973.237	-0.093429	0.051029
b1003	3651.67	3837.79	-0.071717	5.4133e-06
b1004	9105.72	9961.42	-0.12958	7.1089e-06
b1006	18.4859	12.1538	0.60502	0.11564
b1007	0	0	NA	NA
b1008	0	0	NA	NA
b1009	2.13299	0	1.19	0.40987
b1010	0	3.73962	NA	NA
b1011	0	1.86981	NA	NA
b1012	2.13299	3.73962	-0.81002	0.62814
b1013	47.6367	45.8104	0.056399	0.34878
b1014	492.009	555.334	-0.17467	0.58848
b1015	82.4755	81.3368	0.020057	0.2805
b1018	4.97697	6.54434	-0.39498	0.84005
b1019	11.3759	13.0887	-0.20234	0.97191
b1020	9698.69	12168.7	-0.32732	7.7436e-08
b1021	NA	NA	NA	NA
b1022	NA	NA	NA	NA
b1023	NA	NA	NA	NA
b1024	NA	NA	NA	NA
b1025	NA	NA	NA	NA
b1026	NA	NA	NA	NA
b1027	NA	NA	NA	NA
b1028	NA	NA	NA	NA
b1029	NA	NA	NA	NA
b1032	0	0	NA	NA
b1033	40.5267	36.4613	0.15251	0.25328
b1034	40.5267	49.55	-0.29001	0.82539
b1035	39.8157	34.5915	0.20292	0.20292
b1036	26.3068	14.0236	0.90758	0.01502
b1037	1.42199	5.60943	-1.9799	0.14721
b1038	0	0	NA	NA
b1039	4.26597	0	NA	NA
b1040	7.10995	7.47924	-0.073052	0.84259
b1041	0	2.80472	-1.9799	0.3054
b1042	2.84398	4.67453	-0.71691	0.64332
b1043	1.42199	0	NA	NA
b1044	4.97697	2.80472	0.82741	0.31901
b1045	113.759	112.189	0.020057	0.20498
b1046	91.7184	107.514	-0.22924	0.97513
b1047	8.53195	2.80472	1.605	0.047204
b1048	157.841	145.845	0.11403	0.041635
b1049	173.483	173.892	-0.0034019	0.15564
b1050	4.97697	0	2.4124	0.057457
b1051	1033.79	842.35	0.29545	7.5056e-15
b1053	32.7058	29.917	0.12858	0.33461
b1054	60.4346	82.2717	-0.44502	0.35982
b1055	27.7288	22.4377	0.30546	0.19524
b1056	16.3529	11.2189	0.54362	0.16615
b1057	1.42199	2.80472	-0.97994	0.59947
b1058	NA	NA	NA	NA
b1059	45.5037	37.3962	0.28309	0.11068
b1060	5136.23	6431.22	-0.32438	0.0001516
b1061	12.0869	9.34906	0.37055	0.34225
b1062	17.0639	14.9585	0.18998	0.41793
b1063	162.818	113.124	0.52536	1.8779e-05
b1064	2159.29	2515.83	-0.22048	0.95471
b1065	35.5498	18.6981	0.92695	0.0041592
b1066	120.869	108.449	0.15643	0.046341
b1067	127.979	172.023	-0.42669	0.22294
b1068	106.649	131.822	-0.30571	0.6579
b1069	33.4168	50.4849	-0.59528	0.24137
b1070	0	4.67453	-2.7169	0.098339
b1071	3.55498	2.80472	0.34199	0.62223
b1072	3.55498	6.54434	-0.88041	0.47842
b1073	NA	NA	NA	NA
b1074	0	0	NA	NA
b1075	0	2.80472	-1.9799	0.3054
b1076	NA	NA	NA	NA
b1077	0	0	NA	NA
b1078	0	0	NA	NA
b1079	0	0	NA	NA
b1080	1.42199	2.80472	-0.97994	0.59947
b1081	1.42199	0	0.60502	0.66257
b1082	21.3299	19.633	0.11959	0.44699
b1083	20.6189	27.1123	-0.39498	0.68122
b1084	120.869	129.017	-0.094114	0.48
b1085	NA	NA	NA	NA
b1086	22.7519	22.4377	0.020057	0.57084
b1087	137.933	155.194	-0.17011	0.75406
b1088	238.894	152.39	0.64861	3.4328e-09
b1089	224.675	214.093	0.069597	0.03348
b1090	115.181	89.7509	0.35991	0.003919
b1091	98.8284	86.0113	0.2004	0.046038
b1092	142.91	143.975	-0.010715	0.21228
b1093	486.321	502.979	0.14859	0.057046
b1094	2476.4	1885.7	0.39314	5.6923e-45
b1095	386.071	303.844	0.34553	2.4126e-07
b1096	10.6649	5.60943	0.92695	0.11649
b1097	13.5089	13.0887	0.045592	0.63085
b1098	33.4168	29.917	0.15961	0.2911
b1099	15.6419	16.8283	-0.10547	0.81645
b1100	1210.83	1310.74	-0.11439	0.058599
b1101	159.974	130.887	0.28952	0.0024807
b1102	12.7979	14.0236	-0.13195	0.87024
b1103	147.887	138.366	0.096006	0.06118
b1104	51.1917	56.0943	-0.13195	0.74388
b1105	79.6315	91.6207	-0.20234	0.92578
b1106	28.4398	21.5028	0.40339	0.12634
b1107	130.112	143.041	-0.13667	0.62113
b1108	255.247	238.401	0.098506	0.013214
b1109	68.9666	61.7038	0.16054	0.12849
b1110	120.158	21.5028	2.4823	2.8686e-21
b1111	36.2608	39.266	-0.11487	0.74469
b1112	742.99	832.066	-0.16335	0.41251
b1113	27.7288	18.6981	0.56849	0.063794
b1114	188.414	176.697	0.092626	0.036432
b1115	0	0	NA	NA
b1116	23.4628	13.0887	0.84206	0.02865
b1117	27.0178	17.7632	0.60502	0.057161
b1118	331.324	437.536	-0.40116	0.08764
b1119	153.575	186.046	-0.27672	0.73109
b1120	83.1865	114.993	-0.46713	0.2357
b1121	NA	NA	NA	NA
b1122	0	1.86981	NA	NA
b1123	103.805	128.082	-0.30319	0.67202
b1124	3.55498	11.2189	-1.658	0.076674
b1125	19.1969	15.8934	0.27244	0.30956
b1126	31.9948	30.8519	0.052479	0.44869
b1127	596.525	531.961	0.16526	6.0941e-06
b1128	211.877	220.638	-0.058455	0.2353
b1129	112.337	77.5972	0.53376	0.00033215
b1130	329.902	261.774	0.33372	2.811e-06
b1131	40.5267	36.4613	0.15251	0.25328
b1132	19.9079	18.6981	0.090446	0.49933
b1133	27.0178	16.8283	0.68302	0.040039
b1134	4.26597	1.86981	1.19	0.24382
b1135	9.95394	3.73962	1.4124	0.047406
b1136	959.844	889.095	0.11046	6.5137e-07
b1137	NA	NA	NA	NA
b1138	NA	NA	NA	NA
b1139	NA	NA	NA	NA
b1140	NA	NA	NA	NA
b1141	NA	NA	NA	NA
b1143	NA	NA	NA	NA
b1144	NA	NA	NA	NA
b1145	NA	NA	NA	NA
b1146	NA	NA	NA	NA
b1147	NA	NA	NA	NA
b1148	NA	NA	NA	NA
b1150	NA	NA	NA	NA
b1151	NA	NA	NA	NA
b1152	NA	NA	NA	NA
b1153	NA	NA	NA	NA
b1154	NA	NA	NA	NA
b1155	NA	NA	NA	NA
b1156	NA	NA	NA	NA
b1157	NA	NA	NA	NA
b1158	NA	NA	NA	NA
b1159	NA	NA	NA	NA
b1160	0	0	NA	NA
b1161	NA	NA	NA	NA
b1162	44.0817	57.9641	-0.39498	0.54806
b1163	7.82095	5.60943	0.47949	0.37493
b1164	120.869	100.97	0.25952	0.012814
b1165	30.5728	14.0236	1.1244	0.0026186
b1166	115.892	106.579	0.12086	0.075272
b1167	38.3938	23.3726	0.71605	0.011652
b1168	49.7697	23.3726	1.0904	0.00016662
b1171	11.3759	12.1538	-0.09542	0.83014
b1172	0	0	NA	NA
b1174	56.8796	57.0292	-0.0037897	0.41703
b1175	194.102	142.106	0.44985	2.0825e-05
b1176	59.0126	54.2245	0.12208	0.20283
b1177	22.0409	11.2189	0.97425	0.019795
b1178	403.134	572.162	-0.50516	0.0023861
b1179	39.1047	37.3962	0.064451	0.38312
b1180	51.9027	44.8755	0.20988	0.14002
b1181	82.4755	86.0113	-0.060561	0.46466
b1182	71.8105	65.4434	0.13395	0.147
b1183	11.3759	3.73962	1.605	0.021937
b1184	8.53195	9.34906	-0.13195	0.89389
b1185	49.7697	69.183	-0.47515	0.34281
b1186	41.9487	28.9821	0.53347	0.028361
b1187	38.3938	32.7217	0.23062	0.18508
b1188	3634.61	3989.24	-0.13431	0.0072006
b1189	688.955	905.924	-0.39498	0.017524
b1190	362.608	431.926	-0.25238	0.77321
b1191	132.245	156.129	-0.23953	0.92192
b1192	17.0639	17.7632	-0.057945	0.73552
b1193	117.314	132.757	-0.17841	0.80736
b1194	2.84398	4.67453	-0.71691	0.64332
b1195	413.799	327.217	0.33868	1.233e-07
b1196	NA	NA	NA	NA
b1197	35.5498	32.7217	0.11959	0.32623
b1198	151.442	196.33	-0.37452	0.3283
b1199	31.9948	41.1358	-0.36256	0.6796
b1200	115.892	162.674	-0.4892	0.12554
b1201	38.3938	28.0472	0.45302	0.057363
b1202	22.0409	23.3726	-0.08464	0.7465
b1203	122.291	120.603	0.020057	0.18879
b1204	27.7288	22.4377	0.30546	0.19524
b1205	24654.5	48782.4	-0.98451	0
b1206	9.95394	4.67453	1.0904	0.092242
b1207	137.222	131.822	0.057925	0.10992
b1208	249.559	268.318	-0.10456	0.35015
b1209	18.4859	15.8934	0.218	0.37028
b1210	110.204	65.4434	0.75186	1.0367e-05
b1211	46.9257	28.9821	0.69522	0.006205
b1212	17.7749	16.8283	0.078951	0.53781
b1213	0	1.86981	-1.395	0.53671
b1214	22.7519	24.3075	-0.09542	0.7616
b1215	196.946	183.241	0.10405	0.026967
b1216	25.5958	16.8283	0.60502	0.06412
b1217	40.5267	52.3547	-0.36945	0.62532
b1218	135.8	137.431	-0.017224	0.23803
b1219	158.552	223.442	-0.49495	0.066888
b1220	16.3529	16.8283	-0.041343	0.71667
b1221	48.3477	79.467	-0.71691	0.056224
b1222	135.8	136.496	-0.0073762	0.21708
b1223	31.9948	24.3075	0.39643	0.10842
b1224	230.363	365.548	-0.66616	0.00020958
b1225	147.887	276.732	-0.90399	1.9764e-06
b1226	64.7006	92.5557	-0.51654	0.20475
b1227	140.777	194.46	-0.46606	0.12463
b1229	NA	NA	NA	NA
b1230	0	1.86981	-1.395	0.53671
b1231	5.68796	4.67453	0.28309	0.57278
b1232	99.5394	71.9877	0.46752	0.0018206
b1233	46.2147	19.633	1.2351	8.5739e-05
b1234	121.58	134.626	-0.14705	0.67378
b1235	451.482	430.057	0.070142	0.0025293
b1236	376.117	357.134	0.074715	0.0051587
b1237	2942.81	2546.68	0.20858	1.3134e-28
b1238	16.3529	2.80472	2.5436	0.00040942
b1241	410.244	500.174	-0.28595	0.50981
b1242	38.3938	54.2245	-0.49807	0.3615
b1243	413.088	401.075	0.04258	0.0085553
b1244	17.0639	14.0236	0.28309	0.32866
b1245	29.1508	27.1123	0.10459	0.39407
b1246	42.6597	31.7868	0.42445	0.053832
b1247	36.9718	41.1358	-0.15397	0.83273
b1248	36.9718	36.4613	0.020057	0.46996
b1249	71.0995	76.6623	-0.10868	0.63006
b1250	125.846	78.5321	0.68031	9.8461e-06
b1251	91.7184	75.7274	0.2764	0.025263
b1252	28.4398	9.34906	1.605	0.00029105
b1253	9.24294	2.80472	1.7205	0.03136
b1254	66.1226	45.8104	0.52947	0.0061486
b1255	76.7875	85.0764	-0.14789	0.74071
b1256	606.479	933.036	-0.62147	7.9453e-08
b1257	16.3529	9.34906	0.80665	0.075569
b1258	13.5089	11.2189	0.26798	0.3979
b1259	194.813	261.774	-0.42623	0.13355
b1260	7.10995	25.2425	-1.8279	0.00393
b1261	23.4628	12.1538	0.94897	0.01809
b1262	18.4859	10.284	0.84603	0.051384
b1263	8.53195	6.54434	0.38263	0.41653
b1264	2.13299	1.86981	0.18998	0.77458
b1265	0	1.86981	NA	NA
b1266	73.2325	57.0292	0.36078	0.021269
b1267	93.8514	102.84	-0.13195	0.65821
b1268	14.9309	3.73962	1.9973	0.0028912
b1269	46.2147	36.4613	0.34199	0.075656
b1270	10.6649	6.54434	0.70456	0.18824
b1271	19.1969	9.34906	1.038	0.023495
b1272	137.933	120.603	0.19371	0.020212
b1273	231.785	194.46	0.25331	0.00065909
b1274	289.375	266.448	0.11909	0.0051514
b1275	86.7414	125.277	-0.53033	0.12332
b1276	1064.36	1295.78	-0.28383	0.30484
b1277	99.5394	91.6207	0.11959	0.10042
b1278	112.337	120.603	-0.10243	0.52356
b1279	58.3016	31.7868	0.87511	0.00040586
b1280	75.3655	84.1415	-0.15891	0.77935
b1281	12.7979	6.54434	0.96759	0.0771
b1282	5.68796	0	2.605	0.035039
b1283	3995.79	5228.93	-0.38803	3.9348e-08
b1284	19.9079	19.633	0.020057	0.59597
b1285	563.819	474.932	0.24751	1.4909e-07
b1286	46.9257	35.5264	0.40149	0.05019
b1287	2.13299	1.86981	0.18998	0.77458
b1288	350.521	321.608	0.1242	0.0017953
b1289	2.13299	6.54434	-1.6174	0.1858
b1290	99.5394	86.9462	0.19514	0.047799
b1291	132.245	121.538	0.12181	0.056763
b1292	42.6597	50.4849	-0.24298	0.94639
b1293	63.9896	54.2245	0.23889	0.081919
b1294	363.319	398.27	-0.13251	0.38692
b1295	7.82095	4.67453	0.74252	0.24393
b1296	83.1865	94.4255	-0.18283	0.85319
b1297	280.843	270.188	0.055803	0.02317
b1298	94.5624	70.1179	0.43148	0.0037494
b1299	48.3477	56.0943	-0.21441	0.97609
b1300	41.9487	45.8104	-0.12705	0.75548
b1301	26.3068	22.4377	0.22951	0.27372
b1302	54.7466	44.8755	0.28684	0.078152
b1303	41.2377	51.4198	-0.31836	0.75043
b1304	198.368	66.3783	1.5794	2.6147e-21
b1305	2.13299	1.86981	0.18998	0.77458
b1306	16.3529	13.0887	0.32123	0.30699
b1307	10.6649	5.60943	0.92695	0.11649
b1308	13.5089	9.34906	0.53102	0.21477
b1309	NA	NA	NA	NA
b1310	0	0	NA	NA
b1311	2.84398	0	1.605	0.25191
b1312	0	0	-0.39498	0.93919
b1313	2.84398	1.86981	0.60502	0.53716
b1314	0	1.86981	-1.395	0.53671
b1315	0	0	NA	NA
b1316	13.5089	18.6981	-0.46898	0.63008
b1317	0	0	NA	NA
b1319	0	0	NA	NA
b1320	17.7749	9.34906	0.92695	0.04272
b1321	50.4807	68.2481	-0.43506	0.42488
b1322	36.2608	50.4849	-0.47744	0.41371
b1323	378.25	444.08	-0.23148	0.93179
b1324	997.527	906.858	0.13748	4.8261e-08
b1325	95.2734	69.183	0.46166	0.0024645
b1326	59.7236	49.55	0.26942	0.074698
b1327	98.1174	91.6207	0.098834	0.12412
b1328	37.6828	41.1358	-0.12649	0.76658
b1329	71.8105	54.2245	0.40525	0.014866
b1330	51.1917	26.1774	0.96759	0.00040687
b1331	NA	NA	NA	NA
b1332	910.074	1082.62	-0.25047	0.66932
b1333	5256.39	5433.67	-0.047855	3.0327e-10
b1334	333.457	336.566	-0.013389	0.059788
b1335	10.6649	14.9585	-0.48809	0.6436
b1336	10.6649	8.41415	0.34199	0.39345
b1337	5.68796	4.67453	0.28309	0.57278
b1338	4.26597	2.80472	0.60502	0.44977
b1339	6.39896	5.60943	0.18998	0.61987
b1340	68.2556	67.3132	0.020057	0.32622
b1341	100.961	72.9226	0.46936	0.001646
b1342	170.639	181.372	-0.088003	0.37987
b1343	104.516	116.863	-0.16109	0.74987
b1344	42.6597	32.7217	0.38263	0.069258
b1345	22.7519	13.0887	0.79766	0.037436
b1346	NA	NA	NA	NA
b1347	NA	NA	NA	NA
b1348	NA	NA	NA	NA
b1349	9.24294	5.60943	0.7205	0.21403
b1350	0	6.54434	-3.2023	0.031716
b1351	4.26597	4.67453	-0.13195	0.92486
b1352	2.13299	0	NA	NA
b1353	8.53195	9.34906	-0.13195	0.89389
b1355	1.42199	0	NA	NA
b1356	NA	NA	NA	NA
b1357	NA	NA	NA	NA
b1358	NA	NA	NA	NA
b1359	NA	NA	NA	NA
b1360	0	0	NA	NA
b1361	NA	NA	NA	NA
b1362	NA	NA	NA	NA
b1363	34.1278	35.5264	-0.057945	0.63286
b1365	1.42199	0	NA	NA
b1366	7.10995	9.34906	-0.39498	0.80938
b1368	1.42199	2.80472	-0.97994	0.59947
b1370	NA	NA	NA	NA
b1372	NA	NA	NA	NA
b1373	NA	NA	NA	NA
b1374	NA	NA	NA	NA
b1375	NA	NA	NA	NA
b1376	4350.58	4749.32	-0.12651	0.0013929
b1377	4.26597	2.80472	0.60502	0.44977
b1378	571.64	670.327	-0.22976	0.93294
b1379	203.345	225.312	-0.148	0.59076
b1380	270.178	284.211	-0.073052	0.22082
b1381	150.731	175.762	-0.22165	0.9939
b1382	NA	NA	NA	NA
b1383	5.68796	3.73962	0.60502	0.38281
b1384	NA	NA	NA	NA
b1385	NA	NA	NA	NA
b1386	NA	NA	NA	NA
b1387	NA	NA	NA	NA
b1388	NA	NA	NA	NA
b1389	NA	NA	NA	NA
b1390	NA	NA	NA	NA
b1391	NA	NA	NA	NA
b1392	NA	NA	NA	NA
b1393	NA	NA	NA	NA
b1394	NA	NA	NA	NA
b1395	NA	NA	NA	NA
b1396	NA	NA	NA	NA
b1397	NA	NA	NA	NA
b1398	NA	NA	NA	NA
b1399	NA	NA	NA	NA
b1400	2.13299	0	1.19	0.40987
b1402	NA	NA	NA	NA
b1403	NA	NA	NA	NA
b1404	NA	NA	NA	NA
b1406	28.4398	27.1123	0.068967	0.45032
b1407	12.7979	10.284	0.31551	0.37073
b1408	1.42199	0	0.60502	0.66257
b1409	NA	NA	NA	NA
b1410	9.95394	11.2189	-0.17259	0.93605
b1411	8.53195	5.60943	0.60502	0.28513
b1412	26.3068	22.4377	0.22951	0.27372
b1413	220.409	233.726	-0.08464	0.30662
b1414	66.1226	30.8519	1.0998	1.2808e-05
b1415	94.5624	103.775	-0.13411	0.66455
b1418	36.2608	21.5028	0.75388	0.011291
b1419	62.5676	57.0292	0.13371	0.17611
b1420	13.5089	18.6981	-0.46898	0.63008
b1421	23.4628	28.0472	-0.25748	0.93144
b1422	145.754	186.981	-0.35936	0.38931
b1423	94.5624	88.816	0.090446	0.14092
b1424	88.8744	53.2896	0.73791	9.135e-05
b1426	570.218	570.292	-0.00018744	0.0090286
b1427	47.6367	52.3547	-0.13625	0.7638
b1428	631.364	658.174	-0.059996	0.042306
b1429	30.5728	26.1774	0.22393	0.24341
b1430	28.4398	26.1774	0.11959	0.37989
b1431	178.46	157.064	0.18425	0.0097118
b1432	127.268	163.608	-0.36238	0.41071
b1433	17.0639	24.3075	-0.51046	0.52408
b1434	6.39896	3.73962	0.77494	0.27868
b1435	33.4168	21.5028	0.63605	0.029045
b1436	7.10995	12.1538	-0.77349	0.40991
b1438	4.26597	2.80472	0.60502	0.44977
b1439	20.6189	12.1538	0.76256	0.054285
b1440	56.8796	76.6623	-0.4306	0.40731
b1441	15.6419	16.8283	-0.10547	0.81645
b1442	15.6419	17.7632	-0.18348	0.93707
b1443	9.95394	9.34906	0.090446	0.63288
b1444	37.6828	37.3962	0.011012	0.4818
b1445	2.84398	2.80472	0.020057	0.84117
b1446	418.065	467.453	-0.16109	0.52366
b1447	7.82095	3.73962	1.0645	0.1417
b1448	14.2199	15.8934	-0.16052	0.90553
b1449	110.915	145.845	-0.39498	0.34068
b1450	46.2147	24.3075	0.92695	0.0010848
b1451	45.5037	43.0057	0.081458	0.32043
b1452	204.056	215.028	-0.075564	0.29528
b1453	11.3759	9.34906	0.28309	0.42512
b1454	10.6649	20.5679	-0.94752	0.17103
b1455	NA	NA	NA	NA
b1456	NA	NA	NA	NA
b1457	NA	NA	NA	NA
b1459	NA	NA	NA	NA
b1460	NA	NA	NA	NA
b1461	NA	NA	NA	NA
b1462	0	2.80472	NA	NA
b1463	31.2838	20.5679	0.60502	0.040684
b1464	69.6776	82.2717	-0.2397	0.94268
b1465	14.9309	21.5028	-0.52622	0.52849
b1466	3.55498	2.80472	0.34199	0.62223
b1467	7.82095	12.1538	-0.63599	0.52662
b1468	15.6419	20.5679	-0.39498	0.72049
b1469	14.9309	6.54434	1.19	0.029225
b1471	2.13299	0	1.19	0.40987
b1472	NA	NA	NA	NA
b1473	7.82095	3.73962	1.0645	0.1417
b1474	12.0869	12.1538	-0.0079573	0.71342
b1475	2.13299	6.54434	-1.6174	0.1858
b1476	6.39896	5.60943	0.18998	0.61987
b1477	12.7979	6.54434	0.96759	0.0771
b1478	105.227	172.023	-0.70909	0.0056312
b1479	154.286	90.6858	0.76666	1.2711e-07
b1480	4848.99	4793.26	0.016676	2.7453e-16
b1481	10.6649	0	3.5119	0.0011234
b1482	890.166	919.947	-0.047476	0.0095683
b1483	6.39896	8.41415	-0.39498	0.81899
b1484	10.6649	6.54434	0.70456	0.18824
b1485	3.55498	0	1.9269	0.15421
b1486	3.55498	4.67453	-0.39498	0.86456
b1487	27.7288	16.8283	0.7205	0.03138
b1488	3.55498	0	1.9269	0.15421
b1489	19.1969	16.8283	0.18998	0.39025
b1490	49.7697	29.917	0.7343	0.0035159
b1491	36.2608	33.6566	0.10752	0.33778
b1492	13633.3	15656.9	-0.19966	0.16531
b1493	327.058	343.11	-0.069127	0.16714
b1494	24.1738	19.633	0.30016	0.23079
b1495	1.42199	0	NA	NA
b1496	NA	NA	NA	NA
b1497	1.42199	2.80472	-0.97994	0.59947
b1498	39.1047	49.55	-0.34154	0.69914
b1499	0	0	NA	NA
b1500	NA	NA	NA	NA
b1501	7.10995	5.60943	0.34199	0.48594
b1502	0	0	NA	NA
b1503	NA	NA	NA	NA
b1504	0	0	NA	NA
b1505	0	0	NA	NA
b1506	NA	NA	NA	NA
b1507	47.6367	91.6207	-0.9436	0.0040325
b1508	17.0639	24.3075	-0.51046	0.52408
b1511	39.1047	62.6387	-0.67971	0.11465
b1512	68.2556	81.3368	-0.25296	0.89854
b1513	31.2838	19.633	0.67213	0.028737
b1514	14.9309	26.1774	-0.81002	0.20002
b1515	16.3529	12.1538	0.42814	0.2302
b1516	19.1969	21.5028	-0.16365	0.89576
b1517	28.4398	34.5915	-0.28251	0.86977
b1518	31.2838	47.6802	-0.60797	0.24008
b1519	244.582	239.336	0.031284	0.052291
b1520	9.95394	4.67453	1.0904	0.092242
b1521	579.461	673.132	-0.21618	0.93455
b1522	57.5906	51.4198	0.16351	0.16178
b1523	1.42199	1.86981	-0.39498	0.91409
b1524	8.53195	5.60943	0.60502	0.28513
b1525	13.5089	24.3075	-0.84749	0.19183
b1526	17.7749	14.9585	0.24888	0.34975
b1527	0	0	NA	NA
b1528	7.10995	6.54434	0.11959	0.66063
b1529	27.7288	20.5679	0.43099	0.11677
b1530	7.10995	0	2.9269	0.013044
b1531	20.6189	10.284	1.0036	0.021603
b1532	9.24294	2.80472	1.7205	0.03136
b1533	31.9948	40.2009	-0.32939	0.75418
b1534	12.7979	5.60943	1.19	0.043519
b1535	25.5958	16.8283	0.60502	0.06412
b1536	50.4807	47.6802	0.082341	0.294
b1537	NA	NA	NA	NA
b1538	56.8796	54.2245	0.068967	0.28571
b1539	233.206	250.555	-0.10352	0.36231
b1540	30.5728	12.1538	1.3308	0.00081263
b1541	445.794	639.475	-0.52051	0.00073331
b1542	5.68796	15.8934	-1.4824	0.056591
b1544	NA	NA	NA	NA
b1545	NA	NA	NA	NA
b1546	NA	NA	NA	NA
b1547	NA	NA	NA	NA
b1548	NA	NA	NA	NA
b1549	NA	NA	NA	NA
b1550	2.84398	0	NA	NA
b1551	NA	NA	NA	NA
b1552	0	0	NA	NA
b1553	NA	NA	NA	NA
b1554	NA	NA	NA	NA
b1555	NA	NA	NA	NA
b1556	NA	NA	NA	NA
b1557	NA	NA	NA	NA
b1558	NA	NA	NA	NA
b1559	NA	NA	NA	NA
b1560	NA	NA	NA	NA
b1561	NA	NA	NA	NA
b1562	10441.7	16391.7	-0.65061	4.1809e-129
b1563	NA	NA	NA	NA
b1564	NA	NA	NA	NA
b1565	NA	NA	NA	NA
b1566	NA	NA	NA	NA
b1567	NA	NA	NA	NA
b1568	NA	NA	NA	NA
b1569	NA	NA	NA	NA
b1570	NA	NA	NA	NA
b1571	0	0	NA	NA
b1572	NA	NA	NA	NA
b1573	1.42199	0	0.60502	0.66257
b1574	0	3.73962	-2.395	0.17336
b1575	NA	NA	NA	NA
b1576	NA	NA	NA	NA
b1577	2.84398	1.86981	0.60502	0.53716
b1578	NA	NA	NA	NA
b1579	3.55498	3.73962	-0.073052	0.88833
b1580	1.42199	2.80472	-0.97994	0.59947
b1581	0	5.60943	-2.9799	0.055811
b1582	15.6419	8.41415	0.89453	0.063202
b1583	49.0587	37.3962	0.39162	0.048373
b1584	27.0178	17.7632	0.60502	0.057161
b1585	38.3938	36.4613	0.074505	0.37192
b1586	12.7979	17.7632	-0.47298	0.63356
b1587	47.6367	65.4434	-0.45817	0.38809
b1588	52.6137	68.2481	-0.37535	0.56231
b1589	7.82095	8.41415	-0.10547	0.86963
b1590	35.5498	36.4613	-0.036526	0.58311
b1591	14.2199	15.8934	-0.16052	0.90553
b1592	11.3759	13.0887	-0.20234	0.97191
b1593	236.761	180.437	0.39194	1.4305e-05
b1594	41.2377	57.0292	-0.46774	0.40257
b1595	3.55498	3.73962	-0.073052	0.88833
b1596	54.0357	45.8104	0.23824	0.11037
b1597	7.82095	8.41415	-0.10547	0.86963
b1598	1500.91	1991.35	-0.40791	0.00015695
b1599	4.97697	1.86981	1.4124	0.16093
b1600	3.55498	1.86981	0.92695	0.36481
b1601	103.805	115.928	-0.15935	0.74399
b1602	76.7875	55.1594	0.47726	0.0055618
b1603	98.1174	95.3604	0.041119	0.20248
b1604	66.8336	69.183	-0.049845	0.48369
b1605	27.0178	21.5028	0.32939	0.18323
b1606	44.0817	45.8104	-0.055494	0.5818
b1607	42.6597	46.7453	-0.13195	0.76551
b1608	20.6189	3.73962	2.463	9.3539e-05
b1609	35.5498	20.5679	0.78944	0.0097674
b1610	51.9027	41.1358	0.33541	0.062486
b1611	254.536	204.744	0.31405	6.8195e-05
b1612	366.874	383.311	-0.063233	0.12909
b1613	51.9027	47.6802	0.12242	0.23191
b1614	779.962	628.257	0.31205	3.667e-12
b1615	2.13299	5.60943	-1.395	0.2846
b1616	0	1.86981	NA	NA
b1617	6.39896	4.67453	0.45302	0.43782
b1618	78.9205	68.2481	0.20961	0.068958
b1619	414.51	416.968	-0.0085283	0.031899
b1620	24.8848	52.3547	-1.0731	0.012167
b1621	1.42199	4.67453	-1.7169	0.23898
b1622	32.7058	19.633	0.73626	0.017789
b1623	282.265	251.49	0.16655	0.0018052
b1624	132.956	106.579	0.31902	0.0037043
b1625	6.39896	0	2.7749	0.021372
b1626	31.2838	26.1774	0.2571	0.20755
b1627	6.39896	5.60943	0.18998	0.61987
b1628	3.55498	1.86981	0.92695	0.36481
b1629	14.2199	10.284	0.46752	0.23861
b1630	3.55498	7.47924	-1.0731	0.34331
b1631	4.97697	6.54434	-0.39498	0.84005
b1632	4.97697	6.54434	-0.39498	0.84005
b1633	7.82095	4.67453	0.74252	0.24393
b1634	83.8975	41.1358	1.0282	2.5125e-06
b1635	457.881	531.961	-0.21635	0.94329
b1636	17.7749	14.0236	0.34199	0.27059
b1637	174.905	140.236	0.31872	0.00087736
b1638	39.1047	24.3075	0.68594	0.013248
b1639	12.7979	3.73962	1.7749	0.0098994
b1640	28.4398	36.4613	-0.35845	0.70567
b1641	2802.03	2771.06	0.016036	5.6834e-10
b1642	452.904	556.269	-0.29658	0.4175
b1643	1.42199	1.86981	-0.39498	0.91409
b1644	6.39896	2.80472	1.19	0.15346
b1645	27.7288	32.7217	-0.23886	0.96564
b1646	944.913	1011.57	-0.09834	0.055847
b1647	170.639	174.827	-0.034984	0.22545
b1648	133.667	126.212	0.082793	0.087256
b1649	11.3759	7.47924	0.60502	0.21712
b1650	37.6828	37.3962	0.011012	0.4818
b1651	98.8284	123.408	-0.32043	0.61475
b1652	9.95394	9.34906	0.090446	0.63288
b1653	92.4294	99.1	-0.10053	0.55687
b1654	91.0074	97.2302	-0.09542	0.54399
b1655	27.0178	21.5028	0.32939	0.18323
b1656	4666.26	6213.38	-0.41311	6.3825e-12
b1657	10.6649	7.47924	0.51191	0.28109
b1658	27.0178	23.3726	0.20909	0.28782
b1659	67.5446	86.9462	-0.36428	0.5434
b1660	123.713	82.2717	0.58853	6.3166e-05
b1661	1018.15	906.858	0.16699	2.9394e-09
b1662	105.227	74.7924	0.49254	0.00094053
b1663	45.5037	31.7868	0.51756	0.025
b1664	132.956	130.887	0.022631	0.16631
b1665	NA	NA	NA	NA
b1666	NA	NA	NA	NA
b1667	1126.93	1473.41	-0.38677	0.0038555
b1668	479.211	459.039	0.062045	0.0024497
b1669	8.53195	5.60943	0.60502	0.28513
b1670	14.9309	11.2189	0.41237	0.26195
b1671	2.84398	0	1.605	0.25191
b1672	3.55498	0	1.9269	0.15421
b1673	19.1969	24.3075	-0.34053	0.78836
b1674	4.26597	2.80472	0.60502	0.44977
b1675	94.5624	71.0528	0.41237	0.0047548
b1676	745.834	654.434	0.18861	9.269e-08
b1677	68166	96580.4	-0.50268	0
b1678	645.584	849.829	-0.39657	0.020269
b1679	66.8336	96.2953	-0.52689	0.18132
b1680	194.813	329.087	-0.75638	3.0781e-05
b1681	188.414	263.643	-0.48468	0.055009
b1682	250.27	402.944	-0.68709	4.8796e-05
b1683	572.351	633.866	-0.14728	0.36233
b1684	351.232	391.725	-0.15742	0.53601
b1685	73.2325	34.5915	1.0821	5.5093e-06
b1686	37.6828	48.6151	-0.3675	0.64231
b1687	29.1508	19.633	0.57025	0.056884
b1688	135.089	119.668	0.17488	0.027693
b1689	1.42199	0	NA	NA
b1690	1.42199	0	NA	NA
b1691	0	1.86981	-1.395	0.53671
b1692	1.42199	1.86981	-0.39498	0.91409
b1693	4.97697	6.54434	-0.39498	0.84005
b1694	0	0	NA	NA
b1695	2.84398	0	1.605	0.25191
b1696	8.53195	6.54434	0.38263	0.41653
b1697	0	1.86981	NA	NA
b1698	17.0639	28.0472	-0.71691	0.25668
b1699	2.13299	0	1.19	0.40987
b1700	0	0	NA	NA
b1701	7.10995	1.86981	1.9269	0.043904
b1702	1321.03	1570.64	-0.24969	0.61705
b1703	73.9435	91.6207	-0.30925	0.70046
b1704	22.0409	13.0887	0.75186	0.048625
b1705	2.13299	0	1.19	0.40987
b1706	152.153	111.254	0.45167	0.00015876
b1707	167.084	122.473	0.44811	8.1644e-05
b1708	114.47	130.887	-0.19335	0.87261
b1709	19.1969	17.7632	0.11198	0.47999
b1710	37.6828	44.8755	-0.25202	0.92688
b1711	17.7749	17.7632	0.00094824	0.64328
b1712	1360.85	1404.23	-0.045274	0.0011811
b1713	323.503	279.537	0.21074	0.00022294
b1714	29.8618	26.1774	0.18998	0.28392
b1715	0	0	NA	NA
b1716	1035.21	1244.36	-0.26548	0.48078
b1717	245.293	301.975	-0.29992	0.53262
b1718	1473.89	1826.81	-0.30969	0.084034
b1719	856.038	865.723	-0.016229	0.0029076
b1722	7.10995	4.67453	0.60502	0.3292
b1723	115.181	157.064	-0.44745	0.20105
b1724	52.6137	56.0943	-0.092418	0.63694
b1725	906.519	1332.24	-0.55545	6.1383e-08
b1726	182.015	179.502	0.020057	0.10887
b1727	17.0639	19.633	-0.20234	0.9656
b1728	8.53195	14.9585	-0.81002	0.33269
b1729	17.7749	14.9585	0.24888	0.34975
b1730	1.42199	1.86981	-0.39498	0.91409
b1731	3.55498	3.73962	-0.073052	0.88833
b1732	85.3195	66.3783	0.36216	0.012728
b1733	8.53195	5.60943	0.60502	0.28513
b1734	1.42199	3.73962	-1.395	0.38229
b1735	17.0639	22.4377	-0.39498	0.70862
b1736	6.39896	4.67453	0.45302	0.43782
b1737	39.8157	45.8104	-0.20234	0.94748
b1738	22.7519	18.6981	0.28309	0.25935
b1739	2390.37	2561.64	-0.099837	0.0026306
b1740	63.9896	45.8104	0.48216	0.01088
b1741	31.2838	25.2425	0.30956	0.16591
b1742	1.42199	1.86981	-0.39498	0.91409
b1743	178.46	200.07	-0.1649	0.69568
b1744	226.097	226.247	-0.00096072	0.10135
b1745	162.818	229.987	-0.49829	0.059996
b1746	241.738	298.235	-0.303	0.51918
b1747	109.493	159.869	-0.54605	0.068032
b1748	610.745	672.197	-0.13831	0.29329
b1749	19.9079	17.7632	0.16445	0.40968
b1750	0	0	-0.39498	0.93919
b1751	5.68796	3.73962	0.60502	0.38281
b1752	12.0869	14.9585	-0.30752	0.8789
b1753	4.97697	4.67453	0.090446	0.73554
b1754	6.39896	19.633	-1.6174	0.021924
b1755	9.95394	13.0887	-0.39498	0.77532
b1756	4.26597	1.86981	1.19	0.24382
b1757	13.5089	12.1538	0.15251	0.50953
b1758	20.6189	18.6981	0.14107	0.42859
b1759	7.10995	8.41415	-0.24298	0.9781
b1760	48.3477	61.7038	-0.35191	0.63969
b1761	81.0535	65.4434	0.30863	0.025977
b1762	NA	NA	NA	NA
b1763	83.8975	121.538	-0.53471	0.12399
b1764	243.16	461.843	-0.9255	2.7073e-10
b1765	152.864	209.419	-0.45414	0.12886
b1766	120.158	107.514	0.16041	0.044871
b1767	14.2199	10.284	0.46752	0.23861
b1768	22.7519	11.2189	1.0201	0.014743
b1769	2.13299	0	1.19	0.40987
b1770	23.4628	27.1123	-0.20857	0.97187
b1771	2.13299	3.73962	-0.81002	0.62814
b1772	0	0	NA	NA
b1773	NA	NA	NA	NA
b1774	NA	NA	NA	NA
b1775	1.42199	1.86981	-0.39498	0.91409
b1776	4.97697	2.80472	0.82741	0.31901
b1777	381.094	543.18	-0.51129	0.0025241
b1778	875.235	1359.35	-0.63518	2.2663e-11
b1779	820.489	907.793	-0.14588	0.2667
b1780	98.1174	104.709	-0.093811	0.52359
b1781	48.3477	57.0292	-0.23825	0.95636
b1782	97.4064	129.017	-0.40547	0.34258
b1783	3526.54	4173.42	-0.24298	0.5402
b1784	1025.97	1134.98	-0.14568	0.213
b1785	12.0869	9.34906	0.37055	0.34225
b1786	17.0639	12.1538	0.48954	0.18449
b1787	56.8796	45.8104	0.31224	0.060562
b1788	4.26597	4.67453	-0.13195	0.92486
b1789	4.97697	0	NA	NA
b1790	6.39896	5.60943	0.18998	0.61987
b1791	21.3299	19.633	0.11959	0.44699
b1792	113.048	117.798	-0.059377	0.38861
b1793	85.3195	140.236	-0.71691	0.0112
b1794	49.0587	46.7453	0.069688	0.32033
b1795	665.492	497.37	0.4201	3.6658e-14
b1796	0	1.86981	NA	NA
b1797	1.42199	0	NA	NA
b1798	12.0869	3.73962	1.6925	0.014778
b1799	12.7979	14.0236	-0.13195	0.87024
b1800	32.7058	67.3132	-1.0413	0.0059226
b1801	4.97697	2.80472	0.82741	0.31901
b1802	2.13299	3.73962	-0.81002	0.62814
b1803	10.6649	8.41415	0.34199	0.39345
b1804	39.1047	25.2425	0.63149	0.018738
b1805	2046.96	2043.7	0.002294	5.6271e-07
b1806	193.391	114.993	0.74997	5.4811e-09
b1807	2.84398	1.86981	0.60502	0.53716
b1808	9.24294	14.0236	-0.60143	0.53066
b1809	45.5037	32.7217	0.47574	0.033156
b1810	97.4064	76.6623	0.3455	0.0094983
b1811	35.5498	25.2425	0.49399	0.054114
b1812	19.9079	12.1538	0.71193	0.070336
b1813	4.26597	8.41415	-0.97994	0.36303
b1814	296.485	295.43	0.0051424	0.054139
b1815	21.3299	39.266	-0.88041	0.082503
b1816	103.805	93.4906	0.15099	0.068529
b1817	199.079	247.75	-0.31555	0.49777
b1818	66.8336	70.1179	-0.06921	0.53258
b1819	201.923	246.815	-0.28963	0.62437
b1820	4.26597	2.80472	0.60502	0.44977
b1821	14.9309	10.284	0.53791	0.18866
b1822	61.1456	85.0764	-0.47651	0.29033
b1823	656.96	546.92	0.26448	4.6692e-09
b1824	168.506	147.715	0.18998	0.010908
b1825	72.5215	27.1123	1.4195	7.9482e-08
b1826	88.8744	35.5264	1.3229	1.2873e-08
b1827	250.27	244.945	0.031028	0.049846
b1828	2.13299	0	1.19	0.40987
b1829	941.358	1011.57	-0.10378	0.067699
b1830	212.588	200.07	0.087554	0.028637
b1831	110.915	93.4906	0.24657	0.020051
b1832	127.979	114.993	0.15436	0.041392
b1833	73.2325	56.0943	0.38463	0.016969
b1834	172.772	137.431	0.33016	0.0007517
b1835	2.84398	1.86981	0.60502	0.53716
b1836	348.388	191.656	0.86218	1.103e-17
b1837	126.557	80.4019	0.65449	1.5213e-05
b1838	13.5089	17.7632	-0.39498	0.7395
b1839	21.3299	17.7632	0.26398	0.29172
b1840	17.7749	14.0236	0.34199	0.27059
b1841	53.3247	48.6151	0.1334	0.21208
b1842	12.7979	23.3726	-0.86891	0.18723
b1843	209.033	185.111	0.17534	0.0061124
b1844	34.1278	39.266	-0.20234	0.95137
b1845	114.47	124.342	-0.11935	0.57884
b1846	85.3195	52.3547	0.70456	0.00019782
b1847	211.166	185.111	0.18998	0.0043752
b1848	143.621	202.875	-0.49832	0.077287
b1849	0	0	-0.39498	0.93919
b1850	68.9666	72.9226	-0.08047	0.5561
b1851	29.8618	29.917	-0.002663	0.55455
b1852	66.8336	52.3547	0.35225	0.029909
b1853	16.3529	11.2189	0.54362	0.16615
b1854	232.496	194.46	0.25773	0.00058108
b1855	65.4116	66.3783	-0.021166	0.42156
b1856	72.5215	61.7038	0.23305	0.067184
b1857	100.25	85.0764	0.23678	0.030134
b1858	86.7414	53.2896	0.70287	0.000179
b1859	43.3707	38.3311	0.1782	0.20871
b1860	61.1456	42.0708	0.53943	0.0077011
b1861	27.0178	28.9821	-0.10125	0.75215
b1862	7.10995	8.41415	-0.24298	0.9781
b1863	12.0869	12.1538	-0.0079573	0.71342
b1864	112.337	94.4255	0.25059	0.018341
b1865	22.0409	38.3311	-0.79834	0.12778
b1866	108.071	137.431	-0.34673	0.5021
b1867	2.84398	5.60943	-0.97994	0.45767
b1868	2.84398	0	1.605	0.25191
b1869	29.1508	33.6566	-0.20735	0.966
b1870	19.9079	13.0887	0.60502	0.10253
b1871	24.1738	32.7217	-0.4368	0.57759
b1872	19.1969	24.3075	-0.34053	0.78836
b1873	2.84398	0	NA	NA
b1874	51.1917	27.1123	0.91696	0.00063768
b1875	11.3759	14.9585	-0.39498	0.76027
b1876	164.951	131.822	0.32345	0.0011273
b1877	NA	NA	NA	NA
b1878	0	0	NA	NA
b1879	12.7979	19.633	-0.61737	0.44072
b1880	1.42199	2.80472	-0.97994	0.59947
b1881	12.0869	14.9585	-0.30752	0.8789
b1882	5.68796	5.60943	0.020057	0.77687
b1883	1.42199	0	0.60502	0.66257
b1884	4.97697	3.73962	0.41237	0.5172
b1885	2.13299	4.67453	-1.1319	0.42781
b1886	2.13299	2.80472	-0.39498	0.89489
b1887	13.5089	16.8283	-0.31698	0.85765
b1888	1.42199	3.73962	-1.395	0.38229
b1889	0	0	NA	NA
b1890	2.13299	0	1.19	0.40987
b1891	18.4859	13.0887	0.4981	0.16278
b1892	12.0869	9.34906	0.37055	0.34225
b1893	NA	NA	NA	NA
b1894	NA	NA	NA	NA
b1895	173.483	206.614	-0.25215	0.84324
b1896	389.625	273.927	0.50829	8.6953e-11
b1897	171.35	109.384	0.64754	5.7493e-07
b1900	22.0409	21.5028	0.035654	0.55379
b1901	24.1738	47.6802	-0.97994	0.030363
b1902	284.398	338.436	-0.25097	0.80801
b1904	0	1.86981	NA	NA
b1905	357.631	312.258	0.19573	0.00017211
b1906	66.8336	58.8991	0.18233	0.11514
b1907	13.5089	11.2189	0.26798	0.3979
b1908	190.547	137.431	0.47144	1.4526e-05
b1909	NA	NA	NA	NA
b1910	NA	NA	NA	NA
b1911	9.24294	18.6981	-1.0165	0.15783
b1912	314.26	419.773	-0.41765	0.068386
b1913	146.465	157.064	-0.1008	0.46051
b1914	125.135	130.887	-0.064832	0.38014
b1915	37.6828	28.0472	0.42605	0.06934
b1916	41.2377	85.0764	-1.0448	0.001902
b1917	19.1969	27.1123	-0.49807	0.51878
b1918	13.5089	13.0887	0.045592	0.63085
b1919	24.8848	28.9821	-0.21989	0.99396
b1920	309.994	347.785	-0.16595	0.61264
b1921	1.42199	2.80472	-0.97994	0.59947
b1922	3.55498	3.73962	-0.073052	0.88833
b1923	6.39896	12.1538	-0.9255	0.30574
b1924	4.26597	0	2.19	0.094184
b1925	1.42199	0	NA	NA
b1926	0	0	-0.39498	0.93919
b1927	368.296	373.962	-0.022028	0.057494
b1928	56.8796	53.2896	0.094058	0.24837
b1929	20.6189	17.7632	0.21507	0.347
b1930	5.68796	2.80472	1.0201	0.22273
b1931	88.1634	79.467	0.14982	0.094174
b1932	7.82095	6.54434	0.2571	0.52859
b1936	NA	NA	NA	NA
b1937	7.10995	9.34906	-0.39498	0.80938
b1938	1.42199	0	0.60502	0.66257
b1939	4.26597	2.80472	0.60502	0.44977
b1940	0	0	NA	NA
b1941	0	0	NA	NA
b1942	NA	NA	NA	NA
b1943	0	0	NA	NA
b1944	NA	NA	NA	NA
b1945	0	0	NA	NA
b1946	0	0	NA	NA
b1947	0	0	NA	NA
b1948	NA	NA	NA	NA
b1949	NA	NA	NA	NA
b1950	0	0	NA	NA
b1951	2.13299	0	NA	NA
b1952	45.5037	24.3075	0.90458	0.0014149
b1953	1002.5	1164.89	-0.21659	0.91924
b1954	0	0	NA	NA
b1955	268.045	290.756	-0.11733	0.38666
b1956	173.483	194.46	-0.16468	0.69867
b1957	280.132	337.501	-0.26878	0.69265
b1958	24.1738	25.2425	-0.062405	0.69544
b1959	2.13299	0	NA	NA
b1960	7.10995	2.80472	1.342	0.10455
b1961	36.9718	19.633	0.91314	0.0037987
b1962	39.1047	43.9406	-0.16821	0.86285
b1963	36.2608	30.8519	0.23305	0.19556
b1967	2805.59	3628.37	-0.37102	3.8858e-05
b1968	21.3299	22.4377	-0.073052	0.73087
b1969	14.2199	32.7217	-1.2023	0.02555
b1970	4.26597	4.67453	-0.13195	0.92486
b1971	19.9079	20.5679	-0.047057	0.69786
b1972	1.42199	3.73962	-1.395	0.38229
b1973	45.5037	66.3783	-0.54473	0.2415
b1974	NA	NA	NA	NA
b1975	0	0	NA	NA
b1976	83.8975	68.2481	0.29784	0.026185
b1977	0	0	NA	NA
b1978	40.5267	32.7217	0.30863	0.1154
b1981	34.8388	38.3311	-0.13782	0.80076
b1982	81.7645	88.816	-0.11935	0.63899
b1983	41.9487	24.3075	0.78722	0.0050815
b1984	NA	NA	NA	NA
b1985	36.9718	29.917	0.30546	0.13476
b1986	4.97697	1.86981	1.4124	0.16093
b1987	25.5958	25.2425	0.020057	0.54771
b1988	26.3068	15.8934	0.72701	0.034997
b1989	NA	NA	NA	NA
b1990	399.579	366.483	0.12474	0.00084254
b1991	27.7288	30.8519	-0.15397	0.85487
b1992	13.5089	14.9585	-0.14705	0.88841
b1993	19.1969	23.3726	-0.28395	0.89025
b1994	NA	NA	NA	NA
b1996	NA	NA	NA	NA
b1997	NA	NA	NA	NA
b1999	0	2.80472	-1.9799	0.3054
b2000	180.593	282.341	-0.6447	0.0018594
b2001	12.7979	14.0236	-0.13195	0.87024
b2002	NA	NA	NA	NA
b2003	NA	NA	NA	NA
b2004	NA	NA	NA	NA
b2005	0	0	NA	NA
b2006	2.84398	1.86981	0.60502	0.53716
b2007	260.935	261.774	-0.0046272	0.083259
b2008	59.0126	60.7689	-0.042309	0.49279
b2009	321.37	316.933	0.020057	0.033125
b2010	10.6649	18.6981	-0.81002	0.27879
b2011	95.9844	112.189	-0.22506	0.99128
b2012	4.97697	2.80472	0.82741	0.31901
b2013	4.97697	9.34906	-0.90955	0.37868
b2014	46.9257	19.633	1.2571	6.2716e-05
b2015	157.841	148.65	0.086552	0.06012
b2016	447.927	527.287	-0.23532	0.89277
b2017	NA	NA	NA	NA
b2018	3.55498	2.80472	0.34199	0.62223
b2019	9.24294	9.34906	-0.016469	0.7574
b2020	9.95394	8.41415	0.24245	0.48958
b2021	3.55498	1.86981	0.92695	0.36481
b2022	2.13299	7.47924	-1.81	0.11947
b2023	7.10995	8.41415	-0.24298	0.9781
b2024	9.24294	6.54434	0.4981	0.32366
b2025	7.10995	8.41415	-0.24298	0.9781
b2026	17.0639	23.3726	-0.45387	0.61234
b2027	123.002	100.035	0.29818	0.0070626
b2028	17.0639	16.8283	0.020057	0.62352
b2029	266.623	270.188	-0.019159	0.10134
b2030	NA	NA	NA	NA
b2032	NA	NA	NA	NA
b2033	NA	NA	NA	NA
b2034	NA	NA	NA	NA
b2035	NA	NA	NA	NA
b2036	NA	NA	NA	NA
b2037	NA	NA	NA	NA
b2038	NA	NA	NA	NA
b2039	NA	NA	NA	NA
b2040	NA	NA	NA	NA
b2041	NA	NA	NA	NA
b2042	86.7414	52.3547	0.7284	0.00012644
b2043	3.55498	0	1.9269	0.15421
b2044	0	1.86981	-1.395	0.53671
b2045	0	2.80472	-1.9799	0.3054
b2046	0	3.73962	NA	NA
b2047	1.42199	0	NA	NA
b2048	2.13299	1.86981	0.18998	0.77458
b2049	3.55498	6.54434	-0.88041	0.47842
b2050	3.55498	4.67453	-0.39498	0.86456
b2051	0	1.86981	NA	NA
b2052	0	0	-0.39498	0.93919
b2053	2.13299	3.73962	-0.81002	0.62814
b2054	NA	NA	NA	NA
b2055	NA	NA	NA	NA
b2056	1.42199	0	0.60502	0.66257
b2057	20.6189	19.633	0.070683	0.51806
b2058	NA	NA	NA	NA
b2059	1.42199	0	NA	NA
b2060	3.55498	4.67453	-0.39498	0.86456
b2061	NA	NA	NA	NA
b2062	NA	NA	NA	NA
b2063	254.536	301.975	-0.24656	0.84648
b2064	152.153	137.431	0.14681	0.029089
b2065	94.5624	96.2953	-0.026199	0.34564
b2066	29.8618	12.1538	1.2969	0.0011296
b2067	140.777	122.473	0.20095	0.017124
b2068	27.0178	37.3962	-0.46898	0.4958
b2069	16.3529	13.0887	0.32123	0.30699
b2070	7.82095	8.41415	-0.10547	0.86963
b2071	3.55498	2.80472	0.34199	0.62223
b2072	2.13299	0	NA	NA
b2073	0	0	NA	NA
b2074	7.10995	0	2.9269	0.013044
b2075	22.7519	19.633	0.2127	0.32564
b2076	22.0409	22.4377	-0.025747	0.64817
b2077	10.6649	25.2425	-1.243	0.042531
b2078	10.6649	6.54434	0.70456	0.18824
b2079	15.6419	28.0472	-0.84244	0.16396
b2080	5055.89	5069.06	-0.0037531	1.6916e-14
b2081	14.9309	5.60943	1.4124	0.015172
b2082	NA	NA	NA	NA
[truncated: 2,523 more rows]

## Sheet: Ec_LvfvsEc_C.Differential_analy
Gene_id	readcount_Ec_Lvf	readcount_Ec_C	log2.Fold_change.	pvalue
b0001	28.7713	18.8224	0.61218	0.17087
b0002	277.558	302.015	-0.12183	0.1965
b0003	192.091	183.091	0.069226	0.80794
b0004	222.554	212.18	0.068867	0.79558
b0005	14.3856	15.4002	-0.098318	0.80386
b0006	26.2326	23.9558	0.13099	0.81
b0007	58.3888	43.6338	0.42024	0.17751
b0008	726.052	809.365	-0.15672	0.010001
b0009	138.779	117.212	0.24366	0.24357
b0010	13.5394	12.8335	0.077254	0.93725
b0011	4.23107	5.98896	-0.50128	0.55682
b0013	NA	NA	NA	NA
b0014	1801.59	1948.12	-0.11281	0.0019572
b0015	242.863	223.303	0.12115	0.50972
b0016	NA	NA	NA	NA
b0018	3.38486	1.71113	0.98414	0.46954
b0019	459.494	472.272	-0.039572	0.44245
b0020	106.623	103.523	0.042561	0.96175
b0021	NA	NA	NA	NA
b0022	NA	NA	NA	NA
b0023	57.5426	58.1785	-0.015856	0.85542
b0024	5.9235	5.98896	-0.015856	0.95338
b0025	59.235	53.9006	0.13615	0.70395
b0026	202.245	223.303	-0.14289	0.20873
b0027	22.8478	24.8114	-0.11895	0.71627
b0028	9.30836	11.9779	-0.36378	0.5274
b0029	17.7705	29.9448	-0.75282	0.064317
b0030	0	4.27783	-2.3378	0.10897
b0031	41.4645	39.356	0.075292	0.89521
b0032	3.38486	2.5667	0.39918	0.75798
b0033	18.6167	29.0892	-0.64389	0.10948
b0034	132.856	131.757	0.011979	0.90559
b0035	7.61593	2.5667	1.5691	0.11339
b0036	2.53864	3.42226	-0.43089	0.69626
b0037	25.3864	25.667	-0.015856	0.90367
b0038	16.9243	10.2668	0.72111	0.22076
b0039	305.483	292.603	0.062147	0.80496
b0040	1.69243	1.71113	-0.015856	0.97507
b0041	4.23107	1.71113	1.3061	0.30605
b0042	0	1.71113	NA	NA
b0043	0	0	NA	NA
b0044	NA	NA	NA	NA
b0045	1.69243	0	0.98414	0.60908
b0046	16.0781	8.55566	0.91014	0.14093
b0047	55.0039	48.7672	0.17362	0.6199
b0048	308.868	302.87	0.028291	0.9677
b0049	19.4629	17.9669	0.11539	0.8614
b0050	18.6167	18.8224	-0.015856	0.91746
b0051	67.6971	75.2898	-0.15336	0.44018
b0052	14.3856	20.5336	-0.51336	0.2669
b0053	322.408	317.415	0.022516	0.92666
b0054	251.326	278.059	-0.14583	0.15402
b0055	21.1554	25.667	-0.27889	0.46052
b0058	72.7744	71.0119	0.03537	0.99219
b0059	66.8509	57.3229	0.22184	0.46649
b0060	79.5441	73.5786	0.11247	0.73337
b0061	1.69243	2.5667	-0.60082	0.65379
b0062	20.3091	22.2447	-0.13133	0.71035
b0063	5.9235	11.9779	-1.0159	0.13568
b0064	115.085	144.591	-0.32927	0.043701
b0065	104.084	96.6789	0.10648	0.71835
b0066	2.53864	8.55566	-1.7528	0.058805
b0067	5.9235	5.13339	0.20654	0.8417
b0068	12.6932	13.689	-0.10897	0.80053
b0069	9.30836	10.2668	-0.14139	0.78926
b0070	NA	NA	NA	NA
b0071	0	2.5667	-1.6008	0.33096
b0072	7.61593	5.13339	0.56911	0.51115
b0073	3.38486	5.98896	-0.82321	0.37319
b0074	11.847	9.41122	0.33207	0.63385
b0075	NA	NA	NA	NA
b0076	NA	NA	NA	NA
b0077	16.0781	8.55566	0.91014	0.14093
b0078	0	2.5667	-1.6008	0.33096
b0080	314.792	311.426	0.015509	0.8793
b0081	95.6222	88.9788	0.10388	0.73866
b0082	207.322	219.88	-0.084842	0.39857
b0083	11.0008	18.8224	-0.77485	0.13308
b0084	102.392	128.335	-0.32581	0.05968
b0085	98.1608	82.1343	0.25716	0.29783
b0086	80.3903	78.712	0.030438	0.99101
b0087	39.7721	35.9338	0.14642	0.73253
b0088	115.085	119.779	-0.057676	0.63003
b0089	78.6979	63.3119	0.31385	0.24747
b0090	74.4668	70.1564	0.086024	0.82517
b0091	114.239	106.09	0.10676	0.70447
b0092	231.016	221.591	0.060093	0.84174
b0093	335.101	265.225	0.33738	0.0099897
b0094	308.022	254.959	0.27277	0.049124
b0095	471.341	542.429	-0.20266	0.009372
b0096	2837.36	2517.93	0.17231	0.00040853
b0097	116.778	115.501	0.015853	0.92777
b0098	254.71	212.18	0.26357	0.084854
b0099	4.23107	5.13339	-0.27889	0.74137
b0101	7.61593	11.1224	-0.54637	0.38894
b0102	13.5394	19.678	-0.53942	0.25698
b0103	16.0781	17.9669	-0.16025	0.69615
b0104	121.855	117.212	0.056037	0.90181
b0106	29.6175	27.3781	0.11343	0.83341
b0107	2.53864	5.13339	-1.0159	0.32868
b0108	NA	NA	NA	NA
b0109	27.0789	24.8114	0.12616	0.81619
b0110	22.0016	15.4002	0.51466	0.31113
b0111	74.4668	83.8454	-0.17113	0.37373
b0112	221.708	180.524	0.29647	0.067755
b0113	45.6956	48.7672	-0.093858	0.66918
b0114	248.787	289.181	-0.21706	0.044671
b0115	235.248	231.003	0.02627	0.95974
b0116	1186.39	1155.01	0.038671	0.92438
b0117	3.38486	8.55566	-1.3378	0.11908
b0118	890.217	962.511	-0.11265	0.029768
b0119	381.643	362.76	0.073208	0.70389
b0120	24.5402	18.8224	0.38269	0.42686
b0121	66.0047	33.3671	0.98414	0.0014045
b0122	5.07729	4.27783	0.24718	0.82072
b0123	22.0016	13.689	0.68458	0.18337
b0124	202.245	237.847	-0.23393	0.052632
b0125	29.6175	33.3671	-0.17197	0.5732
b0126	44.0031	47.0561	-0.096776	0.66782
b0127	15.2319	11.9779	0.34671	0.57201
b0128	48.2342	37.6449	0.3576	0.29901
b0129	10.1546	9.41122	0.10968	0.90648
b0130	22.8478	15.4002	0.56911	0.2551
b0131	49.0804	32.5115	0.5942	0.082123
b0132	2.53864	1.71113	0.56911	0.70443
b0133	61.7736	41.0671	0.58901	0.053101
b0134	5.9235	5.13339	0.20654	0.8417
b0135	NA	NA	NA	NA
b0136	NA	NA	NA	NA
b0137	NA	NA	NA	NA
b0138	NA	NA	NA	NA
b0139	NA	NA	NA	NA
b0140	NA	NA	NA	NA
b0141	NA	NA	NA	NA
b0142	0	0	NA	NA
b0143	118.47	89.8344	0.39918	0.068302
b0144	13.5394	12.8335	0.077254	0.93725
b0145	561.04	562.962	-0.0049344	0.65916
b0146	426.492	414.094	0.042561	0.92357
b0147	3.38486	5.13339	-0.60082	0.52589
b0148	54.1577	74.4342	-0.4588	0.054748
b0149	105.777	95.8233	0.14257	0.59
b0150	27.9251	23.9558	0.22118	0.63903
b0151	5.07729	2.5667	0.98414	0.37575
b0152	5.07729	1.71113	1.5691	0.19614
b0153	5.07729	4.27783	0.24718	0.82072
b0154	274.173	296.881	-0.1148	0.22099
b0155	152.319	139.457	0.12727	0.577
b0156	619.429	570.662	0.1183	0.30792
b0157	5.07729	4.27783	0.24718	0.82072
b0158	4.23107	2.5667	0.72111	0.54037
b0159	104.084	86.4121	0.26845	0.26108
b0160	27.9251	29.9448	-0.10074	0.72442
b0161	98.1608	110.368	-0.1691	0.31214
b0162	16.9243	16.2557	0.058145	0.95999
b0163	345.255	315.704	0.12909	0.39211
b0164	NA	NA	NA	NA
b0166	111.7	108.657	0.039854	0.97193
b0167	31.3099	31.6559	-0.015856	0.89308
b0168	72.7744	71.8675	0.018092	0.9504
b0169	467.11	374.738	0.31788	0.0042825
b0170	128.625	141.168	-0.13425	0.34122
b0171	33.0024	23.1003	0.51466	0.21479
b0172	515.344	495.372	0.057023	0.79133
b0173	177.705	162.557	0.12853	0.54158
b0174	27.9251	28.2337	-0.015856	0.899
b0175	192.091	187.369	0.035906	0.98443
b0176	166.704	166.835	-0.0011341	0.82886
b0177	405.337	435.483	-0.1035	0.17014
b0178	190.398	231.003	-0.27889	0.026817
b0179	124.393	116.357	0.096354	0.73345
b0180	38.0796	53.0451	-0.4782	0.092986
b0181	92.2373	72.7231	0.34294	0.16919
b0182	22.8478	16.2557	0.4911	0.32428
b0183	1.69243	3.42226	-1.0159	0.42514
b0184	88.8525	97.5345	-0.1345	0.42822
b0185	66.8509	71.8675	-0.10439	0.57498
b0186	127.778	142.879	-0.16116	0.26857
b0187	65.1585	62.4563	0.061106	0.91243
b0188	32.1561	35.0782	-0.12548	0.65255
b0189	75.3131	83.8454	-0.15483	0.41176
b0190	13.5394	16.2557	-0.26378	0.57526
b0191	3.38486	6.84452	-1.0159	0.25936
b0192	99.0071	88.1233	0.16801	0.52249
b0193	0	0	-0.015856	0.98237
b0194	97.3146	98.39	-0.015856	0.81269
b0195	18.6167	18.8224	-0.015856	0.91746
b0196	23.694	23.9558	-0.015856	0.90692
b0197	155.703	150.58	0.048275	0.92625
b0198	26.2326	16.2557	0.69041	0.14312
b0199	44.0031	53.9006	-0.2927	0.26522
b0200	0	0	NA	NA
b0201	NA	NA	NA	NA
b0202	NA	NA	NA	NA
b0203	NA	NA	NA	NA
b0204	0	0	NA	NA
b0205	NA	NA	NA	NA
b0206	NA	NA	NA	NA
b0207	5.9235	5.98896	-0.015856	0.95338
b0208	83.7752	92.4011	-0.14139	0.42264
b0209	402.798	388.427	0.052414	0.84998
b0210	47.388	53.9006	-0.18578	0.44581
b0211	68.5433	50.4784	0.44135	0.12477
b0212	42.3107	24.8114	0.77002	0.039758
b0213	54.1577	59.034	-0.12438	0.56183
b0214	4.23107	6.84452	-0.69393	0.40849
b0215	150.626	137.746	0.12896	0.57245
b0216	0	1.71113	NA	NA
b0217	0	1.71113	NA	NA
b0218	NA	NA	NA	NA
b0219	52.4653	41.9227	0.32363	0.3293
b0220	223.401	198.491	0.17056	0.32788
b0221	445.955	484.25	-0.11885	0.10848
b0222	95.6222	88.1233	0.11782	0.69042
b0223	50.7729	41.9227	0.27633	0.41791
b0224	27.9251	16.2557	0.78061	0.09076
b0225	NA	NA	NA	NA
b0226	NA	NA	NA	NA
b0227	0	0	NA	NA
b0228	3.38486	4.27783	-0.33778	0.72294
b0229	6.76971	3.42226	0.98414	0.30641
b0230	5.07729	1.71113	1.5691	0.19614
b0231	49.9266	43.6338	0.19436	0.58899
b0232	9.30836	4.27783	1.1216	0.18012
b0233	0	1.71113	-1.0159	0.57279
b0234	NA	NA	NA	NA
b0235	NA	NA	NA	NA
b0236	NA	NA	NA	NA
b0237	550.039	545.851	0.011028	0.80078
b0238	37.2334	35.9338	0.051259	0.95687
b0239	166.704	154.857	0.10635	0.64863
b0240	7.61593	7.70009	-0.015856	0.94715
b0241	0	0	NA	NA
b0242	48.2342	44.4894	0.11659	0.78038
b0243	166.704	184.802	-0.14869	0.23799
b0244	1.69243	0	NA	NA
b0245	NA	NA	NA	NA
b0246	NA	NA	NA	NA
b0247	NA	NA	NA	NA
b0248	NA	NA	NA	NA
b0249	NA	NA	NA	NA
b0250	NA	NA	NA	NA
b0251	NA	NA	NA	NA
b0252	NA	NA	NA	NA
b0253	NA	NA	NA	NA
b0254	NA	NA	NA	NA
b0256	NA	NA	NA	NA
b0258	NA	NA	NA	NA
b0259	NA	NA	NA	NA
b0260	NA	NA	NA	NA
b0261	NA	NA	NA	NA
b0262	NA	NA	NA	NA
b0263	NA	NA	NA	NA
b0264	NA	NA	NA	NA
b0265	NA	NA	NA	NA
b0266	NA	NA	NA	NA
b0267	NA	NA	NA	NA
b0268	NA	NA	NA	NA
b0269	NA	NA	NA	NA
b0270	NA	NA	NA	NA
b0271	NA	NA	NA	NA
b0272	NA	NA	NA	NA
b0273	NA	NA	NA	NA
b0274	NA	NA	NA	NA
b0275	NA	NA	NA	NA
b0276	NA	NA	NA	NA
b0277	NA	NA	NA	NA
b0278	NA	NA	NA	NA
b0279	NA	NA	NA	NA
b0280	NA	NA	NA	NA
b0281	NA	NA	NA	NA
b0283	5.9235	7.70009	-0.37843	0.60022
b0284	18.6167	20.5336	-0.14139	0.70544
b0285	5.07729	5.98896	-0.23825	0.75487
b0286	2.53864	0	NA	NA
b0287	17.7705	18.8224	-0.08297	0.80791
b0288	17.7705	8.55566	1.0545	0.078718
b0289	20.3091	14.5446	0.48164	0.36197
b0290	15.2319	11.9779	0.34671	0.57201
b0291	30.4637	28.2337	0.10968	0.83875
b0292	0	0	NA	NA
b0293	13.5394	4.27783	1.6622	0.027597
b0294	1.69243	0	NA	NA
b0295	NA	NA	NA	NA
b0296	8.46214	5.13339	0.72111	0.38657
b0297	2.53864	0	NA	NA
b0298	NA	NA	NA	NA
b0299	NA	NA	NA	NA
b0300	17.7705	17.1113	0.054534	0.96487
b0301	NA	NA	NA	NA
b0303	NA	NA	NA	NA
b0304	56.6964	38.5005	0.55838	0.078381
b0305	4.23107	3.42226	0.30607	0.79403
b0306	3.38486	4.27783	-0.33778	0.72294
b0307	5.07729	10.2668	-1.0159	0.16716
b0308	8.46214	6.84452	0.30607	0.71196
b0310	0	0	NA	NA
b0311	104.084	109.512	-0.073341	0.59012
b0312	197.168	179.669	0.13408	0.4967
b0313	121.009	125.768	-0.055657	0.62927
b0314	98.1608	106.09	-0.11207	0.4725
b0315	16.9243	16.2557	0.058145	0.95999
b0316	4.23107	4.27783	-0.015856	0.96059
b0317	1.69243	0	NA	NA
b0318	5.07729	5.13339	-0.015856	0.95684
b0319	NA	NA	NA	NA
b0320	2.53864	2.5667	-0.015856	0.96947
b0321	3.38486	0	NA	NA
b0323	0	0	-0.015856	0.98237
b0324	5.07729	5.13339	-0.015856	0.95684
b0325	25.3864	29.9448	-0.23825	0.48508
b0326	NA	NA	NA	NA
b0327	5.9235	5.13339	0.20654	0.8417
b0328	46.5418	35.9338	0.37319	0.2863
b0329	1976.76	1712.84	0.20674	0.00025613
b0330	26.2326	27.3781	-0.061659	0.81015
b0331	3.38486	4.27783	-0.33778	0.72294
b0333	6.76971	7.70009	-0.18578	0.77323
b0334	0	0	NA	NA
b0335	11.847	5.98896	0.98414	0.17605
b0336	1.69243	1.71113	-0.015856	0.97507
b0337	18.6167	17.1113	0.12165	0.85438
b0338	0	1.71113	-1.0159	0.57279
b0339	0	0	NA	NA
b0340	10.1546	5.98896	0.76175	0.31854
b0341	8.46214	5.13339	0.72111	0.38657
b0342	0	2.5667	-1.6008	0.33096
b0343	2.53864	1.71113	0.56911	0.70443
b0344	4.23107	12.8335	-1.6008	0.029715
b0345	54.1577	53.0451	0.029948	0.99122
b0346	39.7721	47.9117	-0.26862	0.32865
b0347	4.23107	2.5667	0.72111	0.54037
b0348	NA	NA	NA	NA
b0349	0	0	-0.015856	0.98237
b0350	0	0	NA	NA
b0351	1.69243	2.5667	-0.60082	0.65379
b0352	4.23107	2.5667	0.72111	0.54037
b0353	5.07729	7.70009	-0.60082	0.43725
b0354	16.0781	15.4002	0.062147	0.95483
b0355	9.30836	8.55566	0.12165	0.89674
b0356	58.3888	46.2005	0.33778	0.28167
b0357	7.61593	4.27783	0.83214	0.34938
b0358	4.23107	3.42226	0.30607	0.79403
b0360	NA	NA	NA	NA
b0361	NA	NA	NA	NA
b0363	2.53864	1.71113	0.56911	0.70443
b0364	NA	NA	NA	NA
b0365	0	1.71113	-1.0159	0.57279
b0366	0	1.71113	-1.0159	0.57279
b0367	5.07729	0	2.5691	0.072722
b0368	2.53864	4.27783	-0.75282	0.48441
b0369	83.7752	93.2567	-0.15468	0.38705
b0372	NA	NA	NA	NA
b0373	NA	NA	NA	NA
b0375	NA	NA	NA	NA
b0376	12.6932	23.9558	-0.91632	0.052005
b0377	19.4629	7.70009	1.3378	0.025246
b0378	68.5433	55.6118	0.30163	0.30088
b0379	11.0008	5.13339	1.0996	0.15182
b0380	66.8509	66.7341	0.0025229	0.90278
b0381	46.5418	53.9006	-0.21178	0.39579
b0382	76.1593	62.4563	0.28617	0.30277
b0383	25.3864	16.2557	0.64311	0.17772
b0384	264.019	253.247	0.060093	0.83097
b0385	2.53864	9.41122	-1.8903	0.03714
b0386	24.5402	41.9227	-0.77258	0.025331
b0387	17.7705	16.2557	0.12853	0.84695
b0388	14.3856	18.8224	-0.38782	0.40273
b0389	156.55	171.969	-0.13553	0.28994
b0390	13.5394	11.1224	0.2837	0.66687
b0391	247.941	219.025	0.1789	0.27497
b0392	0	0	-0.015856	0.98237
b0393	30.4637	41.9227	-0.46064	0.14804
b0394	66.0047	80.4232	-0.28504	0.18328
b0396	32.1561	21.3891	0.58822	0.16343
b0397	27.0789	28.2337	-0.06025	0.81004
b0398	5.9235	4.27783	0.46957	0.63117
b0399	31.3099	13.689	1.1936	0.0096443
b0400	25.3864	21.3891	0.24718	0.61235
b0401	131.163	126.624	0.050815	0.9211
b0402	14.3856	14.5446	-0.015856	0.92741
b0403	4.23107	11.1224	-1.3944	0.066887
b0404	58.3888	41.0671	0.50771	0.10349
b0405	7.61593	8.55566	-0.16786	0.77968
b0406	41.4645	26.5225	0.64466	0.084267
b0407	74.4668	66.7341	0.15817	0.60649
b0408	115.085	118.924	-0.047334	0.67011
b0409	102.392	109.512	-0.096992	0.51198
b0410	27.0789	24.8114	0.12616	0.81619
b0411	51.6191	34.2226	0.59295	0.075186
b0412	9.30836	9.41122	-0.015856	0.94158
b0413	76.1593	71.8675	0.08368	0.83085
b0414	70.2358	70.1564	0.0016318	0.89745
b0415	34.6948	29.0892	0.25423	0.5411
b0416	89.6987	100.957	-0.17058	0.3303
b0417	16.0781	16.2557	-0.015856	0.92327
b0418	8.46214	5.98896	0.49872	0.5425
b0419	106.623	136.035	-0.35146	0.038621
b0420	23.694	36.7893	-0.63477	0.075321
b0421	16.9243	21.3891	-0.33778	0.42792
b0422	7.61593	26.5225	-1.8001	0.00070575
b0423	44.8494	42.7783	0.068209	0.9091
b0424	55.0039	54.7562	0.0065122	0.92333
b0425	122.701	116.357	0.076591	0.81539
b0426	204.784	219.025	-0.096992	0.3537
b0427	18.6167	12.8335	0.53669	0.33175
b0428	462.879	467.139	-0.013216	0.62502
b0429	50.7729	65.8786	-0.37575	0.12758
b0430	35.541	46.2005	-0.37843	0.19923
b0431	187.013	206.191	-0.14084	0.23238
b0432	162.473	164.269	-0.015856	0.75946
b0433	10.1546	10.2668	-0.015856	0.93899
b0434	16.0781	12.8335	0.32518	0.5873
b0435	8360.6	7965.32	0.069874	0.10126
b0436	172.628	158.28	0.12519	0.56131
b0437	1874.36	1334.68	0.48991	4.9537e-19
b0438	1523.19	1392.86	0.12904	0.072239
b0439	521.268	521.895	-0.0017345	0.69721
b0440	197.168	177.958	0.14789	0.44089
b0441	152.319	167.691	-0.13871	0.28725
b0442	33.0024	42.7783	-0.37431	0.22102
b0443	39.7721	36.7893	0.11247	0.80966
b0444	8.46214	15.4002	-0.86385	0.13747
b0445	44.8494	36.7893	0.2858	0.42971
b0446	9.30836	1.71113	2.4436	0.018256
b0447	0	1.71113	-1.0159	0.57279
b0448	6.76971	8.55566	-0.33778	0.6161
b0449	6.76971	8.55566	-0.33778	0.6161
b0450	NA	NA	NA	NA
b0451	4.23107	4.27783	-0.015856	0.96059
b0452	26.2326	28.2337	-0.10605	0.72214
b0453	535.654	648.519	-0.27585	0.00023657
b0454	32.1561	27.3781	0.23207	0.5951
b0455	NA	NA	NA	NA
b0456	5.07729	5.98896	-0.23825	0.75487
b0457	208.169	199.347	0.062473	0.83671
b0458	377.412	337.093	0.16299	0.22882
b0459	188.706	167.691	0.17033	0.3693
b0460	482.342	390.993	0.30291	0.0058264
b0461	3357.78	2858.44	0.23228	5.1916e-08
b0462	205.63	250.681	-0.2858	0.01853
b0463	93.0836	72.7231	0.35611	0.15085
b0464	6.76971	12.8335	-0.92275	0.15265
b0465	50.7729	56.4673	-0.15336	0.50384
b0466	11.847	3.42226	1.7915	0.029635
b0467	3.38486	4.27783	-0.33778	0.72294
b0468	1.69243	2.5667	-0.60082	0.65379
b0469	16.0781	17.1113	-0.089856	0.80624
b0470	31.3099	29.9448	0.064315	0.93235
b0471	70.2358	71.8675	-0.033134	0.78463
b0472	23.694	21.3891	0.14764	0.78979
b0473	518.729	617.718	-0.25197	0.00088646
b0474	72.7744	68.4452	0.088481	0.81933
b0475	432.415	402.116	0.10481	0.47232
b0476	14.3856	8.55566	0.74968	0.242
b0477	22.0016	11.9779	0.87723	0.095473
b0478	394.336	330.248	0.25587	0.037946
b0479	6.76971	3.42226	0.98414	0.30641
b0480	137.933	128.335	0.10405	0.68794
b0481	11.847	11.9779	-0.015856	0.93411
b0482	43.1569	40.2116	0.10198	0.82729
b0483	NA	NA	NA	NA
b0484	1348.87	1268.8	0.088277	0.32691
b0485	594.042	670.763	-0.17524	0.010307
b0486	930.836	947.967	-0.02631	0.3726
b0487	49.9266	55.6118	-0.15558	0.5022
b0488	60.0812	55.6118	0.11152	0.76985
b0489	957.068	840.165	0.18795	0.022903
b0490	38.9259	42.7783	-0.13615	0.59634
b0491	22.8478	24.8114	-0.11895	0.71627
b0492	177.705	197.636	-0.15336	0.21106
b0493	17.7705	20.5336	-0.2085	0.60489
b0494	5.07729	2.5667	0.98414	0.37575
b0495	40.6183	40.2116	0.014518	0.95404
b0496	61.7736	56.4673	0.12957	0.71606
b0497	NA	NA	NA	NA
b0498	NA	NA	NA	NA
b0499	NA	NA	NA	NA
b0501	NA	NA	NA	NA
b0502	NA	NA	NA	NA
b0503	3.38486	1.71113	0.98414	0.46954
b0504	5.07729	7.70009	-0.60082	0.43725
b0505	5.9235	3.42226	0.7915	0.4302
b0506	2722.27	3112.55	-0.19329	2.0583e-09
b0507	2.53864	4.27783	-0.75282	0.48441
b0508	0	1.71113	-1.0159	0.57279
b0509	1.69243	0	0.98414	0.60908
b0511	0	1.71113	-1.0159	0.57279
b0512	7.61593	9.41122	-0.30536	0.62939
b0513	20.3091	23.9558	-0.23825	0.53233
b0514	28.7713	26.5225	0.11741	0.82788
b0515	6.76971	3.42226	0.98414	0.30641
b0516	6.76971	12.8335	-0.92275	0.15265
b0517	0	1.71113	-1.0159	0.57279
b0518	0	0	NA	NA
b0520	0	0	NA	NA
b0521	8.46214	9.41122	-0.15336	0.78494
b0522	7.61593	15.4002	-1.0159	0.090675
b0523	1.69243	1.71113	-0.015856	0.97507
b0524	4.23107	5.13339	-0.27889	0.74137
b0525	154.857	140.313	0.14229	0.51547
b0526	45.6956	48.7672	-0.093858	0.66918
b0527	3.38486	7.70009	-1.1858	0.17708
b0528	4.23107	8.55566	-1.0159	0.2073
b0529	13.5394	25.667	-0.92275	0.043109
b0530	6.76971	4.27783	0.66222	0.47435
b0531	NA	NA	NA	NA
b0532	1.69243	1.71113	-0.015856	0.97507
b0533	NA	NA	NA	NA
b0534	NA	NA	NA	NA
b0535	15.2319	11.1224	0.45363	0.457
b0536	0	0	NA	NA
b0537	289.405	289.181	0.0011174	0.79027
b0539	14.3856	11.1224	0.37117	0.55554
b0540	NA	NA	NA	NA
b0541	NA	NA	NA	NA
b0542	0	0	NA	NA
b0543	6.76971	2.5667	1.3992	0.17158
b0544	4.23107	5.13339	-0.27889	0.74137
b0545	104.931	73.5786	0.51208	0.027726
b0546	65.1585	57.3229	0.18484	0.56071
b0547	0	0	-0.015856	0.98237
b0548	NA	NA	NA	NA
b0549	0	0	NA	NA
b0550	NA	NA	NA	NA
b0551	0	0	NA	NA
b0552	NA	NA	NA	NA
b0553	82.0828	73.5786	0.15779	0.58977
b0554	0	3.42226	NA	NA
b0555	5.07729	4.27783	0.24718	0.82072
b0556	NA	NA	NA	NA
b0557	10.1546	9.41122	0.10968	0.90648
b0558	NA	NA	NA	NA
b0559	NA	NA	NA	NA
b0560	NA	NA	NA	NA
b0561	2.53864	1.71113	0.56911	0.70443
b0562	30.4637	29.9448	0.024786	0.98232
b0563	2.53864	0	NA	NA
b0564	6.76971	3.42226	0.98414	0.30641
b0565	36.3872	35.0782	0.052857	0.95364
b0566	3.38486	4.27783	-0.33778	0.72294
b0567	2.53864	9.41122	-1.8903	0.03714
b0568	32.1561	31.6559	0.022619	0.97704
b0569	20.3091	20.5336	-0.015856	0.9138
b0570	9.30836	11.1224	-0.25686	0.65039
b0571	16.9243	13.689	0.30607	0.60156
b0572	1.69243	0	0.98414	0.60908
b0573	NA	NA	NA	NA
b0574	1.69243	2.5667	-0.60082	0.65379
b0575	6.76971	15.4002	-1.1858	0.056276
b0576	18.6167	17.1113	0.12165	0.85438
b0577	20.3091	7.70009	1.3992	0.017885
b0578	22.8478	16.2557	0.4911	0.32428
b0579	13.5394	14.5446	-0.10332	0.80234
b0580	11.0008	8.55566	0.36266	0.61479
b0581	176.859	193.358	-0.12868	0.28111
b0582	NA	NA	NA	NA
b0583	13.5394	2.5667	2.3992	0.0048643
b0584	9.30836	13.689	-0.55642	0.33171
b0585	0	1.71113	NA	NA
b0586	21.1554	32.5115	-0.61993	0.10122
b0587	NA	NA	NA	NA
b0588	2.53864	0	1.5691	0.36071
b0589	0	0	-0.015856	0.98237
b0590	0	3.42226	-2.0159	0.19018
b0591	1.69243	1.71113	-0.015856	0.97507
b0592	1.69243	4.27783	-1.3378	0.27041
b0593	1.69243	0	NA	NA
b0594	1.69243	1.71113	-0.015856	0.97507
b0595	10.1546	7.70009	0.39918	0.59355
b0596	4.23107	0	2.3061	0.12435
b0597	5.9235	9.41122	-0.66793	0.34784
b0598	878.37	1026.68	-0.22508	9.6087e-05
b0599	34.6948	35.9338	-0.050621	0.80755
b0600	57.5426	65.8786	-0.19518	0.38013
b0601	21.1554	15.4002	0.45808	0.37608
b0602	4.23107	1.71113	1.3061	0.30605
b0603	NA	NA	NA	NA
b0604	29.6175	26.5225	0.15923	0.74327
b0605	2646.11	2678.78	-0.0177	0.19903
b0606	293.636	254.103	0.20862	0.15482
b0607	2958.36	2440.07	0.27788	4.6841e-10
b0608	NA	NA	NA	NA
b0610	23.694	23.9558	-0.015856	0.90692
b0611	151.472	127.479	0.24879	0.21246
b0612	13.5394	6.84452	0.98414	0.14805
b0613	0	0	NA	NA
b0614	2.53864	2.5667	-0.015856	0.96947
b0615	1.69243	4.27783	-1.3378	0.27041
b0616	NA	NA	NA	NA
b0617	NA	NA	NA	NA
b0618	0	2.5667	NA	NA
b0619	11.847	10.2668	0.20654	0.7776
b0620	4.23107	3.42226	0.30607	0.79403
b0621	3.38486	4.27783	-0.33778	0.72294
b0622	6.76971	6.84452	-0.015856	0.95017
b0623	8639.85	8002.96	0.11047	0.00050806
b0624	14.3856	10.2668	0.48664	0.43827
b0627	137.933	133.468	0.04747	0.93422
b0628	88.0063	104.379	-0.24615	0.18036
b0629	28.7713	35.9338	-0.32071	0.32554
b0630	18.6167	7.70009	1.2737	0.035368
b0631	183.628	149.724	0.29448	0.098861
b0632	21.1554	25.667	-0.27889	0.46052
b0633	12.6932	21.3891	-0.75282	0.11793
b0634	18.6167	12.8335	0.53669	0.33175
b0635	44.0031	40.2116	0.13	0.75785
b0636	3.38486	1.71113	0.98414	0.46954
b0637	8.46214	8.55566	-0.015856	0.9443
b0638	5.9235	4.27783	0.46957	0.63117
b0639	13.5394	11.1224	0.2837	0.66687
b0640	44.0031	42.7783	0.040728	0.98013
b0641	78.6979	66.7341	0.2379	0.39259
b0642	378.258	343.937	0.13722	0.33193
b0643	1006.99	1131.91	-0.16871	0.0012277
b0644	12.6932	6.84452	0.89103	0.19915
b0645	0	0	NA	NA
b0646	4.23107	5.98896	-0.50128	0.55682
b0647	0	0	NA	NA
b0648	1.69243	0	NA	NA
b0649	4.23107	2.5667	0.72111	0.54037
b0650	5.9235	9.41122	-0.66793	0.34784
b0651	38.9259	53.9006	-0.46957	0.095461
b0652	30.4637	25.667	0.24718	0.57883
b0653	14.3856	7.70009	0.90168	0.16719
b0654	22.8478	26.5225	-0.21516	0.54615
b0655	454.417	480.828	-0.081504	0.22481
b0656	NA	NA	NA	NA
b0657	90.5449	99.2456	-0.13237	0.42995
b0658	1020.53	923.155	0.14468	0.08801
b0659	693.049	669.908	0.048996	0.83794
b0660	1796.51	1626.43	0.14349	0.025047
b0661	66.0047	68.4452	-0.052382	0.73147
b0662	295.329	253.247	0.22177	0.12596
b0664	NA	NA	NA	NA
b0665	NA	NA	NA	NA
b0666	NA	NA	NA	NA
b0668	NA	NA	NA	NA
b0670	NA	NA	NA	NA
b0672	NA	NA	NA	NA
b0673	3.38486	7.70009	-1.1858	0.17708
b0674	87.1601	71.0119	0.29561	0.2536
b0675	18.6167	27.3781	-0.55642	0.16983
b0676	55.8501	57.3229	-0.037551	0.79473
b0677	131.163	117.212	0.16224	0.48061
b0678	158.242	158.28	-0.00034264	0.83702
b0679	118.47	115.501	0.036612	0.98479
b0680	90.5449	85.5566	0.081755	0.82265
b0681	19.4629	20.5336	-0.077256	0.80904
b0682	9.30836	12.8335	-0.46331	0.42124
b0683	103.238	104.379	-0.015856	0.80718
b0684	85.4676	103.523	-0.27651	0.14117
b0685	3.38486	0	1.9841	0.21219
b0686	8.46214	12.8335	-0.60082	0.31591
b0687	46.5418	36.7893	0.33924	0.33428
b0688	116.778	124.057	-0.08724	0.51783
b0689	1.69243	0	NA	NA
b0691	NA	NA	NA	NA
b0692	NA	NA	NA	NA
b0693	NA	NA	NA	NA
b0694	11.847	12.8335	-0.11539	0.79839
b0695	125.24	115.501	0.11678	0.65249
b0696	5.07729	3.42226	0.56911	0.59163
b0697	16.9243	15.4002	0.13615	0.83905
b0698	1.69243	0	0.98414	0.60908
b0699	4388.47	4350.55	0.012519	0.50572
b0700	NA	NA	NA	NA
b0702	NA	NA	NA	NA
b0703	NA	NA	NA	NA
b0704	NA	NA	NA	NA
b0705	NA	NA	NA	NA
b0706	NA	NA	NA	NA
b0707	8.46214	8.55566	-0.015856	0.9443
b0708	27.9251	27.3781	0.028538	0.9908
b0709	5.9235	9.41122	-0.66793	0.34784
b0710	188.706	185.658	0.023493	0.94908
b0711	111.7	133.468	-0.25686	0.11639
b0712	112.546	150.58	-0.42	0.011289
b0713	114.239	117.212	-0.037072	0.71171
b0714	27.0789	24.8114	0.12616	0.81619
b0715	22.8478	22.2447	0.038592	0.98964
b0716	6.76971	5.98896	0.17679	0.85886
b0717	0	0	NA	NA
b0718	0	0	-0.015856	0.98237
b0719	NA	NA	NA	NA
b0720	1268.48	1406.55	-0.14907	0.0010989
b0721	201.399	232.714	-0.2085	0.081517
b0722	46.5418	61.6007	-0.40442	0.11666
b0723	712.512	828.188	-0.21704	0.00067807
b0724	425.646	494.517	-0.21637	0.008825
b0726	1744.05	1959.25	-0.16786	2.265e-05
b0727	605.043	693.008	-0.19583	0.0043002
b0728	807.288	930	-0.20415	0.00061885
b0729	674.433	794.82	-0.23695	0.00034125
b0730	NA	NA	NA	NA
b0731	NA	NA	NA	NA
b0732	NA	NA	NA	NA
b0733	571.195	689.586	-0.27175	0.00018155
b0734	280.943	361.904	-0.36533	0.00048841
b0735	11.847	21.3891	-0.85236	0.083376
b0736	33.0024	35.0782	-0.088005	0.72934
b0737	13.5394	13.689	-0.015856	0.92957
b0738	8.46214	11.9779	-0.50128	0.406
b0739	119.316	96.6789	0.30352	0.1694
b0740	262.326	293.459	-0.1618	0.11167
b0741	178.551	171.113	0.061387	0.85411
b0742	117.624	98.39	0.2576	0.25355
b0743	44.8494	33.3671	0.42666	0.23011
b0744	3.38486	3.42226	-0.015856	0.96475
b0745	NA	NA	NA	NA
b0746	3.38486	5.13339	-0.60082	0.52589
b0747	NA	NA	NA	NA
b0748	3.38486	0	NA	NA
b0749	NA	NA	NA	NA
b0750	25.3864	25.667	-0.015856	0.90367
b0751	58.3888	71.0119	-0.28237	0.21479
b0752	60.9274	53.0451	0.19987	0.53746
b0753	1886.21	1733.38	0.12191	0.063683
b0754	231.016	214.747	0.10536	0.59663
b0755	525.499	527.028	-0.0041927	0.6756
b0756	345.255	349.926	-0.019387	0.63198
b0757	132.009	151.435	-0.19806	0.17803
b0758	43.1569	52.1895	-0.27417	0.29961
b0759	56.6964	60.7452	-0.099514	0.61874
b0760	22.8478	23.1003	-0.015856	0.90859
b0761	19.4629	19.678	-0.015856	0.91561
b0762	113.393	108.657	0.061549	0.88285
b0763	25.3864	23.1003	0.13615	0.80355
b0764	5.07729	3.42226	0.56911	0.59163
b0765	22.0016	16.2557	0.43666	0.38958
b0766	11.847	11.9779	-0.015856	0.93411
b0767	150.626	183.947	-0.28832	0.042137
b0768	5.07729	2.5667	0.98414	0.37575
b0769	0	0	NA	NA
b0770	0	0	NA	NA
b0771	5.07729	2.5667	0.98414	0.37575
b0772	45.6956	44.4894	0.038592	0.98535
b0773	212.4	260.948	-0.29698	0.013064
b0774	5.07729	2.5667	0.98414	0.37575
b0775	1.69243	0	0.98414	0.60908
b0776	0	1.71113	-1.0159	0.57279
b0777	0	0	NA	NA
b0778	0	1.71113	-1.0159	0.57279
b0779	168.397	181.38	-0.10715	0.36371
b0780	16.0781	17.1113	-0.089856	0.80624
b0781	215.785	193.358	0.15832	0.38001
b0782	137.933	132.613	0.056748	0.89238
b0783	33.8486	35.9338	-0.086245	0.72993
b0784	0	2.5667	-1.6008	0.33096
b0785	43.1569	47.9117	-0.15079	0.54351
b0786	2719.73	2444.35	0.15401	0.0025668
b0787	5.07729	5.13339	-0.015856	0.95684
b0788	34.6948	41.9227	-0.27301	0.35427
b0789	49.0804	58.1785	-0.24534	0.31859
b0790	44.0031	64.1674	-0.54423	0.039158
b0791	183.628	218.169	-0.24866	0.05077
b0792	18.6167	22.2447	-0.25686	0.52155
b0793	25.3864	14.5446	0.80357	0.097799
b0794	27.0789	38.5005	-0.50771	0.13206
b0795	19.4629	21.3891	-0.13615	0.70801
b0796	14.3856	14.5446	-0.015856	0.92741
b0797	5.07729	3.42226	0.56911	0.59163
b0798	3.38486	3.42226	-0.015856	0.96475
b0799	97.3146	99.2456	-0.028347	0.76557
b0800	245.402	214.747	0.19251	0.23617
b0801	225.939	215.603	0.06756	0.80137
b0802	182.782	167.691	0.12432	0.55371
b0803	516.191	409.816	0.33293	0.0016142
b0804	5.9235	6.84452	-0.2085	0.76516
b0805	7.61593	5.13339	0.56911	0.51115
b0806	157.396	125.768	0.32363	0.091081
b0807	3.38486	5.98896	-0.82321	0.37319
b0808	33.8486	55.6118	-0.7163	0.015555
b0809	61.7736	54.7562	0.17397	0.59827
b0810	28.7713	17.1113	0.74968	0.097996
b0811	538.192	575.796	-0.097435	0.1313
b0812	35611.2	32026.4	0.15307	3.7664e-28
b0813	3.38486	1.71113	0.98414	0.46954
b0814	1967.45	1777.87	0.14618	0.01635
b0815	4.23107	9.41122	-1.1534	0.14409
b0817	115.931	106.09	0.12798	0.62398
b0818	9.30836	11.9779	-0.36378	0.5274
b0819	75.3131	64.1674	0.23106	0.4183
b0820	50.7729	47.9117	0.08368	0.86155
b0821	34.6948	39.356	-0.18187	0.52201
b0822	11.847	15.4002	-0.37843	0.45859
b0823	19.4629	23.1003	-0.24718	0.52712
b0824	1.69243	0	0.98414	0.60908
b0825	38.9259	42.7783	-0.13615	0.59634
b0826	16.0781	20.5336	-0.35289	0.42008
b0827	33.0024	41.9227	-0.34516	0.25826
b0828	76.1593	82.1343	-0.10897	0.53597
b0829	66.8509	65.023	0.039998	0.97783
b0830	75.3131	72.7231	0.050487	0.94127
b0831	18.6167	23.9558	-0.36378	0.37145
b0832	10.1546	12.8335	-0.33778	0.53917
b0833	7.61593	5.13339	0.56911	0.51115
b0834	3.38486	3.42226	-0.015856	0.96475
b0835	7.61593	7.70009	-0.015856	0.94715
b0836	30439.2	28934.4	0.073145	0.00058192
b0837	443.416	451.739	-0.026827	0.53483
b0838	49.0804	52.1895	-0.088612	0.67148
b0839	272.481	273.781	-0.0068669	0.74662
b0840	16.9243	22.2447	-0.39437	0.35614
b0841	5.07729	10.2668	-1.0159	0.16716
b0842	29.6175	25.667	0.20654	0.65517
b0843	4.23107	6.84452	-0.69393	0.40849
b0844	7.61593	10.2668	-0.43089	0.49894
b0845	6.76971	3.42226	0.98414	0.30641
b0846	9.30836	14.5446	-0.64389	0.25774
b0847	44.0031	33.3671	0.39918	0.26657
b0848	5.9235	8.55566	-0.53043	0.46121
b0849	48.2342	49.6228	-0.040947	0.79983
b0850	5.9235	11.9779	-1.0159	0.13568
b0851	57.5426	34.2226	0.74968	0.019281
b0852	51.6191	37.6449	0.45545	0.16921
b0853	19.4629	19.678	-0.015856	0.91561
b0854	100.699	111.224	-0.14341	0.37367
b0855	28.7713	23.9558	0.26425	0.56142
b0856	8.46214	9.41122	-0.15336	0.78494
b0857	20.3091	18.8224	0.10968	0.86804
b0858	3.38486	6.84452	-1.0159	0.25936
b0859	7.61593	3.42226	1.1541	0.21441
b0860	5.07729	5.13339	-0.015856	0.95684
b0861	173.474	140.313	0.30607	0.094555
b0862	87.1601	79.5676	0.13149	0.6596
b0863	376.565	397.838	-0.079281	0.27878
b0864	148.087	145.446	0.025965	0.96661
b0865	57.5426	52.1895	0.14087	0.69554
b0866	156.55	173.68	-0.14981	0.24982
b0867	181.936	177.958	0.031897	0.99414
b0868	12.6932	11.9779	0.08368	0.93051
b0869	41.4645	49.6228	-0.25913	0.33483
b0870	119.316	119.779	-0.0055873	0.8361
b0871	242.017	286.614	-0.244	0.027538
b0872	153.165	169.402	-0.14537	0.2671
b0873	124.393	114.646	0.11773	0.64999
b0874	3.38486	5.13339	-0.60082	0.52589
b0875	43.1569	46.2005	-0.098318	0.66708
b0876	117.624	97.5345	0.2702	0.2289
b0877	39.7721	30.8004	0.36881	0.33019
b0878	50.7729	42.7783	0.24718	0.4736
b0879	201.399	177.958	0.17852	0.3264
b0880	2050.38	1902.78	0.10778	0.10304
b0881	112.546	98.39	0.19394	0.41842
b0882	7632.85	7690.68	-0.010889	0.058644
b0883	0	0	NA	NA
b0884	50.7729	36.7893	0.46477	0.16414
b0885	9.30836	11.9779	-0.36378	0.5274
b0886	55.0039	66.7341	-0.27889	0.23405
b0887	22.8478	31.6559	-0.47042	0.20066
b0888	85.4676	84.701	0.012999	0.92789
b0889	171.781	118.924	0.53054	0.0035498
b0890	276.712	266.936	0.051889	0.87877
b0891	98.1608	98.39	-0.0033647	0.85968
b0892	46.5418	33.3671	0.4801	0.16892
b0893	1106.85	995.023	0.15366	0.055291
b0894	391.797	472.272	-0.26951	0.0020976
b0895	66.0047	75.2898	-0.18989	0.35897
b0896	194.629	205.336	-0.077256	0.44471
b0897	1935.29	1792.41	0.11065	0.10023
b0898	11.0008	11.9779	-0.12277	0.79586
b0899	4.23107	5.13339	-0.27889	0.74137
b0900	NA	NA	NA	NA
b0901	NA	NA	NA	NA
b0902	411.26	379.016	0.11779	0.4089
b0903	2038.53	2091	-0.036666	0.12031
b0904	145.549	169.402	-0.21895	0.1217
b0905	17.7705	9.41122	0.91703	0.11919
b0906	526.345	545.851	-0.052497	0.33173
b0907	205.63	213.036	-0.051045	0.55109
b0908	20.3091	8.55566	1.2472	0.03072
b0909	23.694	17.9669	0.39918	0.41493
b0910	98.1608	106.09	-0.11207	0.4725
b0911	1518.95	1396.28	0.12149	0.097708
b0912	205.63	217.314	-0.079728	0.42167
b0913	27.9251	16.2557	0.78061	0.09076
b0914	60.0812	61.6007	-0.036034	0.7918
b0915	51.6191	59.034	-0.19364	0.40912
b0916	23.694	22.2447	0.09106	0.89157
b0917	7.61593	5.13339	0.56911	0.51115
b0918	41.4645	57.3229	-0.46723	0.086883
b0919	991.763	772.576	0.36032	2.0496e-06
b0920	24.5402	14.5446	0.75466	0.12418
b0921	9.30836	12.8335	-0.46331	0.42124
b0922	16.9243	13.689	0.30607	0.60156
b0923	12.6932	12.8335	-0.015856	0.9318
b0924	213.246	206.191	0.048535	0.91228
b0925	4637.25	4531.08	0.033417	0.98932
b0926	266.557	263.514	0.016566	0.89556
b0927	34.6948	32.5115	0.093769	0.86298
b0928	462.033	462.861	-0.0025833	0.70744
b0929	99.8533	100.101	-0.0035773	0.85767
b0930	157.396	114.646	0.45721	0.015954
b0931	27.9251	16.2557	0.78061	0.09076
b0932	359.641	385.86	-0.10152	0.20303
b0933	5.9235	3.42226	0.7915	0.4302
b0934	NA	NA	NA	NA
b0935	3.38486	0	1.9841	0.21219
b0936	2.53864	0	NA	NA
b0937	NA	NA	NA	NA
b0938	NA	NA	NA	NA
b0939	NA	NA	NA	NA
b0940	NA	NA	NA	NA
b0941	NA	NA	NA	NA
b0942	NA	NA	NA	NA
b0943	NA	NA	NA	NA
b0944	NA	NA	NA	NA
b0945	5.9235	5.98896	-0.015856	0.95338
b0946	14.3856	25.667	-0.83528	0.062094
b0947	22.8478	22.2447	0.038592	0.98964
b0948	57.5426	65.023	-0.17632	0.42227
b0949	98.1608	87.2677	0.1697	0.51921
b0950	56.6964	58.1785	-0.037229	0.79415
b0951	133.702	132.613	0.011801	0.90449
b0952	88.0063	91.5455	-0.056883	0.67633
b0953	5207.6	4629.47	0.16977	2.4943e-06
b0954	69.3896	61.6007	0.17177	0.58236
b0955	159.934	159.991	-0.00050768	0.83536
b0956	62.6198	47.9117	0.38624	0.20006
b0957	7281.67	7748.86	-0.089714	1.6652e-07
b0958	56.6964	65.023	-0.19769	0.37823
b0959	63.4661	59.034	0.10444	0.78416
b0960	28.7713	20.5336	0.48664	0.27299
b0961	2.53864	2.5667	-0.015856	0.96947
b0962	455.263	444.039	0.036016	0.97511
b0963	110.008	78.712	0.48295	0.033382
b0964	71.082	51.3339	0.46957	0.096292
b0965	203.938	215.603	-0.080246	0.42142
b0966	1188.93	1057.48	0.16904	0.025501
b0967	8.46214	10.2668	-0.27889	0.64068
b0968	104.931	97.5345	0.10545	0.721
b0969	26.2326	23.9558	0.13099	0.81
b0970	230.17	236.992	-0.042135	0.57344
b0971	1.69243	0	0.98414	0.60908
b0972	284.328	337.093	-0.24559	0.016257
b0973	286.02	316.559	-0.14636	0.12718
b0974	266.557	262.659	0.021258	0.92531
b0975	197.168	144.591	0.44745	0.0082967
b0976	106.623	98.39	0.11593	0.68082
b0977	374.873	349.926	0.09935	0.53599
b0978	255.557	274.637	-0.10388	0.27471
b0979	214.092	239.558	-0.16215	0.14996
b0980	354.564	361.904	-0.029563	0.56149
b0981	NA	NA	NA	NA
b0982	NA	NA	NA	NA
b0983	NA	NA	NA	NA
b0984	NA	NA	NA	NA
b0985	NA	NA	NA	NA
b0986	NA	NA	NA	NA
b0987	NA	NA	NA	NA
b0988	NA	NA	NA	NA
b0989	NA	NA	NA	NA
b0990	9.30836	8.55566	0.12165	0.89674
b0991	NA	NA	NA	NA
b0992	6.76971	6.84452	-0.015856	0.95017
b0993	5.9235	6.84452	-0.2085	0.76516
b0994	18.6167	21.3891	-0.20028	0.60948
b0995	55.0039	59.8896	-0.12277	0.56293
b0996	2.53864	1.71113	0.56911	0.70443
b0997	21.1554	20.5336	0.043038	0.98211
b0998	9.30836	13.689	-0.55642	0.33171
b0999	351.179	403.827	-0.20153	0.025659
b1000	654.97	722.097	-0.14077	0.025451
b1001	0	1.71113	-1.0159	0.57279
b1002	1073	890.644	0.26873	0.0003014
b1003	3517.71	3512.1	0.0023049	0.37134
b1004	9420.06	9116.05	0.047327	0.4975
b1006	10.1546	11.1224	-0.13133	0.79285
b1007	1.69243	0	0.98414	0.60908
b1008	1.69243	0	NA	NA
b1009	0	0	-0.015856	0.98237
b1010	0	3.42226	NA	NA
b1011	0	1.71113	-1.0159	0.57279
b1012	2.53864	3.42226	-0.43089	0.69626
b1013	43.1569	41.9227	0.04186	0.97744
b1014	400.259	508.206	-0.34448	8.4836e-05
b1015	67.6971	74.4342	-0.13687	0.48294
b1018	2.53864	5.98896	-1.2382	0.21854
b1019	10.1546	11.9779	-0.23825	0.65882
b1020	11350.3	11136	0.02749	0.77278
b1021	NA	NA	NA	NA
b1022	NA	NA	NA	NA
b1023	NA	NA	NA	NA
b1024	NA	NA	NA	NA
b1025	NA	NA	NA	NA
b1026	NA	NA	NA	NA
b1027	NA	NA	NA	NA
b1028	NA	NA	NA	NA
b1029	NA	NA	NA	NA
b1032	NA	NA	NA	NA
b1033	27.0789	33.3671	-0.30126	0.36903
b1034	32.1561	45.345	-0.49585	0.10919
b1035	36.3872	31.6559	0.20096	0.63154
b1036	14.3856	12.8335	0.16472	0.81192
b1037	2.53864	5.13339	-1.0159	0.32868
b1038	NA	NA	NA	NA
b1039	1.69243	0	NA	NA
b1040	5.07729	6.84452	-0.43089	0.58089
b1041	0	2.5667	-1.6008	0.33096
b1042	2.53864	4.27783	-0.75282	0.48441
b1043	NA	NA	NA	NA
b1044	1.69243	2.5667	-0.60082	0.65379
b1045	123.547	102.668	0.26708	0.22338
b1046	104.084	98.39	0.081169	0.81231
b1047	3.38486	2.5667	0.39918	0.75798
b1048	126.932	133.468	-0.072439	0.55537
b1049	141.318	159.135	-0.17131	0.22001
b1050	1.69243	0	0.98414	0.60908
b1051	770.901	770.865	6.8307e-05	0.65377
b1053	23.694	27.3781	-0.2085	0.55022
b1054	68.5433	75.2898	-0.13544	0.48403
b1055	22.8478	20.5336	0.15407	0.78244
b1056	11.0008	10.2668	0.099622	0.91524
b1057	1.69243	2.5667	-0.60082	0.65379
b1058	NA	NA	NA	NA
b1059	43.1569	34.2226	0.33464	0.35939
b1060	6812.87	5885.44	0.21111	3.2023e-12
b1061	7.61593	8.55566	-0.16786	0.77968
b1062	9.30836	13.689	-0.55642	0.33171
b1063	87.1601	103.523	-0.24822	0.1791
b1064	2323.7	2302.33	0.013334	0.64231
b1065	19.4629	17.1113	0.18578	0.74907
b1066	121.855	99.2456	0.29609	0.17629
b1067	153.165	157.424	-0.039572	0.65749
b1068	154.857	120.635	0.36029	0.060721
b1069	44.8494	46.2005	-0.042823	0.80197
b1070	0	4.27783	-2.3378	0.10897
b1071	2.53864	2.5667	-0.015856	0.96947
b1072	0	5.98896	-2.8232	0.035684
b1073	NA	NA	NA	NA
b1074	0	0	NA	NA
b1075	0	2.5667	NA	NA
b1076	NA	NA	NA	NA
b1077	0	0	NA	NA
b1078	2.53864	0	1.5691	0.36071
b1079	NA	NA	NA	NA
b1080	3.38486	2.5667	0.39918	0.75798
b1081	1.69243	0	0.98414	0.60908
b1082	21.1554	17.9669	0.23568	0.66094
b1083	15.2319	24.8114	-0.70391	0.11125
b1084	97.3146	118.068	-0.27889	0.11345
b1085	NA	NA	NA	NA
b1086	17.7705	20.5336	-0.2085	0.60489
b1087	151.472	142.024	0.092921	0.72212
b1088	211.554	139.457	0.6012	0.00026203
b1089	196.322	195.925	0.0029216	0.83633
b1090	91.3911	82.1343	0.15407	0.58074
b1091	71.082	78.712	-0.1471	0.44513
b1092	127.778	131.757	-0.044237	0.66622
b1093	466.264	460.294	0.018591	0.87902
b1094	1840.52	1725.68	0.092949	0.21451
b1095	318.177	278.059	0.19444	0.17233
b1096	8.46214	5.13339	0.72111	0.38657
b1097	5.9235	11.9779	-1.0159	0.13568
b1098	29.6175	27.3781	0.11343	0.83341
b1099	10.1546	15.4002	-0.60082	0.27193
b1100	1136.47	1199.5	-0.077883	0.063112
b1101	119.316	119.779	-0.0055873	0.8361
b1102	18.6167	12.8335	0.53669	0.33175
b1103	115.931	126.624	-0.12728	0.38712
b1104	44.0031	51.3339	-0.22231	0.38827
b1105	77.8517	83.8454	-0.107	0.5373
b1106	22.8478	19.678	0.21547	0.68048
b1107	121.855	130.902	-0.10332	0.45264
b1108	234.401	218.169	0.10353	0.60318
b1109	68.5433	56.4673	0.2796	0.34042
b1110	24.5402	19.678	0.31856	0.51176
b1111	34.6948	35.9338	-0.050621	0.80755
b1112	989.224	761.453	0.37754	6.4563e-07
b1113	20.3091	17.1113	0.24718	0.65038
b1114	143.856	161.702	-0.16871	0.22203
b1115	1.69243	0	NA	NA
b1116	16.9243	11.9779	0.49872	0.38907
b1117	14.3856	16.2557	-0.17632	0.68824
b1118	389.259	400.405	-0.04073	0.47255
b1119	154.011	170.258	-0.14469	0.26767
b1120	96.4684	105.235	-0.12548	0.43549
b1121	NA	NA	NA	NA
b1122	0	1.71113	NA	NA
b1123	113.393	117.212	-0.047799	0.6706
b1124	6.76971	10.2668	-0.60082	0.36971
b1125	20.3091	14.5446	0.48164	0.36197
b1126	38.0796	28.2337	0.4316	0.26326
b1127	447.647	486.817	-0.12102	0.10277
b1128	200.553	201.913	-0.0097554	0.76615
b1129	62.6198	71.0119	-0.18144	0.39067
b1130	280.097	239.558	0.22555	0.12875
b1131	30.4637	33.3671	-0.13133	0.64922
b1132	15.2319	17.1113	-0.16786	0.6924
b1133	22.0016	15.4002	0.51466	0.31113
b1134	5.07729	1.71113	1.5691	0.19614
b1135	7.61593	3.42226	1.1541	0.21441
b1136	695.588	813.643	-0.22616	0.00049098
b1137	NA	NA	NA	NA
b1138	NA	NA	NA	NA
b1139	NA	NA	NA	NA
b1140	NA	NA	NA	NA
b1141	NA	NA	NA	NA
b1143	NA	NA	NA	NA
b1144	NA	NA	NA	NA
b1145	NA	NA	NA	NA
b1146	NA	NA	NA	NA
b1147	NA	NA	NA	NA
b1148	NA	NA	NA	NA
b1150	NA	NA	NA	NA
b1151	NA	NA	NA	NA
b1152	NA	NA	NA	NA
b1153	NA	NA	NA	NA
b1154	NA	NA	NA	NA
b1155	NA	NA	NA	NA
b1156	NA	NA	NA	NA
b1157	NA	NA	NA	NA
b1158	NA	NA	NA	NA
b1159	NA	NA	NA	NA
b1160	0	0	NA	NA
b1161	0	0	NA	NA
b1162	44.8494	53.0451	-0.24213	0.34625
b1163	5.9235	5.13339	0.20654	0.8417
b1164	100.699	92.4011	0.12407	0.66111
b1165	20.3091	12.8335	0.66222	0.21529
b1166	108.315	97.5345	0.15125	0.55681
b1167	28.7713	21.3891	0.42775	0.33521
b1168	30.4637	21.3891	0.51021	0.23731
b1171	9.30836	11.1224	-0.25686	0.65039
b1172	0	0	NA	NA
b1174	33.0024	52.1895	-0.66119	0.028375
b1175	114.239	130.046	-0.18697	0.23386
b1176	45.6956	49.6228	-0.11895	0.60725
b1177	22.0016	10.2668	1.0996	0.042686
b1178	552.578	523.606	0.077696	0.61141
b1179	33.0024	34.2226	-0.052382	0.80827
b1180	44.0031	41.0671	0.099622	0.83143
b1181	65.1585	78.712	-0.27263	0.20486
b1182	72.7744	59.8896	0.28113	0.32308
b1183	6.76971	3.42226	0.98414	0.30641
b1184	9.30836	8.55566	0.12165	0.89674
b1185	38.0796	63.3119	-0.73346	0.0084749
b1186	24.5402	26.5225	-0.11207	0.71945
b1187	34.6948	29.9448	0.21241	0.61762
b1188	3954.36	3650.7	0.11527	0.012777
b1189	687.972	829.043	-0.2691	4.6827e-05
b1190	363.872	395.271	-0.11941	0.14561
b1191	136.24	142.879	-0.068643	0.55613
b1192	16.9243	16.2557	0.058145	0.95999
b1193	132.009	121.49	0.1198	0.63214
b1194	2.53864	4.27783	-0.75282	0.48441
b1195	297.867	299.448	-0.0076351	0.73056
b1196	NA	NA	NA	NA
b1197	33.0024	29.9448	0.14026	0.76819
b1198	204.784	179.669	0.18876	0.29034
b1199	38.9259	37.6449	0.048275	0.96309
b1200	143.01	148.868	-0.05792	0.59028
b1201	22.8478	25.667	-0.16786	0.62802
b1202	24.5402	21.3891	0.19827	0.69823
b1203	119.316	110.368	0.11247	0.67653
b1204	14.3856	20.5336	-0.51336	0.2669
b1205	48439	44642.6	0.11775	4.6462e-20
b1206	7.61593	4.27783	0.83214	0.34938
b1207	116.778	120.635	-0.046883	0.66962
b1208	239.479	245.547	-0.036104	0.59776
b1209	18.6167	14.5446	0.35611	0.5206
b1210	75.3131	59.8896	0.33059	0.23195
b1211	31.3099	26.5225	0.2394	0.5871
b1212	12.6932	15.4002	-0.27889	0.56756
b1213	1.69243	1.71113	-0.015856	0.97507
b1214	20.3091	22.2447	-0.13133	0.71035
b1215	136.24	167.691	-0.29965	0.044987
b1216	16.9243	15.4002	0.13615	0.83905
b1217	49.9266	47.9117	0.059432	0.92784
b1218	104.084	125.768	-0.27301	0.1086
b1219	195.475	204.48	-0.064973	0.49703
b1220	14.3856	15.4002	-0.098318	0.80386
b1221	50.7729	72.7231	-0.51836	0.035142
b1222	109.162	124.913	-0.19445	0.22826
b1223	18.6167	22.2447	-0.25686	0.52155
b1224	294.483	334.526	-0.18394	0.059537
b1225	239.479	253.247	-0.080651	0.3819
b1226	82.929	84.701	-0.030502	0.77563
b1227	229.324	177.958	0.36585	0.020397
b1229	NA	NA	NA	NA
b1230	0	1.71113	-1.0159	0.57279
b1231	5.07729	4.27783	0.24718	0.82072
b1232	73.6206	65.8786	0.1603	0.6026
b1233	29.6175	17.9669	0.72111	0.10526
b1234	94.776	123.201	-0.37843	0.036043
b1235	467.11	393.56	0.24718	0.0297
b1236	345.255	326.826	0.079141	0.67855
b1237	2200.16	2330.56	-0.083071	0.0067152
b1238	9.30836	2.5667	1.8586	0.047894
b1241	401.106	457.728	-0.19051	0.02331
b1242	43.1569	49.6228	-0.20141	0.43441
b1243	316.484	367.038	-0.2138	0.025502
b1244	10.1546	12.8335	-0.33778	0.53917
b1245	22.0016	24.8114	-0.1734	0.62482
b1246	30.4637	29.0892	0.066607	0.92842
b1247	33.0024	37.6449	-0.18989	0.51657
b1248	34.6948	33.3671	0.056294	0.94693
b1249	59.235	70.1564	-0.24412	0.27541
b1250	84.6214	71.8675	0.23568	0.38034
b1251	66.8509	69.3008	-0.051925	0.73123
b1252	12.6932	8.55566	0.56911	0.3963
b1253	1.69243	2.5667	-0.60082	0.65379
b1254	48.2342	41.9227	0.20232	0.57787
b1255	77.8517	77.8565	-8.8325e-05	0.88616
b1256	926.605	853.854	0.11796	0.21411
b1257	11.847	8.55566	0.46957	0.49717
b1258	6.76971	10.2668	-0.60082	0.36971
b1259	216.631	239.558	-0.14514	0.18747
b1260	19.4629	23.1003	-0.24718	0.52712
b1261	18.6167	11.1224	0.74314	0.18672
b1262	7.61593	9.41122	-0.30536	0.62939
b1263	4.23107	5.98896	-0.50128	0.55682
b1264	0	1.71113	NA	NA
b1265	2.53864	1.71113	0.56911	0.70443
b1266	80.3903	52.1895	0.62326	0.019887
b1267	85.4676	94.1122	-0.139	0.42457
b1268	10.1546	3.42226	1.5691	0.067543
b1269	30.4637	33.3671	-0.13133	0.64922
b1270	5.9235	5.98896	-0.015856	0.95338
b1271	17.7705	8.55566	1.0545	0.078718
b1272	99.8533	110.368	-0.14444	0.37281
b1273	176.859	177.958	-0.0089362	0.78416
b1274	223.401	243.836	-0.12628	0.23289
b1275	108.315	114.646	-0.081945	0.55195
b1276	1186.39	1185.81	0.00070345	0.58523
b1277	132.009	83.8454	0.65484	0.00177
b1278	100.699	110.368	-0.13227	0.4055
b1279	37.2334	29.0892	0.35611	0.36361
b1280	88.0063	77.0009	0.19273	0.47752
b1281	11.0008	5.98896	0.87723	0.23844
b1282	0	0	NA	NA
b1283	4973.2	4785.18	0.055602	0.43825
b1284	16.0781	17.9669	-0.16025	0.69615
b1285	463.725	434.627	0.093492	0.52986
b1286	27.9251	32.5115	-0.21939	0.49707
b1287	2.53864	1.71113	0.56911	0.70443
b1288	286.02	294.315	-0.041241	0.53523
b1289	9.30836	5.98896	0.63622	0.41916
b1290	93.9298	79.5676	0.2394	0.3469
b1291	121.855	111.224	0.1317	0.60171
b1292	41.4645	46.2005	-0.15603	0.53985
b1293	92.2373	49.6228	0.89435	0.0005154
b1294	362.18	364.471	-0.0090983	0.69394
b1295	0	4.27783	-2.3378	0.10897
b1296	79.5441	86.4121	-0.11948	0.49613
b1297	233.555	247.258	-0.082257	0.38105
b1298	60.9274	64.1674	-0.074749	0.67618
b1299	48.2342	51.3339	-0.089856	0.67095
b1300	37.2334	41.9227	-0.17113	0.52937
b1301	16.0781	20.5336	-0.35289	0.42008
b1302	42.3107	41.0671	0.043038	0.9747
b1303	46.5418	47.0561	-0.015856	0.86983
b1304	68.5433	60.7452	0.17425	0.57815
b1305	3.38486	1.71113	0.98414	0.46954
b1306	5.9235	11.9779	-1.0159	0.13568
b1307	11.0008	5.13339	1.0996	0.15182
b1308	17.7705	8.55566	1.0545	0.078718
b1309	0	0	NA	NA
b1310	0	0	NA	NA
b1311	2.53864	0	1.5691	0.36071
b1312	0	0	NA	NA
b1313	0	1.71113	NA	NA
b1314	0	1.71113	-1.0159	0.57279
b1315	0	0	NA	NA
b1316	15.2319	17.1113	-0.16786	0.6924
b1317	NA	NA	NA	NA
b1319	0	0	-0.015856	0.98237
b1320	9.30836	8.55566	0.12165	0.89674
b1321	64.3123	62.4563	0.042247	0.97126
b1322	37.2334	46.2005	-0.31131	0.27707
b1323	462.033	406.394	0.18512	0.1206
b1324	788.672	829.899	-0.07351	0.13736
b1325	71.9282	63.3119	0.18408	0.543
b1326	56.6964	45.345	0.32231	0.31263
b1327	78.6979	83.8454	-0.091407	0.58255
b1328	48.2342	37.6449	0.3576	0.29901
b1329	44.0031	49.6228	-0.1734	0.48918
b1330	52.4653	23.9558	1.131	0.0013535
b1331	NA	NA	NA	NA
b1332	1104.31	990.745	0.15656	0.050058
b1333	5520.7	4972.55	0.15087	2.7623e-05
b1334	333.408	308.004	0.11434	0.47541
b1335	19.4629	13.689	0.50771	0.34721
b1336	8.46214	7.70009	0.13615	0.8858
b1337	3.38486	4.27783	-0.33778	0.72294
b1338	6.76971	2.5667	1.3992	0.17158
b1339	6.76971	5.13339	0.39918	0.66301
b1340	76.1593	61.6007	0.30607	0.26799
b1341	77.8517	66.7341	0.2223	0.43086
b1342	140.472	165.98	-0.24073	0.097296
b1343	131.163	106.946	0.29448	0.16307
b1344	35.541	29.9448	0.24718	0.54879
b1345	13.5394	11.9779	0.17679	0.80144
b1346	NA	NA	NA	NA
b1347	NA	NA	NA	NA
b1348	NA	NA	NA	NA
b1349	4.23107	5.13339	-0.27889	0.74137
b1350	4.23107	5.98896	-0.50128	0.55682
b1351	0	4.27783	-2.3378	0.10897
b1352	0	0	NA	NA
b1353	11.0008	8.55566	0.36266	0.61479
b1355	0	0	NA	NA
b1356	NA	NA	NA	NA
b1357	NA	NA	NA	NA
b1358	NA	NA	NA	NA
b1359	0	0	NA	NA
b1360	0	0	NA	NA
b1361	NA	NA	NA	NA
b1362	NA	NA	NA	NA
b1363	27.9251	32.5115	-0.21939	0.49707
b1365	NA	NA	NA	NA
b1366	0	8.55566	-3.3378	0.0067255
b1368	1.69243	2.5667	-0.60082	0.65379
b1370	NA	NA	NA	NA
b1372	NA	NA	NA	NA
b1373	NA	NA	NA	NA
b1374	NA	NA	NA	NA
b1375	NA	NA	NA	NA
b1376	4578.86	4346.27	0.075211	0.16621
b1377	3.38486	2.5667	0.39918	0.75798
b1378	540.731	613.441	-0.18201	0.011404
b1379	215.785	206.191	0.065608	0.8165
b1380	260.634	260.092	0.0030034	0.81236
b1381	163.319	160.846	0.022013	0.94526
b1382	NA	NA	NA	NA
b1383	6.76971	3.42226	0.98414	0.30641
b1384	NA	NA	NA	NA
b1385	NA	NA	NA	NA
b1386	NA	NA	NA	NA
b1387	NA	NA	NA	NA
b1388	NA	NA	NA	NA
b1389	NA	NA	NA	NA
b1390	NA	NA	NA	NA
b1391	NA	NA	NA	NA
b1392	NA	NA	NA	NA
b1393	NA	NA	NA	NA
b1394	NA	NA	NA	NA
b1395	NA	NA	NA	NA
b1396	NA	NA	NA	NA
b1397	NA	NA	NA	NA
b1398	NA	NA	NA	NA
b1399	0	0	NA	NA
b1400	0	0	NA	NA
b1402	NA	NA	NA	NA
b1403	NA	NA	NA	NA
b1404	NA	NA	NA	NA
b1406	20.3091	24.8114	-0.28887	0.45475
b1407	5.9235	9.41122	-0.66793	0.34784
b1408	0	0	NA	NA
b1409	NA	NA	NA	NA
b1410	11.0008	10.2668	0.099622	0.91524
b1411	10.1546	5.13339	0.98414	0.21033
b1412	20.3091	20.5336	-0.015856	0.9138
b1413	242.017	213.891	0.17823	0.28294
b1414	43.1569	28.2337	0.61218	0.093503
b1415	71.9282	94.9678	-0.40088	0.053173
b1418	21.1554	19.678	0.10444	0.87435
b1419	61.7736	52.1895	0.24323	0.4375
b1420	22.8478	17.1113	0.4171	0.40252
b1421	26.2326	25.667	0.03145	0.99688
b1422	175.166	171.113	0.033775	0.99609
b1423	67.6971	81.2787	-0.26378	0.21022
b1424	56.6964	48.7672	0.21734	0.51236
b1426	611.813	521.895	0.22933	0.022138
b1427	73.6206	47.9117	0.61973	0.026671
b1428	597.427	602.318	-0.011763	0.59078
b1429	27.9251	23.9558	0.22118	0.63903
b1430	17.7705	23.9558	-0.43089	0.30167
b1431	171.781	143.735	0.25716	0.16842
b1432	122.701	149.724	-0.28716	0.067678
b1433	18.6167	22.2447	-0.25686	0.52155
b1434	3.38486	3.42226	-0.015856	0.96475
b1435	26.2326	19.678	0.41478	0.37243
b1436	8.46214	11.1224	-0.39437	0.5141
b1438	1.69243	2.5667	-0.60082	0.65379
b1439	22.8478	11.1224	1.0386	0.049079
b1440	49.0804	70.1564	-0.51543	0.039469
b1441	11.0008	15.4002	-0.48534	0.35934
b1442	16.0781	16.2557	-0.015856	0.92327
b1443	9.30836	8.55566	0.12165	0.89674
b1444	31.3099	34.2226	-0.12833	0.65093
b1445	0	2.5667	-1.6008	0.33096
b1446	424.8	427.783	-0.010096	0.66257
b1447	3.38486	3.42226	-0.015856	0.96475
b1448	12.6932	14.5446	-0.19643	0.67848
b1449	106.623	133.468	-0.32398	0.055973
b1450	18.6167	22.2447	-0.25686	0.52155
b1451	27.0789	39.356	-0.53942	0.10891
b1452	219.169	196.78	0.15546	0.38704
b1453	9.30836	8.55566	0.12165	0.89674
b1454	11.847	18.8224	-0.66793	0.18429
b1455	NA	NA	NA	NA
b1456	NA	NA	NA	NA
b1457	NA	NA	NA	NA
b1459	NA	NA	NA	NA
b1460	NA	NA	NA	NA
b1461	NA	NA	NA	NA
b1462	2.53864	2.5667	-0.015856	0.96947
b1463	16.9243	18.8224	-0.15336	0.69955
b1464	76.1593	75.2898	0.016566	0.94407
b1465	18.6167	19.678	-0.079986	0.80854
b1466	0	2.5667	-1.6008	0.33096
b1467	5.07729	11.1224	-1.1313	0.11771
b1468	6.76971	18.8224	-1.4753	0.012997
b1469	11.0008	5.98896	0.87723	0.23844
b1471	0	0	-0.015856	0.98237
b1472	NA	NA	NA	NA
b1473	5.9235	3.42226	0.7915	0.4302
b1474	11.0008	11.1224	-0.015856	0.9365
b1475	1.69243	5.98896	-1.8232	0.10451
b1476	5.07729	5.13339	-0.015856	0.95684
b1477	9.30836	5.98896	0.63622	0.41916
b1478	120.162	157.424	-0.38967	0.015105
b1479	80.3903	82.9899	-0.045913	0.7266
b1480	4983.36	4386.48	0.18405	3.8987e-07
b1481	0	0	-0.015856	0.98237
b1482	834.367	841.877	-0.012926	0.51429
b1483	9.30836	7.70009	0.27365	0.73146
b1484	4.23107	5.98896	-0.50128	0.55682
b1485	0	0	NA	NA
b1486	7.61593	4.27783	0.83214	0.34938
b1487	18.6167	15.4002	0.27365	0.62743
b1488	5.9235	0	2.7915	0.042496
b1489	19.4629	15.4002	0.33778	0.53423
b1490	41.4645	27.3781	0.59885	0.10742
b1491	28.7713	30.8004	-0.098318	0.72542
b1492	14493.1	14328.2	0.016514	0.3281
b1493	277.558	313.993	-0.17794	0.075596
b1494	30.4637	17.9669	0.76175	0.084045
b1495	0	0	NA	NA
b1496	0	0	NA	NA
b1497	0	2.5667	-1.6008	0.33096
b1498	49.0804	45.345	0.1142	0.78459
b1499	0	0	-0.015856	0.98237
b1500	NA	NA	NA	NA
b1501	8.46214	5.13339	0.72111	0.38657
b1502	1.69243	0	0.98414	0.60908
b1503	0	0	NA	NA
b1504	0	0	NA	NA
b1505	0	0	NA	NA
b1506	NA	NA	NA	NA
b1507	65.1585	83.8454	-0.36378	0.0945
b1508	34.6948	22.2447	0.64126	0.1161
b1511	51.6191	57.3229	-0.15121	0.50542
b1512	73.6206	74.4342	-0.015856	0.83671
b1513	27.0789	17.9669	0.59183	0.19831
b1514	12.6932	23.9558	-0.91632	0.052005
b1515	15.2319	11.1224	0.45363	0.457
b1516	17.7705	19.678	-0.1471	0.70263
b1517	31.3099	31.6559	-0.015856	0.89308
b1518	37.2334	43.6338	-0.22885	0.41514
b1519	203.938	219.025	-0.10297	0.33252
b1520	9.30836	4.27783	1.1216	0.18012
b1521	615.198	616.007	-0.0018972	0.67106
b1522	34.6948	47.0561	-0.43966	0.14083
b1523	0	1.71113	NA	NA
b1524	11.847	5.13339	1.2065	0.10821
b1525	23.694	22.2447	0.09106	0.89157
b1526	13.5394	13.689	-0.015856	0.92957
b1527	0	0	NA	NA
b1528	5.07729	5.98896	-0.23825	0.75487
b1529	31.3099	18.8224	0.73417	0.0904
b1530	2.53864	0	1.5691	0.36071
b1531	5.07729	9.41122	-0.89032	0.23409
b1532	0	2.5667	NA	NA
b1533	27.0789	36.7893	-0.44212	0.19074
b1534	2.53864	5.13339	-1.0159	0.32868
b1535	12.6932	15.4002	-0.27889	0.56756
b1536	43.1569	43.6338	-0.015856	0.87462
b1537	NA	NA	NA	NA
b1538	44.8494	49.6228	-0.14592	0.54691
b1539	225.939	229.292	-0.021249	0.68819
b1540	10.1546	11.1224	-0.13133	0.79285
b1541	653.277	585.207	0.15875	0.1253
b1542	9.30836	14.5446	-0.64389	0.25774
b1544	NA	NA	NA	NA
b1545	NA	NA	NA	NA
b1546	NA	NA	NA	NA
b1547	NA	NA	NA	NA
b1548	NA	NA	NA	NA
b1549	NA	NA	NA	NA
b1550	0	0	NA	NA
b1551	NA	NA	NA	NA
b1552	NA	NA	NA	NA
b1553	NA	NA	NA	NA
b1554	NA	NA	NA	NA
b1555	NA	NA	NA	NA
b1556	NA	NA	NA	NA
b1557	NA	NA	NA	NA
b1558	NA	NA	NA	NA
b1559	NA	NA	NA	NA
b1560	NA	NA	NA	NA
b1561	NA	NA	NA	NA
b1562	15281.8	15000.6	0.026789	0.70519
b1563	NA	NA	NA	NA
b1564	NA	NA	NA	NA
b1565	NA	NA	NA	NA
b1566	NA	NA	NA	NA
b1567	NA	NA	NA	NA
b1568	NA	NA	NA	NA
b1569	NA	NA	NA	NA
b1570	NA	NA	NA	NA
b1571	0	0	NA	NA
b1572	NA	NA	NA	NA
b1573	1.69243	0	0.98414	0.60908
b1574	0	3.42226	NA	NA
b1575	NA	NA	NA	NA
b1576	NA	NA	NA	NA
b1577	0	1.71113	NA	NA
b1578	NA	NA	NA	NA
b1579	6.76971	3.42226	0.98414	0.30641
b1580	2.53864	2.5667	-0.015856	0.96947
b1581	0	5.13339	-2.6008	0.062359
b1582	6.76971	7.70009	-0.18578	0.77323
b1583	33.8486	34.2226	-0.015856	0.88886
b1584	16.0781	16.2557	-0.015856	0.92327
b1585	36.3872	33.3671	0.12501	0.79011
b1586	20.3091	16.2557	0.32118	0.54713
b1587	64.3123	59.8896	0.10279	0.7876
b1588	60.0812	62.4563	-0.055933	0.73293
b1589	6.76971	7.70009	-0.18578	0.77323
b1590	31.3099	33.3671	-0.091804	0.72797
b1591	5.9235	14.5446	-1.296	0.047193
b1592	2.53864	11.9779	-2.2382	0.0089436
b1593	205.63	165.124	0.3165	0.05925
b1594	40.6183	52.1895	-0.36163	0.18933
b1595	0	3.42226	NA	NA
b1596	60.9274	41.9227	0.53936	0.077664
b1597	5.07729	7.70009	-0.60082	0.43725
b1598	2194.23	1822.35	0.26791	2.5541e-07
b1599	3.38486	1.71113	0.98414	0.46954
b1600	5.9235	1.71113	1.7915	0.12407
b1601	88.0063	106.09	-0.26961	0.1448
b1602	51.6191	50.4784	0.032239	0.99783
b1603	82.0828	87.2677	-0.088368	0.58413
b1604	55.8501	63.3119	-0.18091	0.41874
b1605	18.6167	19.678	-0.079986	0.80854
b1606	30.4637	41.9227	-0.46064	0.14804
b1607	45.6956	42.7783	0.095176	0.83945
b1608	8.46214	3.42226	1.3061	0.14775
b1609	27.0789	18.8224	0.52471	0.25216
b1610	50.7729	37.6449	0.4316	0.19643
b1611	209.861	187.369	0.16355	0.36754
b1612	324.946	350.782	-0.11037	0.1965
b1613	50.7729	43.6338	0.21861	0.53255
b1614	610.967	574.94	0.087682	0.51407
b1615	5.07729	5.13339	-0.015856	0.95684
b1616	1.69243	1.71113	-0.015856	0.97507
b1617	3.38486	4.27783	-0.33778	0.72294
b1618	71.9282	62.4563	0.20371	0.49335
b1619	392.643	381.582	0.041225	0.93688
b1620	47.388	47.9117	-0.015856	0.86867
b1621	1.69243	4.27783	-1.3378	0.27041
b1622	18.6167	17.9669	0.051259	0.96949
b1623	181.09	230.147	-0.34585	0.0079647
b1624	109.162	97.5345	0.16248	0.51916
b1625	5.07729	0	2.5691	0.072722
b1626	19.4629	23.9558	-0.29965	0.44864
b1627	4.23107	5.13339	-0.27889	0.74137
b1628	1.69243	1.71113	-0.015856	0.97507
b1629	9.30836	9.41122	-0.015856	0.94158
b1630	5.07729	6.84452	-0.43089	0.58089
b1631	4.23107	5.98896	-0.50128	0.55682
b1632	6.76971	5.98896	0.17679	0.85886
b1633	1.69243	4.27783	-1.3378	0.27041
b1634	41.4645	37.6449	0.13942	0.74304
b1635	495.035	486.817	0.024152	0.92331
b1636	11.0008	12.8335	-0.22231	0.66619
b1637	128.625	128.335	0.0032532	0.86866
b1638	24.5402	22.2447	0.14169	0.79682
b1639	6.76971	3.42226	0.98414	0.30641
b1640	43.1569	33.3671	0.37117	0.30724
b1641	2565.72	2535.9	0.016869	0.68901
b1642	505.19	509.062	-0.011014	0.62689
b1643	0	1.71113	-1.0159	0.57279
b1644	5.9235	2.5667	1.2065	0.25604
b1645	28.7713	29.9448	-0.057676	0.80969
b1646	873.293	925.722	-0.084113	0.085028
b1647	165.012	159.991	0.04458	0.94239
b1648	137.933	115.501	0.25606	0.21934
b1649	10.1546	6.84452	0.56911	0.44804
b1650	35.541	34.2226	0.054534	0.95033
b1651	100.699	112.935	-0.16543	0.31513
b1652	6.76971	8.55566	-0.33778	0.6161
b1653	83.7752	90.69	-0.11442	0.49987
b1654	85.4676	88.9788	-0.058084	0.67668
b1655	21.1554	19.678	0.10444	0.87435
b1656	6494.69	5686.09	0.19182	1.1539e-09
b1657	8.46214	6.84452	0.30607	0.71196
b1658	25.3864	21.3891	0.24718	0.61235
b1659	87.1601	79.5676	0.13149	0.6596
b1660	96.4684	75.2898	0.3576	0.14189
b1661	788.672	829.899	-0.07351	0.13736
b1662	63.4661	68.4452	-0.10897	0.57208
b1663	31.3099	29.0892	0.10613	0.84391
b1664	104.931	119.779	-0.19094	0.2451
b1665	NA	NA	NA	NA
b1666	NA	NA	NA	NA
b1667	1505.42	1348.37	0.15894	0.01973
b1668	504.344	420.083	0.26373	0.015235
b1669	9.30836	5.13339	0.85861	0.28736
b1670	14.3856	10.2668	0.48664	0.43827
b1671	0	0	NA	NA
b1672	8.46214	0	3.3061	0.0084995
b1673	16.0781	22.2447	-0.46837	0.2852
b1674	9.30836	2.5667	1.8586	0.047894
b1675	61.7736	65.023	-0.073959	0.67637
b1676	623.66	598.896	0.058454	0.75782
b1677	89636.9	88384.2	0.020305	0.0515
b1678	733.668	777.709	-0.084104	0.11449
b1679	101.546	88.1233	0.20453	0.41352
b1680	270.789	301.159	-0.15336	0.1226
b1681	275.02	241.27	0.18889	0.22006
b1682	330.024	368.749	-0.16007	0.077072
b1683	626.198	580.073	0.11038	0.35171
b1684	387.566	358.482	0.11254	0.45163
b1685	25.3864	31.6559	-0.31842	0.35907
b1686	37.2334	44.4894	-0.25686	0.36469
b1687	22.0016	17.9669	0.29227	0.57098
b1688	102.392	109.512	-0.096992	0.51198
b1689	0	0	NA	NA
b1690	NA	NA	NA	NA
b1691	0	1.71113	NA	NA
b1692	0	1.71113	NA	NA
b1693	7.61593	5.98896	0.34671	0.68946
b1694	0	0	NA	NA
b1695	0	0	NA	NA
b1696	10.1546	5.98896	0.76175	0.31854
b1697	0	1.71113	NA	NA
b1698	33.8486	25.667	0.39918	0.32986
b1699	0	0	-0.015856	0.98237
b1700	0	0	NA	NA
b1701	5.07729	1.71113	1.5691	0.19614
b1702	1891.29	1437.35	0.39596	4.8516e-13
b1703	91.3911	83.8454	0.12432	0.67541
b1704	11.0008	11.9779	-0.12277	0.79586
b1705	0	0	-0.015856	0.98237
b1706	121.009	101.812	0.2492	0.26425
b1707	99.8533	112.079	-0.16664	0.31415
b1708	134.548	119.779	0.16774	0.45682
b1709	11.847	16.2557	-0.45643	0.37149
b1710	20.3091	41.0671	-1.0159	0.0057308
b1711	11.0008	16.2557	-0.56334	0.28511
b1712	1318.4	1285.06	0.036955	0.94442
b1713	247.941	255.814	-0.0451	0.54339
b1714	16.9243	23.9558	-0.50128	0.23994
b1715	0	0	-0.015856	0.98237
b1716	1261.71	1138.76	0.14791	0.051061
b1717	302.945	276.348	0.13257	0.40645
b1718	1683.97	1671.78	0.010482	0.65072
b1719	733.668	792.254	-0.11084	0.051467
b1722	1.69243	4.27783	-1.3378	0.27041
b1723	123.547	143.735	-0.21835	0.15493
b1724	68.5433	51.3339	0.4171	0.14706
b1725	1082.31	1219.18	-0.1718	0.00066305
b1726	196.322	164.269	0.25716	0.14091
b1727	11.847	17.9669	-0.60082	0.23537
b1728	9.30836	13.689	-0.55642	0.33171
b1729	14.3856	13.689	0.071607	0.94351
b1730	1.69243	1.71113	-0.015856	0.97507
b1731	3.38486	3.42226	-0.015856	0.96475
b1732	62.6198	60.7452	0.043851	0.96673
b1733	8.46214	5.13339	0.72111	0.38657
b1734	3.38486	3.42226	-0.015856	0.96475
b1735	20.3091	20.5336	-0.015856	0.9138
b1736	8.46214	4.27783	0.98414	0.25283
b1737	46.5418	41.9227	0.15079	0.70121
b1738	16.0781	17.1113	-0.089856	0.80624
b1739	2339.78	2344.25	-0.0027521	0.39566
b1740	34.6948	41.9227	-0.27301	0.35427
b1741	21.1554	23.1003	-0.12689	0.7125
b1742	3.38486	1.71113	0.98414	0.46954
b1743	177.705	183.091	-0.043077	0.61641
b1744	173.474	207.047	-0.25524	0.05175
b1745	177.705	210.469	-0.24412	0.05886
b1746	271.635	272.925	-0.0068388	0.74717
b1747	110.854	146.302	-0.40029	0.016537
b1748	579.657	615.152	-0.085743	0.15478
b1749	13.5394	16.2557	-0.26378	0.57526
b1750	4.23107	0	2.3061	0.12435
b1751	3.38486	3.42226	-0.015856	0.96475
b1752	16.0781	13.689	0.23207	0.70707
b1753	5.9235	4.27783	0.46957	0.63117
b1754	8.46214	17.9669	-1.0862	0.054054
b1755	10.1546	11.9779	-0.23825	0.65882
b1756	9.30836	1.71113	2.4436	0.018256
b1757	12.6932	11.1224	0.1906	0.79006
b1758	6.76971	17.1113	-1.3378	0.027506
b1759	4.23107	7.70009	-0.86385	0.29361
b1760	58.3888	56.4673	0.048275	0.9548
b1761	54.1577	59.8896	-0.14514	0.5099
b1762	NA	NA	NA	NA
b1763	87.1601	111.224	-0.35172	0.061306
b1764	383.335	422.649	-0.14086	0.087243
b1765	187.86	191.647	-0.028795	0.67642
b1766	81.2366	98.39	-0.27638	0.15158
b1767	5.9235	9.41122	-0.66793	0.34784
b1768	8.46214	10.2668	-0.27889	0.64068
b1769	0	0	NA	NA
b1770	12.6932	24.8114	-0.96695	0.038947
b1771	5.9235	3.42226	0.7915	0.4302
b1772	0	0	NA	NA
b1773	0	0	NA	NA
b1774	2.53864	0	NA	NA
b1775	1.69243	1.71113	-0.015856	0.97507
b1776	5.07729	2.5667	0.98414	0.37575
b1777	510.267	497.084	0.037764	0.95832
b1778	1265.09	1243.99	0.024263	0.87916
b1779	639.738	830.754	-0.37694	5.7195e-08
b1780	83.7752	95.8233	-0.19385	0.29252
b1781	53.3115	52.1895	0.030687	0.99339
b1782	110.008	118.068	-0.10201	0.47983
b1783	3620.95	3819.24	-0.076919	0.00099465
b1784	978.224	1038.66	-0.086483	0.062815
b1785	10.1546	8.55566	0.24718	0.7486
b1786	16.0781	11.1224	0.53163	0.37147
b1787	47.388	41.9227	0.17679	0.63801
b1788	5.9235	4.27783	0.46957	0.63117
b1789	2.53864	0	NA	NA
b1790	7.61593	5.13339	0.56911	0.51115
b1791	14.3856	17.9669	-0.32071	0.48695
b1792	110.854	107.801	0.040287	0.97027
b1793	132.856	128.335	0.049946	0.92444
b1794	49.0804	42.7783	0.19827	0.58348
b1795	585.58	455.161	0.36349	0.00023195
b1796	0	1.71113	-1.0159	0.57279
b1797	NA	NA	NA	NA
b1798	5.07729	3.42226	0.56911	0.59163
b1799	9.30836	12.8335	-0.46331	0.42124
b1800	49.9266	61.6007	-0.30314	0.21981
b1801	3.38486	2.5667	0.39918	0.75798
b1802	2.53864	3.42226	-0.43089	0.69626
b1803	11.847	7.70009	0.62157	0.37264
b1804	24.5402	23.1003	0.087238	0.89682
b1805	1865.9	1870.27	-0.0033704	0.44039
b1806	100.699	105.235	-0.063552	0.63105
b1807	1.69243	1.71113	-0.015856	0.97507
b1808	5.9235	12.8335	-1.1154	0.096496
b1809	32.1561	29.9448	0.10279	0.84891
b1810	69.3896	70.1564	-0.015856	0.84141
b1811	26.2326	23.1003	0.18345	0.71448
b1812	12.6932	11.1224	0.1906	0.79006
b1813	5.9235	7.70009	-0.37843	0.60022
b1814	246.248	270.359	-0.13476	0.18647
b1815	25.3864	35.9338	-0.50128	0.15008
b1816	96.4684	85.5566	0.17318	0.51257
b1817	213.246	226.725	-0.088424	0.37738
b1818	75.3131	64.1674	0.23106	0.4183
b1819	223.401	225.869	-0.015856	0.71956
b1820	2.53864	2.5667	-0.015856	0.96947
b1821	15.2319	9.41122	0.69464	0.26181
b1822	70.2358	77.8565	-0.14861	0.44394
b1823	483.188	500.506	-0.050802	0.36216
b1824	107.469	135.179	-0.33095	0.050152
b1825	29.6175	24.8114	0.25545	0.57028
b1826	34.6948	32.5115	0.093769	0.86298
b1827	225.939	224.158	0.011417	0.87381
b1828	1.69243	0	0.98414	0.60908
b1829	996.84	925.722	0.10678	0.2622
b1830	169.243	183.091	-0.11347	0.34076
b1831	77.0055	85.5566	-0.15192	0.41412
b1832	94.776	105.235	-0.15102	0.36734
b1833	69.3896	51.3339	0.43481	0.12814
b1834	139.625	125.768	0.15079	0.50631
b1835	4.23107	1.71113	1.3061	0.30605
b1836	149.78	175.391	-0.22773	0.10369
b1837	66.8509	73.5786	-0.13834	0.48181
b1838	16.0781	16.2557	-0.015856	0.92327
b1839	18.6167	16.2557	0.19565	0.73953
b1840	6.76971	12.8335	-0.92275	0.15265
b1841	37.2334	44.4894	-0.25686	0.36469
b1842	16.9243	21.3891	-0.33778	0.42792
b1843	168.397	169.402	-0.0085876	0.79099
b1844	33.0024	35.9338	-0.12277	0.65408
b1845	110.854	113.79	-0.037715	0.7133
b1846	70.2358	47.9117	0.55183	0.052762
b1847	162.473	169.402	-0.06025	0.55596
b1848	194.629	185.658	0.068083	0.81265
b1849	1.69243	0	0.98414	0.60908
b1850	77.0055	66.7341	0.20654	0.47144
b1851	31.3099	27.3781	0.1936	0.67018
b1852	46.5418	47.9117	-0.041851	0.80091
b1853	9.30836	10.2668	-0.14139	0.78926
b1854	170.089	177.958	-0.065244	0.52523
b1855	61.7736	60.7452	0.024222	0.97309
b1856	60.0812	56.4673	0.089497	0.83266
b1857	74.4668	77.8565	-0.064219	0.6775
b1858	56.6964	48.7672	0.21734	0.51236
b1859	38.9259	35.0782	0.15015	0.72707
b1860	40.6183	38.5005	0.077254	0.89154
b1861	25.3864	26.5225	-0.063161	0.81023
b1862	7.61593	7.70009	-0.015856	0.94715
b1863	14.3856	11.1224	0.37117	0.55554
b1864	77.8517	86.4121	-0.15051	0.41526
b1865	40.6183	35.0782	0.21155	0.59081
b1866	115.085	125.768	-0.12807	0.38647
b1867	2.53864	5.13339	-1.0159	0.32868
b1868	2.53864	0	1.5691	0.36071
b1869	40.6183	30.8004	0.39918	0.28579
b1870	7.61593	11.9779	-0.65329	0.29853
b1871	26.2326	29.9448	-0.19094	0.56114
b1872	20.3091	22.2447	-0.13133	0.71035
b1873	1.69243	0	NA	NA
b1874	37.2334	24.8114	0.58559	0.13538
b1875	16.0781	13.689	0.23207	0.70707
b1876	119.316	120.635	-0.015856	0.79302
b1877	NA	NA	NA	NA
b1878	NA	NA	NA	NA
b1879	16.0781	17.9669	-0.16025	0.69615
b1880	2.53864	2.5667	-0.015856	0.96947
b1881	7.61593	13.689	-0.84593	0.16863
b1882	6.76971	5.13339	0.39918	0.66301
b1883	0	0	-0.015856	0.98237
b1884	10.1546	3.42226	1.5691	0.067543
b1885	2.53864	4.27783	-0.75282	0.48441
b1886	4.23107	2.5667	0.72111	0.54037
b1887	16.9243	15.4002	0.13615	0.83905
b1888	2.53864	3.42226	-0.43089	0.69626
b1889	2.53864	0	1.5691	0.36071
b1890	0	0	-0.015856	0.98237
b1891	11.847	11.9779	-0.015856	0.93411
b1892	22.0016	8.55566	1.3627	0.015778
b1893	NA	NA	NA	NA
b1894	NA	NA	NA	NA
b1895	192.091	189.08	0.02279	0.94484
b1896	264.019	250.681	0.07479	0.74256
b1897	104.931	100.101	0.067976	0.86227
b1900	29.6175	19.678	0.58987	0.1799
b1901	32.1561	43.6338	-0.44035	0.15559
b1902	287.713	309.715	-0.10631	0.23798
b1904	0	1.71113	NA	NA
b1905	321.561	285.759	0.1703	0.24132
b1906	54.1577	53.9006	0.0068644	0.92494
b1907	2.53864	10.2668	-2.0159	0.023264
b1908	115.931	125.768	-0.1175	0.41754
b1909	NA	NA	NA	NA
b1910	NA	NA	NA	NA
b1911	15.2319	17.1113	-0.16786	0.6924
b1912	403.644	384.149	0.071418	0.7087
b1913	114.239	143.735	-0.33136	0.043195
b1914	107.469	119.779	-0.15645	0.32254
b1915	23.694	25.667	-0.11539	0.71793
b1916	66.8509	77.8565	-0.21987	0.29241
b1917	22.0016	24.8114	-0.1734	0.62482
b1918	12.6932	11.9779	0.08368	0.93051
b1919	15.2319	26.5225	-0.80013	0.067131
b1920	259.788	318.27	-0.29292	0.0067408
b1921	3.38486	2.5667	0.39918	0.75798
b1922	2.53864	3.42226	-0.43089	0.69626
b1923	6.76971	11.1224	-0.7163	0.2793
b1924	5.9235	0	2.7915	0.042496
b1925	0	0	NA	NA
b1926	0	0	-0.015856	0.98237
b1927	307.176	342.226	-0.15589	0.095424
b1928	43.1569	48.7672	-0.17632	0.48707
b1929	11.0008	16.2557	-0.56334	0.28511
b1930	4.23107	2.5667	0.72111	0.54037
b1931	71.9282	72.7231	-0.015856	0.83857
b1932	1.69243	5.98896	-1.8232	0.10451
b1936	NA	NA	NA	NA
b1937	4.23107	8.55566	-1.0159	0.2073
b1938	2.53864	0	1.5691	0.36071
b1939	5.9235	2.5667	1.2065	0.25604
b1940	3.38486	0	NA	NA
b1941	0	0	-0.015856	0.98237
b1942	NA	NA	NA	NA
b1943	NA	NA	NA	NA
b1944	0	0	NA	NA
b1945	0	0	-0.015856	0.98237
b1946	0	0	NA	NA
b1947	NA	NA	NA	NA
b1948	NA	NA	NA	NA
b1949	NA	NA	NA	NA
b1950	0	0	NA	NA
b1951	NA	NA	NA	NA
b1952	25.3864	22.2447	0.1906	0.70653
b1953	1131.39	1066.03	0.08584	0.39061
b1954	0	0	NA	NA
b1955	260.634	266.081	-0.02984	0.61707
b1956	196.322	177.958	0.14169	0.46644
b1957	253.018	308.859	-0.28771	0.0085707
b1958	17.7705	23.1003	-0.37843	0.36401
b1959	0	0	NA	NA
b1960	3.38486	2.5667	0.39918	0.75798
b1961	27.0789	17.9669	0.59183	0.19831
b1962	49.0804	40.2116	0.28754	0.40568
b1963	37.2334	28.2337	0.39918	0.3068
b1967	3751.27	3320.45	0.176	3.0346e-05
b1968	15.2319	20.5336	-0.43089	0.33895
b1969	27.9251	29.9448	-0.10074	0.72442
b1970	3.38486	4.27783	-0.33778	0.72294
b1971	15.2319	18.8224	-0.30536	0.49494
b1972	3.38486	3.42226	-0.015856	0.96475
b1973	59.235	60.7452	-0.03632	0.79239
b1974	NA	NA	NA	NA
b1975	NA	NA	NA	NA
b1976	62.6198	62.4563	0.0037732	0.90976
b1977	0	0	-0.015856	0.98237
b1978	30.4637	29.9448	0.024786	0.98232
b1981	44.0031	35.0782	0.32703	0.36636
b1982	62.6198	81.2787	-0.37626	0.090183
b1983	20.3091	22.2447	-0.13133	0.71035
b1984	NA	NA	NA	NA
b1985	33.8486	27.3781	0.30607	0.46024
b1986	0	1.71113	NA	NA
b1987	13.5394	23.1003	-0.77074	0.097569
b1988	19.4629	14.5446	0.42024	0.43626
b1989	NA	NA	NA	NA
b1990	383.335	335.382	0.1928	0.138
b1991	29.6175	28.2337	0.069033	0.92436
b1992	11.847	13.689	-0.2085	0.6727
b1993	31.3099	21.3891	0.54974	0.1976
b1994	NA	NA	NA	NA
b1996	NA	NA	NA	NA
b1997	NA	NA	NA	NA
b1999	0	2.5667	-1.6008	0.33096
b2000	234.401	258.381	-0.14052	0.18204
b2001	6.76971	12.8335	-0.92275	0.15265
b2002	NA	NA	NA	NA
b2003	NA	NA	NA	NA
b2004	0	0	NA	NA
b2005	NA	NA	NA	NA
b2006	5.9235	1.71113	1.7915	0.12407
b2007	321.561	239.558	0.42472	0.0013792
b2008	60.9274	55.6118	0.1317	0.71209
b2009	318.177	290.037	0.13359	0.39015
b2010	17.7705	17.1113	0.054534	0.96487
b2011	88.8525	102.668	-0.2085	0.24729
b2012	2.53864	2.5667	-0.015856	0.96947
b2013	10.1546	8.55566	0.24718	0.7486
b2014	27.0789	17.9669	0.59183	0.19831
b2015	154.011	136.035	0.17906	0.3891
b2016	461.187	482.539	-0.065295	0.29518
b2017	NA	NA	NA	NA
b2018	2.53864	2.5667	-0.015856	0.96947
b2019	5.07729	8.55566	-0.75282	0.32274
b2020	1.69243	7.70009	-2.1858	0.0388
b2021	2.53864	1.71113	0.56911	0.70443
b2022	9.30836	6.84452	0.44358	0.56967
b2023	4.23107	7.70009	-0.86385	0.29361
b2024	2.53864	5.98896	-1.2382	0.21854
b2025	5.9235	7.70009	-0.37843	0.60022
b2026	18.6167	21.3891	-0.20028	0.60948
b2027	89.6987	91.5455	-0.029402	0.77087
b2028	8.46214	15.4002	-0.86385	0.13747
b2029	275.866	247.258	0.15795	0.3223
b2030	NA	NA	NA	NA
b2032	NA	NA	NA	NA
b2033	NA	NA	NA	NA
b2034	NA	NA	NA	NA
b2035	NA	NA	NA	NA
b2036	NA	NA	NA	NA
b2037	NA	NA	NA	NA
b2038	NA	NA	NA	NA
b2039	NA	NA	NA	NA
b2040	NA	NA	NA	NA
b2041	NA	NA	NA	NA
b2042	55.0039	47.9117	0.19916	0.55957
b2043	0	0	NA	NA
b2044	3.38486	1.71113	0.98414	0.46954
b2045	0	2.5667	NA	NA
b2046	0	3.42226	-2.0159	0.19018
b2047	0	0	NA	NA
b2048	0	1.71113	NA	NA
b2049	7.61593	5.98896	0.34671	0.68946
b2050	0	4.27783	NA	NA
b2051	1.69243	1.71113	-0.015856	0.97507
b2052	1.69243	0	0.98414	0.60908
b2053	0	3.42226	-2.0159	0.19018
b2054	NA	NA	NA	NA
b2055	NA	NA	NA	NA
b2056	0	0	NA	NA
b2057	22.8478	17.9669	0.34671	0.48887
b2058	NA	NA	NA	NA
b2059	0	0	NA	NA
b2060	0	4.27783	NA	NA
b2061	NA	NA	NA	NA
b2062	0	0	NA	NA
b2063	280.097	276.348	0.019441	0.91163
b2064	103.238	125.768	-0.28479	0.096335
b2065	88.8525	88.1233	0.011889	0.9224
b2066	16.0781	11.1224	0.53163	0.37147
b2067	82.929	112.079	-0.43457	0.024423
b2068	44.8494	34.2226	0.39014	0.27324
b2069	6.76971	11.9779	-0.82321	0.2079
b2070	11.847	7.70009	0.62157	0.37264
b2071	1.69243	2.5667	-0.60082	0.65379
b2072	0	0	NA	NA
b2073	NA	NA	NA	NA
b2074	5.07729	0	2.5691	0.072722
b2075	18.6167	17.9669	0.051259	0.96949
b2076	21.1554	20.5336	0.043038	0.98211
b2077	11.847	23.1003	-0.96339	0.046987
b2078	8.46214	5.98896	0.49872	0.5425
b2079	17.7705	25.667	-0.53043	0.20185
b2080	5193.22	4638.88	0.16285	7.8408e-06
b2081	11.0008	5.13339	1.0996	0.15182
b2082	NA	NA	NA	NA
[truncated: 2,523 more rows]

## Sheet: Kp_TavsKp_C.Differential_analys
Gene_id	readcount_Kp_Ta	readcount_Kp_C	log2.Fold_change.	pvalue
KPNJ2_00001	61.134	88.8233	-0.53896	0.0047079
KPNJ2_00002	80.1757	92.7535	-0.21024	0.11864
KPNJ2_00003	13.0286	12.5768	0.050918	0.88629
KPNJ2_00004	217.477	569.098	-1.3878	1.9125e-44
KPNJ2_00005	256.562	341.144	-0.41107	4.5419e-06
KPNJ2_00006	21.0461	11.0047	0.93544	0.12448
KPNJ2_00007	3.00659	8.64652	-1.524	0.06663
KPNJ2_00008	NA	NA	NA	NA
KPNJ2_00009	NA	NA	NA	NA
KPNJ2_00010	NA	NA	NA	NA
KPNJ2_00011	9.01977	2.35814	1.9354	0.057589
KPNJ2_00012	7.01538	8.64652	-0.3016	0.55252
KPNJ2_00013	54.1186	52.6652	0.039276	0.73857
KPNJ2_00014	114.25	62.0977	0.87959	0.0007714
KPNJ2_00015	NA	NA	NA	NA
KPNJ2_00016	NA	NA	NA	NA
KPNJ2_00017	153.336	69.1721	1.1484	4.2689e-07
KPNJ2_00018	1962.3	1886.51	0.056824	0.1036
KPNJ2_00019	31.0681	38.5163	-0.31004	0.2019
KPNJ2_00020	30.0659	20.4372	0.55693	0.29998
KPNJ2_00021	12.0264	13.3628	-0.15202	0.61944
KPNJ2_00022	26.0571	16.507	0.6586	0.23995
KPNJ2_00023	5.01098	1.57209	1.6724	0.2058
KPNJ2_00024	17.0373	20.4372	-0.2625	0.40283
KPNJ2_00025	25.0549	30.6558	-0.29107	0.27426
KPNJ2_00026	15.0329	8.64652	0.79794	0.27047
KPNJ2_00027	32.0703	27.5116	0.2212	0.81245
KPNJ2_00028	366.804	554.163	-0.5953	3.4784e-14
KPNJ2_00029	32.0703	17.293	0.89105	0.071017
KPNJ2_00030	38.0835	30.6558	0.313	0.6047
KPNJ2_00031	NA	NA	NA	NA
KPNJ2_00032	NA	NA	NA	NA
KPNJ2_00033	16.0351	29.0837	-0.85898	0.023866
KPNJ2_00034	113.248	159.568	-0.49468	0.00036285
KPNJ2_00035	25.0549	15.7209	0.67241	0.23812
KPNJ2_00036	4.00879	12.5768	-1.6495	0.019885
KPNJ2_00037	10.022	12.5768	-0.32759	0.44973
KPNJ2_00038	4.00879	7.86047	-0.97145	0.19965
KPNJ2_00039	9.01977	11.0047	-0.28695	0.51625
KPNJ2_00040	20.0439	21.2233	-0.082481	0.63222
KPNJ2_00041	0	0	NA	NA
KPNJ2_00042	NA	NA	NA	NA
KPNJ2_00043	NA	NA	NA	NA
KPNJ2_00044	13.0286	21.2233	-0.70397	0.094416
KPNJ2_00045	2.00439	0	NA	NA
KPNJ2_00046	13.0286	3.93024	1.729	0.036225
KPNJ2_00047	19.0417	19.6512	-0.045451	0.70125
KPNJ2_00048	0	2.35814	NA	NA
KPNJ2_00049	6.01318	3.93024	0.61351	0.60294
KPNJ2_00050	0	1.57209	NA	NA
KPNJ2_00051	1.0022	0	0.35048	0.91976
KPNJ2_00052	NA	NA	NA	NA
KPNJ2_00053	1.0022	0	NA	NA
KPNJ2_00054	0	0	NA	NA
KPNJ2_00055	12.0264	4.71628	1.3505	0.10116
KPNJ2_00056	6.01318	4.71628	0.35048	0.80509
KPNJ2_00057	NA	NA	NA	NA
KPNJ2_00058	74.1626	128.126	-0.7888	8.1793e-06
KPNJ2_00059	11.0242	7.07442	0.63998	0.4595
KPNJ2_00060	29.0637	16.507	0.81614	0.1166
KPNJ2_00061	90.1977	37.7303	1.2574	2.5131e-05
KPNJ2_00062	4.00879	4.71628	-0.23448	0.70752
KPNJ2_00063	7.01538	3.93024	0.8359	0.42922
KPNJ2_00064	6.01318	3.93024	0.61351	0.60294
KPNJ2_00065	6.01318	5.50233	0.12809	0.99593
KPNJ2_00066	5.01098	7.07442	-0.49752	0.45098
KPNJ2_00067	21.0461	23.5814	-0.1641	0.49251
KPNJ2_00068	NA	NA	NA	NA
KPNJ2_00069	13.0286	15.7209	-0.27101	0.4542
KPNJ2_00070	7.01538	14.9349	-1.0901	0.055105
KPNJ2_00071	3.00659	4.71628	-0.64952	0.45681
KPNJ2_00072	17.0373	14.1488	0.26802	0.79331
KPNJ2_00073	12.0264	18.8651	-0.64952	0.13669
KPNJ2_00074	0	1.57209	NA	NA
KPNJ2_00075	NA	NA	NA	NA
KPNJ2_00076	NA	NA	NA	NA
KPNJ2_00077	52.1142	53.4512	-0.036545	0.54719
KPNJ2_00078	NA	NA	NA	NA
KPNJ2_00079	14.0308	3075.02	-7.7759	0
KPNJ2_00080	28.0615	62.0977	-1.1459	5.1125e-05
KPNJ2_00081	1.0022	8.64652	-3.109	0.0063874
KPNJ2_00082	16.0351	11.0047	0.54312	0.46291
KPNJ2_00083	12.0264	4.71628	1.3505	0.10116
KPNJ2_00084	3.00659	4.71628	-0.64952	0.45681
KPNJ2_00085	38.0835	37.7303	0.013443	0.71943
KPNJ2_00086	55.1208	38.5163	0.51713	0.20033
KPNJ2_00087	45.0988	28.2977	0.67241	0.11348
KPNJ2_00088	11.0242	14.1488	-0.36002	0.39343
KPNJ2_00089	10.022	10.2186	-0.028034	0.80235
KPNJ2_00090	82.1801	36.9442	1.1534	0.0002018
KPNJ2_00091	23.0505	25.1535	-0.12596	0.5341
KPNJ2_00092	4.00879	2.35814	0.76552	0.58618
KPNJ2_00093	2.00439	7.86047	-1.9714	0.039831
KPNJ2_00094	8.01757	9.43256	-0.23448	0.5957
KPNJ2_00095	3.00659	5.50233	-0.87191	0.32057
KPNJ2_00096	20.0439	12.5768	0.67241	0.29136
KPNJ2_00097	14.0308	7.07442	0.98791	0.18544
KPNJ2_00098	12.0264	5.50233	1.1281	0.16374
KPNJ2_00099	7.01538	6.28838	0.15783	0.97438
KPNJ2_00100	31.0681	133.628	-2.1047	1.2922e-18
KPNJ2_00101	7.01538	7.07442	-0.012092	0.8508
KPNJ2_00102	NA	NA	NA	NA
KPNJ2_00103	184.404	104.544	0.81876	7.3028e-05
KPNJ2_00104	352.773	208.302	0.76006	4.0152e-07
KPNJ2_00105	140.308	91.1815	0.62178	0.0107
KPNJ2_00106	330.725	430.754	-0.38123	9.8524e-07
KPNJ2_00107	15.0329	11.0047	0.45001	0.57646
KPNJ2_00108	17.0373	13.3628	0.35048	0.67787
KPNJ2_00109	35.0769	54.2372	-0.62876	0.01369
KPNJ2_00110	NA	NA	NA	NA
KPNJ2_00111	11.0242	9.43256	0.22495	0.88479
KPNJ2_00112	122.268	226.382	-0.88871	1.0509e-10
KPNJ2_00113	24.0527	11.7907	1.0286	0.071327
KPNJ2_00114	22.0483	12.5768	0.80991	0.17518
KPNJ2_00115	35.0769	22.0093	0.67241	0.16276
KPNJ2_00116	7.01538	3.93024	0.8359	0.42922
KPNJ2_00117	162.356	117.121	0.47116	0.051082
KPNJ2_00118	60.1318	40.0884	0.58494	0.11995
KPNJ2_00119	294.646	129.698	1.1838	5.6118e-13
KPNJ2_00120	9.01977	4.71628	0.93544	0.31456
KPNJ2_00121	16.0351	4.71628	1.7655	0.018192
KPNJ2_00122	25.0549	66.0279	-1.398	1.698e-06
KPNJ2_00123	4.00879	8.64652	-1.109	0.13965
KPNJ2_00124	6.01318	4.71628	0.35048	0.80509
KPNJ2_00125	75.1647	64.4559	0.22174	0.71477
KPNJ2_00126	7.01538	0	3.8105	0.013571
KPNJ2_00127	1.0022	0	NA	NA
KPNJ2_00128	NA	NA	NA	NA
KPNJ2_00129	NA	NA	NA	NA
KPNJ2_00130	0	1.57209	NA	NA
KPNJ2_00131	36.0791	32.2279	0.16285	0.93056
KPNJ2_00132	11.0242	6.28838	0.80991	0.33773
KPNJ2_00133	7.01538	5.50233	0.35048	0.78982
KPNJ2_00134	NA	NA	NA	NA
KPNJ2_00135	12.0264	11.0047	0.12809	0.99425
KPNJ2_00136	17.0373	29.8698	-0.80999	0.028161
KPNJ2_00137	51.112	84.107	-0.71856	0.00072698
KPNJ2_00138	68.1494	202.014	-1.5677	1.6962e-19
KPNJ2_00139	9.01977	10.2186	-0.18004	0.63495
KPNJ2_00140	39.0857	44.8047	-0.19701	0.29599
KPNJ2_00141	53.1164	21.2233	1.3235	0.00071294
KPNJ2_00142	51.112	37.7303	0.43794	0.32077
KPNJ2_00143	61.134	63.6698	-0.058635	0.45927
KPNJ2_00144	14.0308	8.64652	0.6984	0.35698
KPNJ2_00145	12.0264	8.64652	0.47601	0.59054
KPNJ2_00146	12.0264	18.0791	-0.58812	0.17483
KPNJ2_00147	26.0571	13.3628	0.96345	0.078335
KPNJ2_00148	69.1516	73.8884	-0.095586	0.34448
KPNJ2_00149	44.0967	53.4512	-0.27755	0.16125
KPNJ2_00150	21.0461	39.3024	-0.90106	0.0065683
KPNJ2_00151	8.01757	13.3628	-0.73698	0.17017
KPNJ2_00152	50.1098	24.3675	1.0401	0.0085043
KPNJ2_00153	111.244	97.4698	0.1907	0.77056
KPNJ2_00154	213.468	316.777	-0.56945	2.8401e-08
KPNJ2_00155	146.321	128.912	0.18275	0.77238
KPNJ2_00156	244.536	180.791	0.43573	0.031008
KPNJ2_00157	154.338	124.981	0.30438	0.32029
KPNJ2_00158	17.0373	16.507	0.045624	0.86162
KPNJ2_00159	139.305	104.544	0.41414	0.12908
KPNJ2_00160	60.1318	165.07	-1.4569	7.2739e-15
KPNJ2_00161	0	0	NA	NA
KPNJ2_00162	53.1164	34.5861	0.61897	0.11827
KPNJ2_00163	39.0857	58.1675	-0.57357	0.016816
KPNJ2_00164	145.319	158.781	-0.12782	0.11571
KPNJ2_00165	154.338	117.907	0.38845	0.14475
KPNJ2_00166	83.1823	71.5303	0.21772	0.71331
KPNJ2_00167	15.0329	7.07442	1.0874	0.13259
KPNJ2_00168	3.00659	0	NA	NA
KPNJ2_00169	0	1.57209	NA	NA
KPNJ2_00170	12.0264	4.71628	1.3505	0.10116
KPNJ2_00171	2.00439	0	NA	NA
KPNJ2_00172	207.455	209.089	-0.011317	0.30899
KPNJ2_00173	2.00439	0	1.3505	0.50336
KPNJ2_00174	4340.51	3222.01	0.42991	3.9659e-19
KPNJ2_00175	47.1032	28.2977	0.73514	0.074111
KPNJ2_00176	89.1955	77.0326	0.2115	0.72402
KPNJ2_00177	74.1626	88.8233	-0.26025	0.082769
KPNJ2_00178	13.0286	26.7256	-1.0365	0.013276
KPNJ2_00179	47.1032	44.0186	0.097712	0.90856
KPNJ2_00180	66.145	29.8698	1.1469	0.00090995
KPNJ2_00181	47.1032	84.107	-0.8364	0.00016367
KPNJ2_00182	90.1977	109.261	-0.27661	0.045649
KPNJ2_00183	87.1911	50.307	0.79342	0.0083387
KPNJ2_00184	32.0703	16.507	0.95816	0.052093
KPNJ2_00185	11.0242	18.8651	-0.77505	0.091035
KPNJ2_00186	249.547	597.396	-1.2594	5.0195e-41
KPNJ2_00187	86.1889	40.0884	1.1043	0.00025801
KPNJ2_00188	17.0373	5.50233	1.6306	0.022251
KPNJ2_00189	6.01318	1.57209	1.9354	0.12105
KPNJ2_00190	19.0417	7.07442	1.4285	0.030365
KPNJ2_00191	1.0022	0	NA	NA
KPNJ2_00192	229.503	281.405	-0.29413	0.00085293
KPNJ2_00193	68.1494	51.8791	0.39355	0.32342
KPNJ2_00194	1.0022	0	0.35048	0.91976
KPNJ2_00195	7.01538	3.93024	0.8359	0.42922
KPNJ2_00196	18.0395	14.1488	0.35048	0.66908
KPNJ2_00197	135.297	321.493	-1.2487	1.3479e-22
KPNJ2_00198	25.0549	33.014	-0.39798	0.16304
KPNJ2_00199	99.2175	140.702	-0.50398	0.00069261
KPNJ2_00200	33.0725	33.8	-0.031393	0.64229
KPNJ2_00201	28.0615	41.6605	-0.57009	0.043962
KPNJ2_00202	58.1274	129.698	-1.1579	3.7199e-09
KPNJ2_00203	NA	NA	NA	NA
KPNJ2_00204	4.00879	7.07442	-0.81945	0.2814
KPNJ2_00205	12.0264	7.86047	0.61351	0.46195
KPNJ2_00206	NA	NA	NA	NA
KPNJ2_00207	188.413	342.716	-0.86312	7.0661e-15
KPNJ2_00208	79.1735	126.554	-0.67666	7.1943e-05
KPNJ2_00209	143.314	136.772	0.067406	0.70597
KPNJ2_00210	303.666	245.247	0.30825	0.15428
KPNJ2_00211	91.1999	173.716	-0.92963	5.1127e-09
KPNJ2_00212	12.0264	9.43256	0.35048	0.7271
KPNJ2_00213	2.00439	4.71628	-1.2345	0.23985
KPNJ2_00214	17.0373	29.0837	-0.77151	0.03649
KPNJ2_00215	45.0988	83.321	-0.88559	9.2788e-05
KPNJ2_00216	100.22	96.6838	0.05182	0.69493
KPNJ2_00217	191.42	124.981	0.61502	0.0032447
KPNJ2_00218	4.00879	0	NA	NA
KPNJ2_00219	22.0483	46.3768	-1.0727	0.00083175
KPNJ2_00220	15.0329	23.5814	-0.64952	0.096137
KPNJ2_00221	NA	NA	NA	NA
KPNJ2_00222	NA	NA	NA	NA
KPNJ2_00223	9.01977	6.28838	0.5204	0.60157
KPNJ2_00224	450.988	187.079	1.2694	2.0147e-21
KPNJ2_00225	38.0835	19.6512	0.95455	0.03497
KPNJ2_00226	70.1538	14.1488	2.3098	2.0538e-09
KPNJ2_00227	44.0967	22.0093	1.0026	0.017233
KPNJ2_00228	88.1933	31.4419	1.488	1.4072e-06
KPNJ2_00229	NA	NA	NA	NA
KPNJ2_00230	45.0988	21.2233	1.0874	0.009188
KPNJ2_00231	9.01977	2.35814	1.9354	0.057589
KPNJ2_00232	10.022	7.86047	0.35048	0.75005
KPNJ2_00233	9.01977	14.9349	-0.72752	0.15081
KPNJ2_00234	54.1186	68.3861	-0.33758	0.072218
KPNJ2_00235	76.1669	81.7489	-0.10203	0.30709
KPNJ2_00236	198.435	178.433	0.15329	0.88836
KPNJ2_00237	216.474	128.912	0.74781	9.5878e-05
KPNJ2_00238	2.00439	0	NA	NA
KPNJ2_00239	127.279	127.34	-0.00068722	0.4614
KPNJ2_00240	468.026	259.396	0.85143	4.6168e-11
KPNJ2_00241	409.898	314.419	0.38258	0.020085
KPNJ2_00242	493.081	651.633	-0.40224	4.2636e-10
KPNJ2_00243	737.617	623.335	0.24286	0.15831
KPNJ2_00244	274.602	149.349	0.87865	1.9072e-07
KPNJ2_00245	804.764	525.079	0.61603	1.4619e-09
KPNJ2_00246	2.00439	3.14419	-0.64952	0.54348
KPNJ2_00247	181.398	178.433	0.023775	0.4748
KPNJ2_00248	252.554	73.8884	1.7732	5.2196e-21
KPNJ2_00249	153.336	189.437	-0.30502	0.0050983
KPNJ2_00250	56.123	105.33	-0.90826	7.6404e-06
KPNJ2_00251	NA	NA	NA	NA
KPNJ2_00252	399.876	323.065	0.30773	0.10307
KPNJ2_00253	11.0242	11.7907	-0.096981	0.70406
KPNJ2_00254	186.409	275.116	-0.56157	3.0231e-07
KPNJ2_00255	14.0308	23.5814	-0.74906	0.065241
KPNJ2_00256	5.01098	7.07442	-0.49752	0.45098
KPNJ2_00257	121.266	47.1628	1.3625	1.5567e-07
KPNJ2_00258	343.753	726.307	-1.0792	2.8324e-40
KPNJ2_00259	37.0813	59.7396	-0.688	0.0057769
KPNJ2_00260	26.0571	22.7954	0.19294	0.88352
KPNJ2_00261	173.38	157.209	0.14125	0.95563
KPNJ2_00262	32.0703	40.8744	-0.34996	0.15462
KPNJ2_00263	NA	NA	NA	NA
KPNJ2_00264	5.01098	6.28838	-0.32759	0.59301
KPNJ2_00265	138.303	206.73	-0.57992	5.5521e-06
KPNJ2_00266	44.0967	25.9396	0.76552	0.07099
KPNJ2_00267	298.655	235.814	0.34083	0.095889
KPNJ2_00268	NA	NA	NA	NA
KPNJ2_00269	1750.84	2729.94	-0.64082	1.7452e-70
KPNJ2_00270	230.505	190.223	0.2771	0.30451
KPNJ2_00271	78.1713	141.488	-0.85597	6.6648e-07
KPNJ2_00272	3.00659	111.619	-5.2143	3.1674e-29
KPNJ2_00273	1.0022	0	NA	NA
KPNJ2_00274	1.0022	0	NA	NA
KPNJ2_00275	3.00659	3.93024	-0.38649	0.63707
KPNJ2_00276	3.00659	5.50233	-0.87191	0.32057
KPNJ2_00277	2.00439	2.35814	-0.23448	0.79078
KPNJ2_00278	3.00659	5.50233	-0.87191	0.32057
KPNJ2_00279	27.0593	16.507	0.71305	0.19054
KPNJ2_00280	38.0835	29.8698	0.35048	0.53458
KPNJ2_00281	10.022	66.0279	-2.7199	1.2993e-12
KPNJ2_00282	8.01757	40.0884	-2.3219	3.4651e-07
KPNJ2_00283	31.0681	133.628	-2.1047	1.2922e-18
KPNJ2_00284	14.0308	41.6605	-1.5701	4.0396e-05
KPNJ2_00285	74.1626	109.261	-0.55901	0.0012948
KPNJ2_00286	8.01757	6.28838	0.35048	0.77569
KPNJ2_00287	2.00439	7.07442	-1.8194	0.063252
KPNJ2_00288	148.325	73.1024	1.0208	8.7634e-06
KPNJ2_00289	62.1362	81.7489	-0.39577	0.028761
KPNJ2_00290	NA	NA	NA	NA
KPNJ2_00291	13.0286	18.0791	-0.47264	0.24507
KPNJ2_00292	26.0571	23.5814	0.14403	0.97739
KPNJ2_00293	512.122	495.996	0.046161	0.34218
KPNJ2_00294	72.1582	66.0279	0.12809	0.98591
KPNJ2_00295	47.1032	54.2372	-0.20346	0.24159
KPNJ2_00296	3.00659	1.57209	0.93544	0.56149
KPNJ2_00297	43.0945	25.9396	0.73235	0.088915
KPNJ2_00298	318.699	437.042	-0.45558	2.5253e-08
KPNJ2_00299	158.347	185.507	-0.22838	0.020529
KPNJ2_00300	237.521	259.396	-0.1271	0.04493
KPNJ2_00301	NA	NA	NA	NA
KPNJ2_00302	458.004	1206.58	-1.3975	4.5797e-93
KPNJ2_00303	54.1186	20.4372	1.4049	0.00031979
KPNJ2_00304	27.0593	33.014	-0.28695	0.26087
KPNJ2_00305	NA	NA	NA	NA
KPNJ2_00306	12.0264	7.07442	0.76552	0.34573
KPNJ2_00307	105.231	78.6047	0.42087	0.17733
KPNJ2_00308	24.0527	49.521	-1.0418	0.00071705
KPNJ2_00309	1.0022	0	NA	NA
KPNJ2_00310	3.00659	4.71628	-0.64952	0.45681
KPNJ2_00311	12.0264	5.50233	1.1281	0.16374
KPNJ2_00312	7.01538	1.57209	2.1578	0.070291
KPNJ2_00313	4.00879	0	2.3505	0.14728
KPNJ2_00314	8.01757	3.93024	1.0286	0.29779
KPNJ2_00315	139.305	120.265	0.21203	0.65691
KPNJ2_00316	114.25	110.833	0.043817	0.64484
KPNJ2_00317	164.36	39.3024	2.0642	2.0134e-17
KPNJ2_00318	8.01757	1.57209	2.3505	0.040415
KPNJ2_00319	12.0264	0	3.9354	0.001075
KPNJ2_00320	38.0835	7.07442	2.4285	5.0726e-06
KPNJ2_00321	59.1296	63.6698	-0.10673	0.35827
KPNJ2_00322	NA	NA	NA	NA
KPNJ2_00323	428.94	326.996	0.39151	0.013924
KPNJ2_00324	72.1582	141.488	-0.97145	5.2789e-08
KPNJ2_00325	5.01098	5.50233	-0.13495	0.76384
KPNJ2_00326	90.1977	204.372	-1.18	6.3846e-14
KPNJ2_00327	36.0791	71.5303	-0.98739	9.0744e-05
KPNJ2_00328	135.297	183.935	-0.44307	0.00039281
KPNJ2_00329	15.0329	12.5768	0.25737	0.82026
KPNJ2_00330	20.0439	24.3675	-0.28179	0.33962
KPNJ2_00331	2.00439	0	1.3505	0.50336
KPNJ2_00332	119.261	232.67	-0.96416	3.8922e-12
KPNJ2_00333	8528.69	5191.05	0.7163	1.9295e-121
KPNJ2_00334	3329.3	2903.66	0.19735	0.075386
KPNJ2_00335	1877.11	1161.78	0.69218	4.7435e-26
KPNJ2_00336	2496.47	1951.75	0.35512	2.7978e-07
KPNJ2_00337	3299.23	2456.4	0.42559	1.5716e-14
KPNJ2_00338	69.1516	39.3024	0.81515	0.015631
KPNJ2_00339	35.0769	40.8744	-0.22068	0.28664
KPNJ2_00340	68.1494	35.3721	0.94609	0.0051749
KPNJ2_00341	NA	NA	NA	NA
KPNJ2_00342	50.1098	48.7349	0.040138	0.75038
KPNJ2_00343	44.0967	39.3024	0.16605	0.91525
KPNJ2_00344	62.1362	40.8744	0.60423	0.10047
KPNJ2_00345	83.1823	123.409	-0.5691	0.00053426
KPNJ2_00346	2.00439	1.57209	0.35048	0.88671
KPNJ2_00347	72.1582	132.056	-0.87191	1.137e-06
KPNJ2_00348	184.404	221.665	-0.26551	0.0055207
KPNJ2_00349	65.1428	61.3117	0.087444	0.86081
KPNJ2_00350	90.1977	128.126	-0.5064	0.0011612
KPNJ2_00351	10.022	13.3628	-0.41506	0.36108
KPNJ2_00352	11.0242	15.7209	-0.51202	0.25153
KPNJ2_00353	292.641	411.103	-0.49036	1.279e-08
KPNJ2_00354	18.0395	26.7256	-0.56706	0.10798
KPNJ2_00355	61.134	128.912	-1.0763	2.3339e-08
KPNJ2_00356	8.01757	26.7256	-1.737	0.00045247
KPNJ2_00357	0	0	NA	NA
KPNJ2_00358	102.224	116.335	-0.18655	0.10236
KPNJ2_00359	24.0527	11.0047	1.1281	0.048903
KPNJ2_00360	162.356	264.112	-0.70199	3.89e-09
KPNJ2_00361	123.27	106.116	0.21618	0.66046
KPNJ2_00362	1.0022	0	0.35048	0.91976
KPNJ2_00363	2.00439	3.93024	-0.97145	0.36446
KPNJ2_00364	74.1626	77.0326	-0.054778	0.4248
KPNJ2_00365	24.0527	20.4372	0.235	0.81276
KPNJ2_00366	72.1582	73.1024	-0.018756	0.52751
KPNJ2_00367	53.1164	66.0279	-0.31392	0.092096
KPNJ2_00368	53.1164	60.5256	-0.18839	0.23616
KPNJ2_00369	173.38	193.368	-0.15741	0.054432
KPNJ2_00370	76.1669	83.321	-0.12951	0.25158
KPNJ2_00371	13.0286	17.293	-0.40851	0.30408
KPNJ2_00372	10.022	11.0047	-0.13495	0.67091
KPNJ2_00373	3.00659	4.71628	-0.64952	0.45681
KPNJ2_00374	13.0286	8.64652	0.59149	0.4633
KPNJ2_00375	3.00659	0	NA	NA
KPNJ2_00376	71.156	55.0233	0.37094	0.35482
KPNJ2_00377	150.329	217.735	-0.53445	1.0872e-05
KPNJ2_00378	219.481	205.944	0.091842	0.77168
KPNJ2_00379	27.0593	18.0791	0.5818	0.30001
KPNJ2_00380	52.1142	71.5303	-0.45688	0.023938
KPNJ2_00381	27.0593	49.521	-0.87191	0.0028834
KPNJ2_00382	134.294	206.73	-0.62235	1.7695e-06
KPNJ2_00383	67.1472	50.307	0.41657	0.28809
KPNJ2_00384	3.00659	14.9349	-2.3125	0.0019115
KPNJ2_00385	34.0747	246.819	-2.8567	9.1389e-45
KPNJ2_00386	1.0022	0	NA	NA
KPNJ2_00387	122.268	143.847	-0.23448	0.03825
KPNJ2_00388	13.0286	36.9442	-1.5037	0.00017125
KPNJ2_00389	135.297	233.456	-0.78703	1.8391e-09
KPNJ2_00390	7.01538	0	3.1578	0.022995
KPNJ2_00391	103.226	56.5954	0.86705	0.0016344
KPNJ2_00392	43.0945	17.293	1.3173	0.0023977
KPNJ2_00393	73.1604	45.5907	0.68232	0.040424
KPNJ2_00394	47.1032	47.9489	-0.02567	0.59303
KPNJ2_00395	NA	NA	NA	NA
KPNJ2_00396	NA	NA	NA	NA
KPNJ2_00397	159.349	447.261	-1.4889	1.3457e-38
KPNJ2_00398	53.1164	29.0837	0.86895	0.023549
KPNJ2_00399	9.01977	5.50233	0.71305	0.4498
KPNJ2_00400	44.0967	95.8977	-1.1208	7.1907e-07
KPNJ2_00401	42.0923	60.5256	-0.52399	0.022197
KPNJ2_00402	185.406	133.628	0.47247	0.036414
KPNJ2_00403	162.356	157.995	0.039276	0.56319
KPNJ2_00404	18.0395	31.4419	-0.80152	0.02541
KPNJ2_00405	411.903	593.465	-0.52686	6.4515e-13
KPNJ2_00406	33.0725	40.0884	-0.27755	0.22506
KPNJ2_00407	238.523	447.261	-0.90699	3.16e-20
KPNJ2_00408	85.1867	72.3163	0.23631	0.65173
KPNJ2_00409	8.01757	3.14419	1.3505	0.18076
KPNJ2_00410	6.01318	3.93024	0.61351	0.60294
KPNJ2_00411	11.0242	10.2186	0.10947	0.97075
KPNJ2_00412	182.4	266.47	-0.54687	7.5508e-07
KPNJ2_00413	161.354	261.754	-0.69798	5.2717e-09
KPNJ2_00414	1117.45	1277.33	-0.19292	3.4327e-08
KPNJ2_00415	9.01977	10.2186	-0.18004	0.63495
KPNJ2_00416	237.521	245.247	-0.046181	0.17357
KPNJ2_00417	261.573	326.21	-0.31858	0.00015648
KPNJ2_00418	140.308	276.689	-0.97967	1.9212e-14
KPNJ2_00419	282.619	479.489	-0.76264	3.6711e-17
KPNJ2_00420	1.0022	0	0.35048	0.91976
KPNJ2_00421	229.503	330.14	-0.52456	8.9943e-08
KPNJ2_00422	547.199	1945.47	-1.83	5.125e-210
KPNJ2_00423	423.929	418.177	0.01971	0.25663
KPNJ2_00424	1311.88	977.056	0.42512	1.3495e-06
KPNJ2_00425	421.925	400.884	0.073801	0.55984
KPNJ2_00426	NA	NA	NA	NA
KPNJ2_00427	NA	NA	NA	NA
KPNJ2_00428	115.253	128.912	-0.16158	0.11142
KPNJ2_00429	NA	NA	NA	NA
KPNJ2_00430	10.022	13.3628	-0.41506	0.36108
KPNJ2_00431	13.0286	7.07442	0.88099	0.25536
KPNJ2_00432	NA	NA	NA	NA
KPNJ2_00433	2.00439	4.71628	-1.2345	0.23985
KPNJ2_00434	5.01098	5.50233	-0.13495	0.76384
KPNJ2_00435	11.0242	8.64652	0.35048	0.73828
KPNJ2_00436	79.1735	70.7442	0.16241	0.89877
KPNJ2_00437	74.1626	64.4559	0.20238	0.77544
KPNJ2_00438	207.455	146.991	0.49707	0.018116
KPNJ2_00439	142.312	65.2419	1.1252	1.7606e-06
KPNJ2_00440	67.1472	32.2279	1.059	0.0019402
KPNJ2_00441	696.527	642.986	0.11539	0.8289
KPNJ2_00442	20.0439	7.07442	1.5025	0.020424
KPNJ2_00443	1.0022	5.50233	-2.4569	0.05168
KPNJ2_00444	NA	NA	NA	NA
KPNJ2_00445	173.38	166.642	0.057186	0.63048
KPNJ2_00446	242.532	206.73	0.23042	0.472
KPNJ2_00447	39.0857	58.1675	-0.57357	0.016816
KPNJ2_00448	17.0373	13.3628	0.35048	0.67787
KPNJ2_00449	1.0022	0	NA	NA
KPNJ2_00450	29.0637	22.7954	0.35048	0.58746
KPNJ2_00451	22.0483	20.4372	0.10947	0.95865
KPNJ2_00452	13.0286	14.9349	-0.19701	0.54627
KPNJ2_00453	14.0308	7.86047	0.8359	0.26358
KPNJ2_00454	0	0	NA	NA
KPNJ2_00455	19.0417	11.0047	0.79105	0.21912
KPNJ2_00456	904.984	3141.83	-1.7956	0
KPNJ2_00457	6.01318	10.2186	-0.765	0.2179
KPNJ2_00458	57.1252	275.903	-2.272	7.4912e-40
KPNJ2_00459	77.1691	308.916	-2.0011	1.199e-38
KPNJ2_00460	60.1318	172.144	-1.5174	3.3183e-16
KPNJ2_00461	27.0593	60.5256	-1.1614	5.4281e-05
KPNJ2_00462	91.1999	273.544	-1.5847	3.5609e-26
KPNJ2_00463	22.0483	47.9489	-1.1208	0.00045753
KPNJ2_00464	74.1626	102.972	-0.47349	0.0054736
KPNJ2_00465	97.2131	249.177	-1.3579	7.6154e-20
KPNJ2_00466	108.237	214.591	-0.98739	1.2038e-11
KPNJ2_00467	12.0264	6.28838	0.93544	0.24553
KPNJ2_00468	102.224	100.614	0.022903	0.5886
KPNJ2_00469	145.319	257.823	-0.82716	5.8509e-11
KPNJ2_00470	48.1054	97.4698	-1.0188	2.9892e-06
KPNJ2_00471	209.459	257.823	-0.29971	0.0012343
KPNJ2_00472	100.22	117.121	-0.22483	0.068208
KPNJ2_00473	72.1582	99.828	-0.46828	0.0066487
KPNJ2_00474	119.261	193.368	-0.69722	5.3317e-07
KPNJ2_00475	43.0945	69.9582	-0.69899	0.0025176
KPNJ2_00476	90.1977	173.716	-0.94557	3.3226e-09
KPNJ2_00477	7.01538	3.93024	0.8359	0.42922
KPNJ2_00478	285.626	312.847	-0.13133	0.025316
KPNJ2_00479	1213.66	1548.51	-0.35152	1.4579e-18
KPNJ2_00480	109.239	79.3907	0.46045	0.12056
KPNJ2_00481	102.224	143.847	-0.4928	0.0007343
KPNJ2_00482	51.112	89.6094	-0.80999	0.00014354
KPNJ2_00483	233.512	323.851	-0.47184	8.8986e-07
KPNJ2_00484	496.087	612.331	-0.30372	5.101e-07
KPNJ2_00485	251.551	321.493	-0.35394	5.7565e-05
KPNJ2_00486	28.0615	30.6558	-0.12757	0.48989
KPNJ2_00487	40.0879	25.9396	0.62801	0.16755
KPNJ2_00488	13.0286	6.28838	1.0509	0.17538
KPNJ2_00489	76.1669	45.5907	0.74042	0.022087
KPNJ2_00490	36.0791	21.2233	0.76552	0.10243
KPNJ2_00491	172.378	254.679	-0.56311	7.9082e-07
KPNJ2_00492	NA	NA	NA	NA
KPNJ2_00493	72.1582	65.2419	0.14536	0.95807
KPNJ2_00494	2976.52	1186.93	1.3264	2.042e-142
KPNJ2_00495	426.936	212.233	1.0084	9.0682e-14
KPNJ2_00496	64.1406	84.8931	-0.40441	0.02373
KPNJ2_00497	117.257	96.6838	0.27833	0.4603
KPNJ2_00498	35.0769	50.307	-0.52024	0.03804
KPNJ2_00499	47.1032	49.521	-0.072213	0.48555
KPNJ2_00500	NA	NA	NA	NA
KPNJ2_00501	2.00439	10.2186	-2.35	0.0096055
KPNJ2_00502	258.567	280.619	-0.11807	0.043762
KPNJ2_00503	0	0	NA	NA
KPNJ2_00504	1.0022	2.35814	-1.2345	0.40591
KPNJ2_00505	0	0	NA	NA
KPNJ2_00506	74.1626	62.0977	0.25615	0.61718
KPNJ2_00507	51.112	79.3907	-0.63531	0.0026565
KPNJ2_00508	1.0022	0	0.35048	0.91976
KPNJ2_00509	4.00879	1.57209	1.3505	0.34394
KPNJ2_00510	1.0022	0	NA	NA
KPNJ2_00511	NA	NA	NA	NA
KPNJ2_00512	0	0	NA	NA
KPNJ2_00513	1.0022	0	0.35048	0.91976
KPNJ2_00514	31.0681	18.8651	0.71971	0.15646
KPNJ2_00515	9.01977	22.0093	-1.287	0.0089831
KPNJ2_00516	35.0769	67.6	-0.9465	0.00022234
KPNJ2_00517	5.01098	2.35814	1.0874	0.38522
KPNJ2_00518	NA	NA	NA	NA
KPNJ2_00519	0	1.57209	NA	NA
KPNJ2_00520	NA	NA	NA	NA
KPNJ2_00521	NA	NA	NA	NA
KPNJ2_00522	NA	NA	NA	NA
KPNJ2_00523	0	2.35814	NA	NA
KPNJ2_00524	2.00439	3.93024	-0.97145	0.36446
KPNJ2_00525	5.01098	11.7907	-1.2345	0.063109
KPNJ2_00526	10.022	47.9489	-2.2583	4.037e-08
KPNJ2_00527	43.0945	90.3954	-1.0687	3.2604e-06
KPNJ2_00528	1.0022	0	NA	NA
KPNJ2_00529	61.134	53.4512	0.19375	0.82011
KPNJ2_00530	31.0681	40.8744	-0.39577	0.12205
KPNJ2_00531	NA	NA	NA	NA
KPNJ2_00532	100.22	95.1117	0.075471	0.78258
KPNJ2_00533	25.0549	15.7209	0.67241	0.23812
KPNJ2_00534	16.0351	23.5814	-0.55641	0.13633
KPNJ2_00535	114.25	120.265	-0.07402	0.27303
KPNJ2_00536	60.1318	102.972	-0.77605	7.7477e-05
KPNJ2_00537	17.0373	13.3628	0.35048	0.67787
KPNJ2_00538	105.231	93.5396	0.16991	0.85471
KPNJ2_00539	137.301	212.233	-0.62831	1.0911e-06
KPNJ2_00540	25.0549	51.0931	-1.028	0.00066409
KPNJ2_00541	8.01757	7.07442	0.18055	0.94835
KPNJ2_00542	24.0527	18.0791	0.41188	0.53144
KPNJ2_00543	171.376	103.758	0.72394	0.0008085
KPNJ2_00544	172.378	177.647	-0.043436	0.25391
KPNJ2_00545	788.729	2815.62	-1.8359	2.5326e-304
KPNJ2_00546	70.1538	80.1768	-0.19266	0.16739
KPNJ2_00547	13.0286	4.71628	1.466	0.067113
KPNJ2_00548	44.0967	33.014	0.41759	0.38768
KPNJ2_00549	90.1977	83.321	0.11441	0.93446
KPNJ2_00550	126.277	117.907	0.098939	0.85607
KPNJ2_00551	NA	NA	NA	NA
KPNJ2_00552	NA	NA	NA	NA
KPNJ2_00553	46.101	44.0186	0.066685	0.8287
KPNJ2_00554	5162.31	11412.6	-1.1445	0
KPNJ2_00555	176.387	213.019	-0.27224	0.0057261
KPNJ2_00556	158.347	175.288	-0.14664	0.077311
KPNJ2_00557	1.0022	0	0.35048	0.91976
KPNJ2_00558	64.1406	97.4698	-0.60372	0.001327
KPNJ2_00559	344.756	568.312	-0.72111	1.2738e-18
KPNJ2_00560	231.507	466.912	-1.0121	2.4752e-24
KPNJ2_00561	135.297	161.14	-0.25219	0.021907
KPNJ2_00562	209.459	341.144	-0.70371	2.0175e-11
KPNJ2_00563	140.308	157.209	-0.1641	0.076364
KPNJ2_00564	56.123	43.2326	0.37647	0.40092
KPNJ2_00565	87.1911	61.3117	0.50802	0.11525
KPNJ2_00566	23.0505	11.7907	0.96715	0.096503
KPNJ2_00567	7.01538	10.2186	-0.54261	0.33544
KPNJ2_00568	28.0615	21.2233	0.40295	0.51223
KPNJ2_00569	450.988	361.582	0.31877	0.066249
KPNJ2_00570	142.312	176.075	-0.30713	0.0066845
KPNJ2_00571	258.567	157.209	0.71785	4.5659e-05
KPNJ2_00572	213.468	132.056	0.69287	0.00036872
KPNJ2_00573	42.0923	18.0791	1.2192	0.0051218
KPNJ2_00574	92.2021	72.3163	0.35048	0.33388
KPNJ2_00575	139.305	62.8838	1.1475	1.465e-06
KPNJ2_00576	NA	NA	NA	NA
KPNJ2_00577	204.448	326.21	-0.67406	2.0654e-10
KPNJ2_00578	81.1779	95.1117	-0.22854	0.097052
KPNJ2_00579	31.0681	34.5861	-0.15476	0.42007
KPNJ2_00580	47.1032	55.0233	-0.22422	0.21207
KPNJ2_00581	77.1691	48.7349	0.66307	0.041561
KPNJ2_00582	61.134	33.8	0.85495	0.016897
KPNJ2_00583	52.1142	77.8187	-0.57844	0.0054036
KPNJ2_00584	100.22	537.656	-2.4235	2.5875e-81
KPNJ2_00585	34.0747	103.758	-1.6065	4.8467e-11
KPNJ2_00586	47.1032	76.2466	-0.69485	0.0016859
KPNJ2_00587	138.303	161.926	-0.2275	0.030827
KPNJ2_00588	23.0505	45.5907	-0.98394	0.0018269
KPNJ2_00589	2.00439	3.14419	-0.64952	0.54348
KPNJ2_00590	31.0681	47.1628	-0.60222	0.025818
KPNJ2_00591	5.01098	8.64652	-0.78703	0.24735
KPNJ2_00592	37.0813	49.521	-0.41735	0.077585
KPNJ2_00593	NA	NA	NA	NA
KPNJ2_00594	308.677	476.344	-0.62591	3.2541e-13
KPNJ2_00595	59.1296	48.7349	0.27892	0.59861
KPNJ2_00596	135.297	160.354	-0.24513	0.024628
KPNJ2_00597	44.0967	46.3768	-0.072733	0.49869
KPNJ2_00598	0	1.57209	NA	NA
KPNJ2_00599	89.1955	214.591	-1.2665	7.0392e-16
KPNJ2_00600	63.1384	73.8884	-0.22683	0.14539
KPNJ2_00601	447.982	423.679	0.080468	0.59481
KPNJ2_00602	1053.31	1579.95	-0.58495	1.216e-36
KPNJ2_00603	19.0417	10.2186	0.89797	0.16088
KPNJ2_00604	79.1735	64.4559	0.29671	0.4959
KPNJ2_00605	196.431	204.372	-0.05718	0.1881
KPNJ2_00606	0	0	NA	NA
KPNJ2_00607	10.022	14.1488	-0.49752	0.28642
KPNJ2_00608	4.00879	11.7907	-1.5564	0.029891
KPNJ2_00609	84.1845	103.758	-0.3016	0.039619
KPNJ2_00610	NA	NA	NA	NA
KPNJ2_00611	62.1362	103.758	-0.73972	0.00012684
KPNJ2_00612	263.578	359.223	-0.44665	6.2915e-07
KPNJ2_00613	754.654	996.708	-0.40135	1.239e-14
KPNJ2_00614	26.0571	35.3721	-0.44094	0.12133
KPNJ2_00615	40.0879	27.5116	0.54312	0.24578
KPNJ2_00616	261.573	311.275	-0.25097	0.0014914
KPNJ2_00617	1272.79	1910.09	-0.58565	5.1031e-44
KPNJ2_00618	3178.97	1517.07	1.0673	1.3368e-102
KPNJ2_00619	NA	NA	NA	NA
KPNJ2_00620	204.448	374.944	-0.87494	2.0189e-16
KPNJ2_00621	13.0286	14.9349	-0.19701	0.54627
KPNJ2_00622	389.854	355.293	0.13393	0.98864
KPNJ2_00623	6.01318	5.50233	0.12809	0.99593
KPNJ2_00624	9.01977	11.7907	-0.38649	0.41383
KPNJ2_00625	NA	NA	NA	NA
KPNJ2_00626	39.0857	99.828	-1.3528	8.5851e-09
KPNJ2_00627	162.356	209.875	-0.37037	0.00080752
KPNJ2_00628	22.0483	14.1488	0.63998	0.29553
KPNJ2_00629	313.688	253.107	0.30958	0.14469
KPNJ2_00630	206.453	183.149	0.17279	0.78247
KPNJ2_00631	54.1186	37.7303	0.5204	0.2009
KPNJ2_00632	91.1999	133.628	-0.55112	0.00042818
KPNJ2_00633	15.0329	55.8093	-1.8924	9.0927e-08
KPNJ2_00634	5.01098	0	2.6724	0.079303
KPNJ2_00635	112.246	99.828	0.16915	0.85298
KPNJ2_00636	15.0329	23.5814	-0.64952	0.096137
KPNJ2_00637	19.0417	19.6512	-0.045451	0.70125
KPNJ2_00638	62.1362	102.186	-0.71769	0.00019805
KPNJ2_00639	3.00659	4.71628	-0.64952	0.45681
KPNJ2_00640	26.0571	39.3024	-0.59294	0.044192
KPNJ2_00641	1.0022	3.14419	-1.6495	0.24432
KPNJ2_00642	4.00879	2.35814	0.76552	0.58618
KPNJ2_00643	12.0264	6.28838	0.93544	0.24553
KPNJ2_00644	3.00659	1.57209	0.93544	0.56149
KPNJ2_00645	0	3.93024	NA	NA
KPNJ2_00646	2.00439	0	NA	NA
KPNJ2_00647	2.00439	0	1.3505	0.50336
KPNJ2_00648	NA	NA	NA	NA
KPNJ2_00649	124.272	139.916	-0.17106	0.08744
KPNJ2_00650	136.299	97.4698	0.48374	0.06435
KPNJ2_00651	85.1867	113.191	-0.41006	0.0083828
KPNJ2_00652	17.0373	12.5768	0.43794	0.56649
KPNJ2_00653	17.0373	21.2233	-0.31695	0.33658
KPNJ2_00654	44.0967	84.8931	-0.94498	3.5832e-05
KPNJ2_00655	311.683	295.554	0.07666	0.63375
KPNJ2_00656	NA	NA	NA	NA
KPNJ2_00657	2.00439	0	NA	NA
KPNJ2_00658	NA	NA	NA	NA
KPNJ2_00659	NA	NA	NA	NA
KPNJ2_00660	1.0022	0	NA	NA
KPNJ2_00661	NA	NA	NA	NA
KPNJ2_00662	45.0988	64.4559	-0.51522	0.019697
KPNJ2_00663	41.0901	25.9396	0.66364	0.13663
KPNJ2_00664	NA	NA	NA	NA
KPNJ2_00665	NA	NA	NA	NA
KPNJ2_00666	NA	NA	NA	NA
KPNJ2_00667	NA	NA	NA	NA
KPNJ2_00668	NA	NA	NA	NA
KPNJ2_00669	NA	NA	NA	NA
KPNJ2_00670	46.101	52.6652	-0.19205	0.26402
KPNJ2_00671	1.0022	1.57209	-0.64952	0.66748
KPNJ2_00672	NA	NA	NA	NA
KPNJ2_00673	NA	NA	NA	NA
KPNJ2_00674	NA	NA	NA	NA
KPNJ2_00675	NA	NA	NA	NA
KPNJ2_00676	11.0242	32.2279	-1.5476	0.00034762
KPNJ2_00677	89.1955	97.4698	-0.12798	0.21752
KPNJ2_00678	181.398	366.298	-1.0139	1.778e-19
KPNJ2_00679	21.0461	65.2419	-1.6322	1.3803e-07
KPNJ2_00680	NA	NA	NA	NA
KPNJ2_00681	37.0813	84.8931	-1.195	1.0833e-06
KPNJ2_00682	36.0791	98.2559	-1.4454	2.3658e-09
KPNJ2_00683	9.01977	7.86047	0.19848	0.92511
KPNJ2_00684	249.547	251.535	-0.011448	0.26406
KPNJ2_00685	28.0615	24.3675	0.20364	0.85826
KPNJ2_00686	362.795	329.354	0.13952	0.9484
KPNJ2_00687	23.0505	3.93024	2.5521	0.00025143
KPNJ2_00688	38.0835	41.6605	-0.12951	0.41754
KPNJ2_00689	39.0857	33.014	0.24356	0.74392
KPNJ2_00690	96.2109	69.9582	0.45971	0.146
KPNJ2_00691	72.1582	36.9442	0.96581	0.0033173
KPNJ2_00692	407.894	160.354	1.3469	1.6366e-21
KPNJ2_00693	NA	NA	NA	NA
KPNJ2_00694	193.424	116.335	0.73348	0.00030582
KPNJ2_00695	264.58	135.2	0.96861	1.702e-08
KPNJ2_00696	208.457	123.409	0.7563	0.00010666
KPNJ2_00697	324.712	190.223	0.77146	7.7724e-07
KPNJ2_00698	403.885	235.814	0.7763	2.8942e-08
KPNJ2_00699	348.764	246.819	0.4988	0.0020842
KPNJ2_00700	234.514	268.042	-0.19279	0.011554
KPNJ2_00701	53.1164	39.3024	0.43454	0.31659
KPNJ2_00702	1.0022	0	NA	NA
KPNJ2_00703	29.0637	42.4465	-0.54643	0.0485
KPNJ2_00704	77.1691	199.656	-1.3714	2.0912e-16
KPNJ2_00705	40.0879	286.121	-2.8354	2.8699e-51
KPNJ2_00706	24.0527	176.861	-2.8783	8.8558e-33
KPNJ2_00707	28.0615	286.907	-3.3539	5.4354e-59
KPNJ2_00708	NA	NA	NA	NA
KPNJ2_00709	100.22	105.33	-0.071755	0.31013
KPNJ2_00710	25.0549	30.6558	-0.29107	0.27426
KPNJ2_00711	3.00659	2.35814	0.35048	0.86148
KPNJ2_00712	3.00659	0	NA	NA
KPNJ2_00713	30.0659	53.4512	-0.83009	0.0028029
KPNJ2_00714	NA	NA	NA	NA
KPNJ2_00715	5.01098	5.50233	-0.13495	0.76384
KPNJ2_00716	1.0022	0	NA	NA
KPNJ2_00717	0	1.57209	NA	NA
KPNJ2_00718	7.01538	2.35814	1.5729	0.15427
KPNJ2_00719	3.00659	0	NA	NA
KPNJ2_00720	5.01098	3.14419	0.67241	0.5978
KPNJ2_00721	0	2.35814	NA	NA
KPNJ2_00722	16.0351	14.1488	0.18055	0.92701
KPNJ2_00723	33.0725	44.0186	-0.41248	0.09882
KPNJ2_00724	2.00439	0	1.3505	0.50336
KPNJ2_00725	1.0022	0	NA	NA
KPNJ2_00726	39.0857	22.0093	0.82853	0.064495
KPNJ2_00727	8.01757	8.64652	-0.10895	0.73269
KPNJ2_00728	37.0813	78.6047	-1.0839	1.1713e-05
KPNJ2_00729	394.865	520.363	-0.39816	3.0103e-08
KPNJ2_00730	214.47	495.21	-1.2073	1.8689e-32
KPNJ2_00731	2.00439	0	NA	NA
KPNJ2_00732	0	1.57209	NA	NA
KPNJ2_00733	71.156	108.474	-0.6083	0.00066203
KPNJ2_00734	23.0505	22.7954	0.016059	0.7847
KPNJ2_00735	19.0417	11.0047	0.79105	0.21912
KPNJ2_00736	17.0373	15.7209	0.11601	0.97403
KPNJ2_00737	36.0791	15.7209	1.1985	0.010733
KPNJ2_00738	11.0242	12.5768	-0.19009	0.58733
KPNJ2_00739	NA	NA	NA	NA
KPNJ2_00740	2.00439	0	1.3505	0.50336
KPNJ2_00741	5.01098	6.28838	-0.32759	0.59301
KPNJ2_00742	4.00879	6.28838	-0.64952	0.39022
KPNJ2_00743	87.1911	239.744	-1.4592	6.2367e-21
KPNJ2_00744	7.01538	7.86047	-0.1641	0.69193
KPNJ2_00745	15.0329	27.5116	-0.87191	0.026346
KPNJ2_00746	123.27	135.2	-0.13327	0.13874
KPNJ2_00747	82.1801	136.772	-0.73491	1.1887e-05
KPNJ2_00748	45.0988	56.5954	-0.32759	0.10883
KPNJ2_00749	111.244	177.647	-0.67528	2.6457e-06
KPNJ2_00750	95.2087	125.768	-0.40159	0.0061526
KPNJ2_00751	23.0505	53.4512	-1.2134	9.2214e-05
KPNJ2_00752	13403.4	25412.9	-0.92296	0
KPNJ2_00753	3.00659	1.57209	0.93544	0.56149
KPNJ2_00754	234.514	308.916	-0.39754	2.0055e-05
KPNJ2_00755	156.343	202.8	-0.37535	0.00089059
KPNJ2_00756	29.0637	17.293	0.74903	0.15222
KPNJ2_00757	209.459	176.861	0.24406	0.44751
KPNJ2_00758	179.393	198.87	-0.1487	0.058118
KPNJ2_00759	416.914	587.963	-0.49598	6.9583e-12
KPNJ2_00760	23.0505	27.5116	-0.25524	0.34008
KPNJ2_00761	24.0527	18.0791	0.41188	0.53144
KPNJ2_00762	745.634	451.977	0.72222	3.1526e-12
KPNJ2_00763	96.2109	36.9442	1.3809	2.2757e-06
KPNJ2_00764	161.354	113.191	0.51147	0.030693
KPNJ2_00765	NA	NA	NA	NA
KPNJ2_00766	13.0286	11.7907	0.14403	0.98401
KPNJ2_00767	30.0659	22.7954	0.39939	0.50295
KPNJ2_00768	7.01538	16.507	-1.2345	0.027884
KPNJ2_00769	26.0571	45.5907	-0.80706	0.0068344
KPNJ2_00770	14.0308	19.6512	-0.48602	0.21652
KPNJ2_00771	122.268	124.195	-0.022565	0.39881
KPNJ2_00772	109.239	139.916	-0.35707	0.0076044
KPNJ2_00773	150.329	169.786	-0.17559	0.056222
KPNJ2_00774	66.145	68.3861	-0.048071	0.4679
KPNJ2_00775	24.0527	19.6512	0.29158	0.7159
KPNJ2_00776	323.71	215.377	0.58784	0.000284
KPNJ2_00777	22.0483	58.9535	-1.4189	4.925e-06
KPNJ2_00778	39.0857	42.4465	-0.11901	0.43133
KPNJ2_00779	NA	NA	NA	NA
KPNJ2_00780	23.0505	17.293	0.41461	0.53636
KPNJ2_00781	1.0022	0	NA	NA
KPNJ2_00782	47.1032	66.0279	-0.48725	0.023245
KPNJ2_00783	12.0264	7.07442	0.76552	0.34573
KPNJ2_00784	9.01977	6.28838	0.5204	0.60157
KPNJ2_00785	59.1296	50.307	0.23312	0.71533
KPNJ2_00786	49.1076	37.7303	0.38023	0.42528
KPNJ2_00787	91.1999	55.8093	0.70853	0.017017
KPNJ2_00788	199.437	115.549	0.78743	7.5617e-05
KPNJ2_00789	1.0022	1.57209	-0.64952	0.66748
KPNJ2_00790	41.0901	71.5303	-0.79976	0.00076277
KPNJ2_00791	0	0	NA	NA
KPNJ2_00792	130.286	176.075	-0.43451	0.00062218
KPNJ2_00793	41.0901	44.8047	-0.12486	0.40855
KPNJ2_00794	24.0527	25.1535	-0.064559	0.63188
KPNJ2_00795	4.00879	1.57209	1.3505	0.34394
KPNJ2_00796	4.00879	3.14419	0.35048	0.84032
KPNJ2_00797	48.1054	39.3024	0.29158	0.60677
KPNJ2_00798	57.1252	55.8093	0.033621	0.7158
KPNJ2_00799	56.123	62.0977	-0.14595	0.29423
KPNJ2_00800	157.345	64.4559	1.2875	1.3093e-08
KPNJ2_00801	109.239	52.6652	1.0526	8.495e-05
KPNJ2_00802	9.01977	2.35814	1.9354	0.057589
KPNJ2_00803	27.0593	32.2279	-0.25219	0.30539
KPNJ2_00804	3.00659	10.2186	-1.765	0.028478
KPNJ2_00805	5.01098	7.86047	-0.64952	0.33674
KPNJ2_00806	7.01538	13.3628	-0.92963	0.10511
KPNJ2_00807	6.01318	3.14419	0.93544	0.41156
KPNJ2_00808	11.0242	7.07442	0.63998	0.4595
KPNJ2_00809	1.0022	0	NA	NA
KPNJ2_00810	1.0022	0	NA	NA
KPNJ2_00811	28.0615	6.28838	2.1578	0.00029451
KPNJ2_00812	46.101	25.9396	0.82965	0.044362
KPNJ2_00813	128.281	33.014	1.9582	5.0917e-13
KPNJ2_00814	3.00659	0	1.9354	0.27296
KPNJ2_00815	NA	NA	NA	NA
KPNJ2_00816	32.0703	27.5116	0.2212	0.81245
KPNJ2_00817	NA	NA	NA	NA
KPNJ2_00818	9.01977	2.35814	1.9354	0.057589
KPNJ2_00819	1.0022	0	0.35048	0.91976
KPNJ2_00820	NA	NA	NA	NA
KPNJ2_00821	0	0	NA	NA
KPNJ2_00822	7.01538	7.07442	-0.012092	0.8508
KPNJ2_00823	NA	NA	NA	NA
KPNJ2_00824	1.0022	0	NA	NA
KPNJ2_00825	15.0329	15.7209	-0.064559	0.70488
KPNJ2_00826	21.0461	11.0047	0.93544	0.12448
KPNJ2_00827	0	0	NA	NA
KPNJ2_00828	NA	NA	NA	NA
KPNJ2_00829	1.0022	0	0.35048	0.91976
KPNJ2_00830	1.0022	0	NA	NA
KPNJ2_00831	0	0	NA	NA
KPNJ2_00832	NA	NA	NA	NA
KPNJ2_00833	6.01318	11.0047	-0.87191	0.1601
KPNJ2_00834	2.00439	0	NA	NA
KPNJ2_00835	17.0373	18.0791	-0.085621	0.65419
KPNJ2_00836	NA	NA	NA	NA
KPNJ2_00837	3.00659	0	NA	NA
KPNJ2_00838	3.00659	2.35814	0.35048	0.86148
KPNJ2_00839	5.01098	2.35814	1.0874	0.38522
KPNJ2_00840	42.0923	24.3675	0.7886	0.0686
KPNJ2_00841	374.822	249.177	0.58903	9.0386e-05
KPNJ2_00842	NA	NA	NA	NA
KPNJ2_00843	11.0242	2.35814	2.2249	0.0205
KPNJ2_00844	1.0022	0	NA	NA
KPNJ2_00845	0	2.35814	NA	NA
KPNJ2_00846	19.0417	7.07442	1.4285	0.030365
KPNJ2_00847	0	0	NA	NA
KPNJ2_00848	34.0747	29.8698	0.19001	0.87325
KPNJ2_00849	5.01098	3.14419	0.67241	0.5978
KPNJ2_00850	0	0	NA	NA
KPNJ2_00851	28.0615	25.1535	0.15783	0.94878
KPNJ2_00852	1.0022	2.35814	-1.2345	0.40591
KPNJ2_00853	NA	NA	NA	NA
KPNJ2_00854	5.01098	4.71628	0.087444	0.96121
KPNJ2_00855	1.0022	1.57209	-0.64952	0.66748
KPNJ2_00856	1.0022	0	NA	NA
KPNJ2_00857	3.00659	1.57209	0.93544	0.56149
KPNJ2_00858	NA	NA	NA	NA
KPNJ2_00859	3.00659	0	1.9354	0.27296
KPNJ2_00860	4.00879	0	NA	NA
KPNJ2_00861	7.01538	5.50233	0.35048	0.78982
KPNJ2_00862	11.0242	2.35814	2.2249	0.0205
KPNJ2_00863	NA	NA	NA	NA
KPNJ2_00864	0	2.35814	NA	NA
KPNJ2_00865	15.0329	18.0791	-0.26619	0.42738
KPNJ2_00866	26.0571	101.4	-1.9603	1.8681e-13
KPNJ2_00867	25.0549	38.5163	-0.62038	0.03963
KPNJ2_00868	121.266	231.884	-0.93523	1.1983e-11
KPNJ2_00869	14.0308	21.2233	-0.59705	0.13727
KPNJ2_00870	25.0549	8.64652	1.5349	0.008325
KPNJ2_00871	20.0439	24.3675	-0.28179	0.33962
KPNJ2_00872	145.319	271.972	-0.90424	7.5804e-13
KPNJ2_00873	138.303	118.693	0.2206	0.6245
KPNJ2_00874	18.0395	26.7256	-0.56706	0.10798
KPNJ2_00875	15.0329	8.64652	0.79794	0.27047
KPNJ2_00876	7.01538	0	3.8105	0.013571
KPNJ2_00877	48.1054	26.7256	0.84798	0.035622
KPNJ2_00878	27.0593	24.3675	0.15117	0.96284
KPNJ2_00879	0	0	NA	NA
KPNJ2_00880	17.0373	15.7209	0.11601	0.97403
KPNJ2_00881	35.0769	41.6605	-0.24816	0.24853
KPNJ2_00882	15.0329	17.293	-0.20206	0.51013
KPNJ2_00883	45.0988	70.7442	-0.64952	0.0039519
KPNJ2_00884	82.1801	80.9628	0.02153	0.62332
KPNJ2_00885	4.00879	4.71628	-0.23448	0.70752
KPNJ2_00886	4.00879	2.35814	0.76552	0.58618
KPNJ2_00887	134.294	426.037	-1.6656	2.3729e-42
KPNJ2_00888	528.158	103.758	2.3477	4.7072e-62
KPNJ2_00889	21.0461	33.014	-0.64952	0.048984
KPNJ2_00890	0	6.28838	-3.6527	0.013447
KPNJ2_00891	591.296	749.103	-0.34128	2.037e-09
KPNJ2_00892	42.0923	43.2326	-0.038564	0.58393
KPNJ2_00893	97.2131	113.977	-0.22952	0.068593
KPNJ2_00894	5.01098	1.57209	1.6724	0.2058
KPNJ2_00895	NA	NA	NA	NA
KPNJ2_00896	8.01757	2.35814	1.7655	0.094928
KPNJ2_00897	1.0022	0	NA	NA
KPNJ2_00898	36.0791	21.2233	0.76552	0.10243
KPNJ2_00899	19.0417	14.9349	0.35048	0.66057
KPNJ2_00900	20.0439	3.14419	2.6724	0.00044895
KPNJ2_00901	4.00879	5.50233	-0.45688	0.53114
KPNJ2_00902	7.01538	1.57209	2.1578	0.070291
KPNJ2_00903	1.0022	0	NA	NA
KPNJ2_00904	1.0022	0	NA	NA
KPNJ2_00905	7.01538	3.93024	0.8359	0.42922
KPNJ2_00906	2.00439	0	1.3505	0.50336
KPNJ2_00907	2.00439	0	1.3505	0.50336
KPNJ2_00908	9.01977	3.93024	1.1985	0.20209
KPNJ2_00909	16.0351	13.3628	0.26302	0.80644
KPNJ2_00910	7.01538	4.71628	0.57287	0.60444
KPNJ2_00911	NA	NA	NA	NA
KPNJ2_00912	227.499	196.512	0.21124	0.57404
KPNJ2_00913	267.587	180.005	0.57197	0.0014051
KPNJ2_00914	686.505	794.694	-0.21113	4.6418e-06
KPNJ2_00915	398.874	283.763	0.49125	0.0012462
KPNJ2_00916	250.549	762.466	-1.6056	4.7514e-71
KPNJ2_00917	6.01318	4.71628	0.35048	0.80509
KPNJ2_00918	227.499	653.205	-1.5217	3.9805e-57
KPNJ2_00919	32.0703	88.8233	-1.4697	9.4739e-09
KPNJ2_00920	109.239	106.116	0.041847	0.64487
KPNJ2_00921	1.0022	1.57209	-0.64952	0.66748
KPNJ2_00922	46.101	61.3117	-0.41136	0.051845
KPNJ2_00923	24.0527	15.7209	0.61351	0.29817
KPNJ2_00924	32.0703	52.6652	-0.71561	0.0076751
KPNJ2_00925	31.0681	146.991	-2.2422	1.0374e-21
KPNJ2_00926	213.468	395.382	-0.88923	1.3348e-17
KPNJ2_00927	152.334	177.647	-0.22177	0.025884
KPNJ2_00928	92.2021	117.907	-0.35478	0.014699
KPNJ2_00929	501.098	497.568	0.010201	0.18037
KPNJ2_00930	298.655	385.949	-0.36993	5.628e-06
KPNJ2_00931	682.496	1118.54	-0.71273	1.5586e-34
KPNJ2_00932	67.1472	66.0279	0.02425	0.66511
KPNJ2_00933	4.00879	9.43256	-1.2345	0.096468
KPNJ2_00934	0	1.57209	NA	NA
KPNJ2_00935	13.0286	14.9349	-0.19701	0.54627
KPNJ2_00936	26.0571	33.014	-0.3414	0.20825
KPNJ2_00937	6.01318	3.93024	0.61351	0.60294
KPNJ2_00938	58.1274	34.5861	0.74903	0.04289
KPNJ2_00939	13.0286	22.0093	-0.75644	0.072861
KPNJ2_00940	9.01977	12.5768	-0.4796	0.32734
KPNJ2_00941	118.259	196.512	-0.73266	1.6211e-07
KPNJ2_00942	205.45	253.107	-0.30096	0.0013289
KPNJ2_00943	67.1472	52.6652	0.35048	0.40958
KPNJ2_00944	128.281	46.3768	1.4678	8.8408e-09
KPNJ2_00945	13.0286	20.4372	-0.64952	0.12139
KPNJ2_00946	65.1428	161.926	-1.3137	6.623e-13
KPNJ2_00947	49.1076	62.0977	-0.33859	0.086073
KPNJ2_00948	172.378	159.568	0.11141	0.89442
KPNJ2_00949	50.1098	61.3117	-0.29107	0.12206
KPNJ2_00950	87.1911	84.8931	0.038534	0.66933
KPNJ2_00951	68.1494	96.6838	-0.50457	0.0048859
KPNJ2_00952	20.0439	25.9396	-0.37199	0.23754
KPNJ2_00953	16.0351	11.0047	0.54312	0.46291
KPNJ2_00954	24.0527	33.8	-0.49082	0.10268
KPNJ2_00955	4.00879	7.86047	-0.97145	0.19965
KPNJ2_00956	3.00659	0	1.9354	0.27296
KPNJ2_00957	1.0022	0	0.35048	0.91976
KPNJ2_00958	0	1.57209	NA	NA
KPNJ2_00959	70.1538	44.8047	0.64687	0.058888
KPNJ2_00960	10.022	7.07442	0.50248	0.59848
KPNJ2_00961	12.0264	11.0047	0.12809	0.99425
KPNJ2_00962	1.0022	1.57209	-0.64952	0.66748
KPNJ2_00963	6.01318	11.7907	-0.97145	0.11623
KPNJ2_00964	1.0022	6.28838	-2.6495	0.030655
KPNJ2_00965	267.587	320.707	-0.26125	0.00095083
KPNJ2_00966	735.612	1671.92	-1.1845	1.0556e-102
KPNJ2_00967	11.0242	7.07442	0.63998	0.4595
KPNJ2_00968	17.0373	12.5768	0.43794	0.56649
KPNJ2_00969	12.0264	8.64652	0.47601	0.59054
KPNJ2_00970	1.0022	1.57209	-0.64952	0.66748
KPNJ2_00971	68.1494	84.107	-0.30353	0.062856
KPNJ2_00972	222.488	304.986	-0.45502	3.319e-06
KPNJ2_00973	57.1252	51.0931	0.161	0.91795
KPNJ2_00974	2.00439	1.57209	0.35048	0.88671
KPNJ2_00975	NA	NA	NA	NA
KPNJ2_00976	0	1.57209	NA	NA
KPNJ2_00977	31.0681	14.9349	1.0567	0.035398
KPNJ2_00978	3.00659	1.57209	0.93544	0.56149
KPNJ2_00979	NA	NA	NA	NA
KPNJ2_00980	2.00439	1.57209	0.35048	0.88671
KPNJ2_00981	11.0242	5.50233	1.0026	0.23372
KPNJ2_00982	1.0022	2.35814	-1.2345	0.40591
KPNJ2_00983	NA	NA	NA	NA
KPNJ2_00984	3.00659	5.50233	-0.87191	0.32057
KPNJ2_00985	5.01098	15.7209	-1.6495	0.0092314
KPNJ2_00986	84.1845	41.6605	1.0149	0.00086752
KPNJ2_00987	95.2087	129.698	-0.44599	0.0027879
KPNJ2_00988	0	6.28838	-3.6527	0.013447
KPNJ2_00989	NA	NA	NA	NA
KPNJ2_00990	5.01098	4.71628	0.087444	0.96121
KPNJ2_00991	1.0022	1.57209	-0.64952	0.66748
KPNJ2_00992	72.1582	98.2559	-0.44538	0.0093185
KPNJ2_00993	NA	NA	NA	NA
KPNJ2_00994	8.01757	6.28838	0.35048	0.77569
KPNJ2_00995	25.0549	20.4372	0.29389	0.70641
KPNJ2_00996	8.01757	9.43256	-0.23448	0.5957
KPNJ2_00997	28.0615	51.8791	-0.88656	0.0020242
KPNJ2_00998	40.0879	18.8651	1.0874	0.01405
KPNJ2_00999	6.01318	3.14419	0.93544	0.41156
KPNJ2_01000	10.022	30.6558	-1.613	0.00033901
KPNJ2_01001	20.0439	6.28838	1.6724	0.011393
KPNJ2_01002	27.0593	48.7349	-0.84883	0.0037341
KPNJ2_01003	5.01098	0	2.6724	0.079303
KPNJ2_01004	45.0988	35.3721	0.35048	0.49916
KPNJ2_01005	208.457	112.405	0.89105	4.1625e-06
KPNJ2_01006	13.0286	16.507	-0.3414	0.37357
KPNJ2_01007	18.0395	54.2372	-1.5881	2.3711e-06
KPNJ2_01008	NA	NA	NA	NA
KPNJ2_01009	4.00879	7.86047	-0.97145	0.19965
KPNJ2_01010	12.0264	6.28838	0.93544	0.24553
KPNJ2_01011	57.1252	25.9396	1.139	0.0021947
KPNJ2_01012	NA	NA	NA	NA
KPNJ2_01013	4.00879	14.1488	-1.8194	0.0086196
KPNJ2_01014	20.0439	17.293	0.21297	0.86466
KPNJ2_01015	73.1604	81.7489	-0.16014	0.20706
KPNJ2_01016	32.0703	27.5116	0.2212	0.81245
KPNJ2_01017	13.0286	2.35814	2.466	0.0070569
KPNJ2_01018	13.0286	3.93024	1.729	0.036225
KPNJ2_01019	6.01318	4.71628	0.35048	0.80509
KPNJ2_01020	24.0527	29.8698	-0.31249	0.25866
KPNJ2_01021	15.0329	19.6512	-0.38649	0.29144
KPNJ2_01022	28.0615	25.1535	0.15783	0.94878
KPNJ2_01023	225.494	116.335	0.95481	2.8534e-07
KPNJ2_01024	35.0769	34.5861	0.020329	0.74563
KPNJ2_01025	45.0988	33.014	0.45001	0.33331
KPNJ2_01026	98.2153	72.3163	0.44163	0.1639
KPNJ2_01027	450.988	419.749	0.10356	0.76781
KPNJ2_01028	15.0329	5.50233	1.45	0.051345
KPNJ2_01029	37.0813	38.5163	-0.054778	0.57251
KPNJ2_01030	24.0527	25.9396	-0.10895	0.55413
KPNJ2_01031	119.261	113.191	0.075371	0.76298
KPNJ2_01032	NA	NA	NA	NA
KPNJ2_01033	35.0769	21.2233	0.72487	0.12912
KPNJ2_01034	21.0461	28.2977	-0.42713	0.17524
KPNJ2_01035	2.00439	0	NA	NA
KPNJ2_01036	330.725	335.642	-0.021292	0.16879
KPNJ2_01037	356.782	288.479	0.30658	0.12603
KPNJ2_01038	14.0308	23.5814	-0.74906	0.065241
KPNJ2_01039	42.0923	103.758	-1.3016	1.0845e-08
KPNJ2_01040	1.0022	0	0.35048	0.91976
KPNJ2_01041	6.01318	3.93024	0.61351	0.60294
KPNJ2_01042	3.00659	1.57209	0.93544	0.56149
KPNJ2_01043	NA	NA	NA	NA
KPNJ2_01044	247.543	451.977	-0.86857	2.7291e-19
KPNJ2_01045	134.294	165.07	-0.29768	0.01006
KPNJ2_01046	191.42	175.288	0.12701	0.97134
KPNJ2_01047	179.393	106.902	0.74683	0.00039128
KPNJ2_01048	29.0637	14.1488	1.0385	0.045394
KPNJ2_01049	200.439	474.772	-1.2441	1.9655e-32
KPNJ2_01050	96.2109	67.6	0.50918	0.097068
KPNJ2_01051	45.0988	24.3675	0.88813	0.032861
KPNJ2_01052	47.1032	47.9489	-0.02567	0.59303
KPNJ2_01053	6.01318	3.14419	0.93544	0.41156
KPNJ2_01054	NA	NA	NA	NA
KPNJ2_01055	1.0022	0	0.35048	0.91976
KPNJ2_01056	2.00439	0	NA	NA
KPNJ2_01057	4.00879	3.93024	0.02855	0.91917
KPNJ2_01058	1.0022	0	0.35048	0.91976
KPNJ2_01059	3.00659	0	1.9354	0.27296
KPNJ2_01060	1.0022	0	NA	NA
KPNJ2_01061	NA	NA	NA	NA
KPNJ2_01062	1.0022	0	NA	NA
KPNJ2_01063	2.00439	1.57209	0.35048	0.88671
KPNJ2_01064	2.00439	1.57209	0.35048	0.88671
KPNJ2_01065	0	1.57209	NA	NA
KPNJ2_01066	2.00439	0	NA	NA
KPNJ2_01067	6.01318	7.07442	-0.23448	0.64587
KPNJ2_01068	1.0022	0	0.35048	0.91976
KPNJ2_01069	1.0022	1.57209	-0.64952	0.66748
KPNJ2_01070	2.00439	0	1.3505	0.50336
KPNJ2_01071	0	0	NA	NA
KPNJ2_01072	NA	NA	NA	NA
KPNJ2_01073	NA	NA	NA	NA
KPNJ2_01074	4.00879	7.86047	-0.97145	0.19965
KPNJ2_01075	NA	NA	NA	NA
KPNJ2_01076	10.022	11.7907	-0.23448	0.55303
KPNJ2_01077	186.409	495.996	-1.4119	7.9536e-40
KPNJ2_01078	65.1428	266.47	-2.0323	3.7088e-34
KPNJ2_01079	86.1889	264.898	-1.6199	4.3988e-26
KPNJ2_01080	93.2043	322.279	-1.7898	2.278e-35
KPNJ2_01081	42.0923	129.698	-1.6235	1.3413e-13
KPNJ2_01082	15.0329	55.8093	-1.8924	9.0927e-08
KPNJ2_01083	24.0527	126.554	-2.3955	3.3195e-20
KPNJ2_01084	65.1428	235.028	-1.8512	2.7423e-27
KPNJ2_01085	32.0703	121.837	-1.9256	1.4677e-15
KPNJ2_01086	30.0659	86.4652	-1.524	6.6214e-09
KPNJ2_01087	25.0549	84.8931	-1.7606	2.8955e-10
KPNJ2_01088	31.0681	80.9628	-1.3818	1.449e-07
KPNJ2_01089	33.0725	124.195	-1.9089	1.1087e-15
KPNJ2_01090	5.01098	3.14419	0.67241	0.5978
KPNJ2_01091	12.0264	40.8744	-1.765	1.1797e-05
KPNJ2_01092	20.0439	62.0977	-1.6314	2.7828e-07
KPNJ2_01093	66.145	159.568	-1.2705	3.0941e-12
KPNJ2_01094	32.0703	39.3024	-0.29338	0.21344
KPNJ2_01095	19.0417	34.5861	-0.86103	0.013588
KPNJ2_01096	186.409	246.033	-0.40038	0.00013131
KPNJ2_01097	76.1669	91.1815	-0.25958	0.079273
KPNJ2_01098	55.1208	70.7442	-0.36002	0.056348
KPNJ2_01099	139.305	355.293	-1.3508	1.9996e-27
KPNJ2_01100	10113.2	14494.7	-0.51929	3.4079e-274
KPNJ2_01101	105.231	127.34	-0.27513	0.031524
KPNJ2_01102	18.0395	26.7256	-0.56706	0.10798
KPNJ2_01103	95.2087	88.0373	0.11298	0.92731
KPNJ2_01104	34.0747	15.7209	1.116	0.020312
KPNJ2_01105	3.00659	0	1.9354	0.27296
KPNJ2_01106	3.00659	3.93024	-0.38649	0.63707
KPNJ2_01107	4.00879	7.07442	-0.81945	0.2814
KPNJ2_01108	2.00439	1.57209	0.35048	0.88671
KPNJ2_01109	NA	NA	NA	NA
KPNJ2_01110	1.0022	0	NA	NA
KPNJ2_01111	NA	NA	NA	NA
KPNJ2_01112	5.01098	2.35814	1.0874	0.38522
KPNJ2_01113	23.0505	8.64652	1.4146	0.018151
KPNJ2_01114	169.371	160.354	0.078932	0.7363
KPNJ2_01115	13.0286	9.43256	0.46596	0.58604
KPNJ2_01116	NA	NA	NA	NA
KPNJ2_01117	4.00879	2.35814	0.76552	0.58618
KPNJ2_01118	3.00659	0	1.9354	0.27296
KPNJ2_01119	1.0022	1.57209	-0.64952	0.66748
KPNJ2_01120	1.0022	3.14419	-1.6495	0.24432
KPNJ2_01121	0	2.35814	NA	NA
KPNJ2_01122	2.00439	3.14419	-0.64952	0.54348
KPNJ2_01123	1.0022	0	0.35048	0.91976
KPNJ2_01124	2.00439	3.14419	-0.64952	0.54348
KPNJ2_01125	1.0022	3.14419	-1.6495	0.24432
KPNJ2_01126	NA	NA	NA	NA
KPNJ2_01127	155.34	88.0373	0.81925	0.00027
KPNJ2_01128	453.995	285.335	0.67002	5.6624e-07
KPNJ2_01129	1.0022	0	NA	NA
KPNJ2_01130	135.297	206.73	-0.61163	2.3704e-06
KPNJ2_01131	49.1076	38.5163	0.35048	0.48068
KPNJ2_01132	15.0329	21.2233	-0.49752	0.19169
KPNJ2_01133	75644.8	44632.5	0.76115	0
KPNJ2_01134	17719.8	13781.8	0.36261	6.64e-46
KPNJ2_01135	13.0286	11.7907	0.14403	0.98401
KPNJ2_01136	151.332	271.972	-0.84575	8.3178e-12
KPNJ2_01137	18.0395	35.3721	-0.97145	0.0065139
KPNJ2_01138	31.0681	31.4419	-0.017254	0.68155
KPNJ2_01139	65.1428	54.2372	0.26432	0.61799
KPNJ2_01140	216.474	229.526	-0.084459	0.11227
KPNJ2_01141	58.1274	57.3814	0.018635	0.67152
KPNJ2_01142	268.589	241.316	0.15447	0.86299
KPNJ2_01143	685.503	495.996	0.46683	7.4587e-05
KPNJ2_01144	30.0659	15.7209	0.93544	0.066335
KPNJ2_01145	515.129	581.675	-0.17528	0.00041354
KPNJ2_01146	507.112	727.093	-0.51984	3.1627e-15
KPNJ2_01147	3.00659	39.3024	-3.7084	5.2991e-10
KPNJ2_01148	1.0022	1.57209	-0.64952	0.66748
KPNJ2_01149	66.145	62.8838	0.072944	0.8148
KPNJ2_01150	27.0593	14.9349	0.85744	0.11091
KPNJ2_01151	11.0242	16.507	-0.58241	0.19792
KPNJ2_01152	18.0395	22.0093	-0.28695	0.35861
KPNJ2_01153	12.0264	18.0791	-0.58812	0.17483
KPNJ2_01154	64.1406	78.6047	-0.29338	0.078483
KPNJ2_01155	2.00439	7.07442	-1.8194	0.063252
KPNJ2_01156	12.0264	4.71628	1.3505	0.10116
KPNJ2_01157	5.01098	7.86047	-0.64952	0.33674
KPNJ2_01158	4.00879	0	NA	NA
KPNJ2_01159	6.01318	17.293	-1.524	0.0094894
KPNJ2_01160	66.145	47.9489	0.46413	0.22217
KPNJ2_01161	39.0857	29.0837	0.42643	0.40249
KPNJ2_01162	20.0439	18.8651	0.087444	0.92252
KPNJ2_01163	248.545	212.233	0.22786	0.4781
KPNJ2_01164	168.369	106.116	0.66598	0.0024842
KPNJ2_01165	97.2131	70.7442	0.45854	0.14528
KPNJ2_01166	2304.05	1430.61	0.68755	3.6709e-31
KPNJ2_01167	1292.83	951.903	0.44165	4.337e-07
KPNJ2_01168	3.00659	3.93024	-0.38649	0.63707
KPNJ2_01169	1.0022	0	NA	NA
KPNJ2_01170	27.0593	49.521	-0.87191	0.0028834
KPNJ2_01171	NA	NA	NA	NA
KPNJ2_01172	1.0022	2.35814	-1.2345	0.40591
KPNJ2_01173	0	0	NA	NA
KPNJ2_01174	NA	NA	NA	NA
KPNJ2_01175	163.358	91.9675	0.82884	0.00015606
KPNJ2_01176	56.123	57.3814	-0.031992	0.5436
KPNJ2_01177	3.00659	3.14419	-0.064559	0.8655
KPNJ2_01178	1.0022	0	NA	NA
KPNJ2_01179	5.01098	0	2.6724	0.079303
KPNJ2_01180	NA	NA	NA	NA
KPNJ2_01181	3.00659	1.57209	0.93544	0.56149
KPNJ2_01182	1.0022	3.14419	-1.6495	0.24432
KPNJ2_01183	9.01977	5.50233	0.71305	0.4498
KPNJ2_01184	8.01757	7.86047	0.02855	0.88588
KPNJ2_01185	6.01318	3.93024	0.61351	0.60294
KPNJ2_01186	81.1779	36.9442	1.1357	0.00027145
KPNJ2_01187	4.00879	1.57209	1.3505	0.34394
KPNJ2_01188	32.0703	27.5116	0.2212	0.81245
KPNJ2_01189	41.0901	30.6558	0.42263	0.39652
KPNJ2_01190	7.01538	7.07442	-0.012092	0.8508
KPNJ2_01191	1.0022	3.14419	-1.6495	0.24432
KPNJ2_01192	3.00659	3.93024	-0.38649	0.63707
KPNJ2_01193	12.0264	14.1488	-0.23448	0.51579
KPNJ2_01194	74.1626	210.661	-1.5062	2.6082e-19
KPNJ2_01195	5.01098	2.35814	1.0874	0.38522
KPNJ2_01196	1.0022	1.57209	-0.64952	0.66748
KPNJ2_01197	8.01757	3.14419	1.3505	0.18076
KPNJ2_01198	0	0	NA	NA
KPNJ2_01199	48.1054	95.8977	-0.9953	5.1694e-06
KPNJ2_01200	3.00659	4.71628	-0.64952	0.45681
KPNJ2_01201	39.0857	27.5116	0.5066	0.29337
KPNJ2_01202	61.134	44.8047	0.44833	0.26239
KPNJ2_01203	131.288	126.554	0.052984	0.65828
KPNJ2_01204	61.134	125.768	-1.0407	7.1539e-08
KPNJ2_01205	25.0549	66.814	-1.4151	1.2091e-06
KPNJ2_01206	0	0	NA	NA
KPNJ2_01207	4.00879	4.71628	-0.23448	0.70752
KPNJ2_01208	0	0	NA	NA
KPNJ2_01209	NA	NA	NA	NA
KPNJ2_01210	NA	NA	NA	NA
KPNJ2_01211	1.0022	0	NA	NA
KPNJ2_01212	2.00439	1.57209	0.35048	0.88671
KPNJ2_01213	5.01098	1.57209	1.6724	0.2058
KPNJ2_01214	8.01757	0	4.0032	0.0072338
KPNJ2_01215	11.0242	1.57209	2.8099	0.0073841
KPNJ2_01216	7.01538	3.14419	1.1578	0.27582
KPNJ2_01217	5.01098	3.93024	0.35048	0.82177
KPNJ2_01218	13.0286	14.1488	-0.11901	0.6496
KPNJ2_01219	24.0527	29.0837	-0.27401	0.30535
KPNJ2_01220	30.0659	92.7535	-1.6253	3.7546e-10
KPNJ2_01221	23.0505	26.7256	-0.21342	0.39814
KPNJ2_01222	7.01538	2.35814	1.5729	0.15427
KPNJ2_01223	1.0022	2.35814	-1.2345	0.40591
KPNJ2_01224	19.0417	14.9349	0.35048	0.66057
KPNJ2_01225	5.01098	6.28838	-0.32759	0.59301
KPNJ2_01226	0	3.93024	NA	NA
KPNJ2_01227	NA	NA	NA	NA
KPNJ2_01228	179.393	292.409	-0.70486	5.1463e-10
KPNJ2_01229	26.0571	39.3024	-0.59294	0.044192
KPNJ2_01230	1.0022	2.35814	-1.2345	0.40591
KPNJ2_01231	4.00879	6.28838	-0.64952	0.39022
KPNJ2_01232	3.00659	4.71628	-0.64952	0.45681
KPNJ2_01233	4.00879	6.28838	-0.64952	0.39022
KPNJ2_01234	1.0022	10.2186	-3.35	0.0022511
KPNJ2_01235	NA	NA	NA	NA
KPNJ2_01236	42.0923	67.6	-0.68347	0.003475
KPNJ2_01237	14.0308	8.64652	0.6984	0.35698
KPNJ2_01238	1.0022	4.71628	-2.2345	0.087002
KPNJ2_01239	12.0264	6.28838	0.93544	0.24553
KPNJ2_01240	31.0681	85.6791	-1.4635	1.8917e-08
KPNJ2_01241	515.129	885.875	-0.78217	2.0177e-31
KPNJ2_01242	23.0505	46.3768	-1.0086	0.0013765
KPNJ2_01243	272.597	224.809	0.27807	0.26105
KPNJ2_01244	5.01098	0	2.6724	0.079303
KPNJ2_01245	722.584	1639.69	-1.1822	1.7147e-100
KPNJ2_01246	289.635	431.54	-0.57526	6.7394e-11
KPNJ2_01247	150.329	115.549	0.37962	0.16398
KPNJ2_01248	15.0329	7.07442	1.0874	0.13259
KPNJ2_01249	237.521	190.223	0.32036	0.17901
KPNJ2_01250	204.448	199.656	0.034219	0.49362
KPNJ2_01251	39.0857	9.43256	2.0509	3.747e-05
KPNJ2_01252	7.01538	8.64652	-0.3016	0.55252
KPNJ2_01253	81.1779	124.981	-0.62255	0.00020248
KPNJ2_01254	151.332	145.419	0.057501	0.65451
KPNJ2_01255	58.1274	295.554	-2.3461	5.0531e-44
KPNJ2_01256	10.022	18.0791	-0.85116	0.076789
KPNJ2_01257	1.0022	2.35814	-1.2345	0.40591
KPNJ2_01258	16.0351	62.0977	-1.9533	9.1565e-09
KPNJ2_01259	6.01318	7.07442	-0.23448	0.64587
KPNJ2_01260	20.0439	18.8651	0.087444	0.92252
KPNJ2_01261	17.0373	11.7907	0.53105	0.46176
KPNJ2_01262	3.00659	3.93024	-0.38649	0.63707
KPNJ2_01263	21.0461	4.71628	2.1578	0.0017181
KPNJ2_01264	1.0022	0	NA	NA
KPNJ2_01265	NA	NA	NA	NA
KPNJ2_01266	1.0022	2.35814	-1.2345	0.40591
KPNJ2_01267	90.1977	138.344	-0.6171	0.00010235
KPNJ2_01268	NA	NA	NA	NA
KPNJ2_01269	260.571	427.61	-0.71462	3.1923e-14
KPNJ2_01270	52.1142	70.7442	-0.44094	0.028453
KPNJ2_01271	0	0	NA	NA
KPNJ2_01272	NA	NA	NA	NA
KPNJ2_01273	46.101	44.0186	0.066685	0.8287
KPNJ2_01274	153.336	92.7535	0.72522	0.0014993
KPNJ2_01275	117.257	345.861	-1.5605	4.8106e-32
KPNJ2_01276	9.01977	8.64652	0.060971	0.91707
KPNJ2_01277	7.01538	11.0047	-0.64952	0.25569
KPNJ2_01278	15.0329	5.50233	1.45	0.051345
KPNJ2_01279	15.0329	11.0047	0.45001	0.57646
KPNJ2_01280	78.1713	14.1488	2.466	4.129e-11
KPNJ2_01281	684.5	686.219	-0.003618	0.080627
KPNJ2_01282	0	0	NA	NA
KPNJ2_01283	1.0022	0	NA	NA
KPNJ2_01284	3.00659	3.93024	-0.38649	0.63707
KPNJ2_01285	4.00879	6.28838	-0.64952	0.39022
KPNJ2_01286	6.01318	9.43256	-0.64952	0.29265
KPNJ2_01287	19.0417	20.4372	-0.10203	0.60959
KPNJ2_01288	8.01757	1.57209	2.3505	0.040415
KPNJ2_01289	3.00659	6.28838	-1.0646	0.22095
KPNJ2_01290	1.0022	0	NA	NA
KPNJ2_01291	NA	NA	NA	NA
KPNJ2_01292	18.0395	13.3628	0.43294	0.56145
KPNJ2_01293	162.356	127.34	0.35048	0.19973
KPNJ2_01294	5.01098	7.07442	-0.49752	0.45098
KPNJ2_01295	3.00659	4.71628	-0.64952	0.45681
KPNJ2_01296	10.022	10.2186	-0.028034	0.80235
KPNJ2_01297	10.022	6.28838	0.67241	0.45561
KPNJ2_01298	6.01318	0	3.5881	0.025649
KPNJ2_01299	7.01538	0	3.1578	0.022995
KPNJ2_01300	4.00879	1.57209	1.3505	0.34394
KPNJ2_01301	6.01318	0	2.9354	0.042686
KPNJ2_01302	30.0659	9.43256	1.6724	0.0019411
KPNJ2_01303	7.01538	16.507	-1.2345	0.027884
KPNJ2_01304	363.797	1215.23	-1.74	5.1633e-124
KPNJ2_01305	384.844	257.823	0.57789	0.00010544
KPNJ2_01306	126.277	110.047	0.19848	0.72505
KPNJ2_01307	NA	NA	NA	NA
KPNJ2_01308	695.524	595.824	0.22322	0.25845
KPNJ2_01309	1.0022	0	0.35048	0.91976
KPNJ2_01310	25.0549	11.7907	1.0874	0.052183
KPNJ2_01311	41.0901	124.981	-1.6049	5.5051e-13
KPNJ2_01312	7.01538	4.71628	0.57287	0.60444
KPNJ2_01313	12.0264	7.07442	0.76552	0.34573
KPNJ2_01314	21.0461	17.293	0.28336	0.74646
KPNJ2_01315	1.0022	0	0.35048	0.91976
KPNJ2_01316	1.0022	2.35814	-1.2345	0.40591
KPNJ2_01317	1.0022	0	0.35048	0.91976
KPNJ2_01318	1.0022	0	NA	NA
KPNJ2_01319	NA	NA	NA	NA
KPNJ2_01320	1.0022	1.57209	-0.64952	0.66748
KPNJ2_01321	14.0308	13.3628	0.07037	0.91035
KPNJ2_01322	7.01538	2.35814	1.5729	0.15427
KPNJ2_01323	36.0791	49.521	-0.45688	0.060264
KPNJ2_01324	210.461	117.907	0.8359	1.4899e-05
KPNJ2_01325	39.0857	7.86047	2.314	7.503e-06
KPNJ2_01326	37.0813	7.07442	2.39	8.369e-06
KPNJ2_01327	1.0022	0	NA	NA
KPNJ2_01328	613.344	940.898	-0.61734	3.7587e-24
KPNJ2_01329	3.00659	0	1.9354	0.27296
KPNJ2_01330	1.0022	0	0.35048	0.91976
KPNJ2_01331	2.00439	0	NA	NA
KPNJ2_01332	10.022	1.57209	2.6724	0.01308
KPNJ2_01333	1.0022	1.57209	-0.64952	0.66748
KPNJ2_01334	1.0022	1.57209	-0.64952	0.66748
KPNJ2_01335	NA	NA	NA	NA
KPNJ2_01336	NA	NA	NA	NA
KPNJ2_01337	NA	NA	NA	NA
KPNJ2_01338	2.00439	0	1.3505	0.50336
KPNJ2_01339	NA	NA	NA	NA
KPNJ2_01340	1.0022	0	NA	NA
KPNJ2_01341	0	0	NA	NA
KPNJ2_01342	21.0461	8.64652	1.2834	0.038172
KPNJ2_01343	NA	NA	NA	NA
KPNJ2_01344	NA	NA	NA	NA
KPNJ2_01345	2.00439	0	NA	NA
KPNJ2_01346	2.00439	0	NA	NA
KPNJ2_01347	4.00879	4.71628	-0.23448	0.70752
KPNJ2_01348	4.00879	1.57209	1.3505	0.34394
KPNJ2_01349	1.0022	3.14419	-1.6495	0.24432
KPNJ2_01350	1.0022	0	NA	NA
KPNJ2_01351	NA	NA	NA	NA
KPNJ2_01352	NA	NA	NA	NA
KPNJ2_01353	NA	NA	NA	NA
KPNJ2_01354	17.0373	7.07442	1.268	0.065012
KPNJ2_01355	2.00439	1.57209	0.35048	0.88671
KPNJ2_01356	11.0242	5.50233	1.0026	0.23372
KPNJ2_01357	4.00879	6.28838	-0.64952	0.39022
KPNJ2_01358	19.0417	20.4372	-0.10203	0.60959
KPNJ2_01359	NA	NA	NA	NA
KPNJ2_01360	4948.85	2857.28	0.79245	5.4432e-88
KPNJ2_01361	42.0923	74.6745	-0.82706	0.00042645
KPNJ2_01362	185.406	451.977	-1.2856	2.6466e-32
KPNJ2_01363	52.1142	91.9675	-0.81945	0.00010276
KPNJ2_01364	42.0923	29.8698	0.49487	0.28987
KPNJ2_01365	283.622	229.526	0.30531	0.17559
KPNJ2_01366	57.1252	53.4512	0.095905	0.8941
KPNJ2_01367	112.246	235.028	-1.0662	6.8105e-14
KPNJ2_01368	36.0791	51.0931	-0.50196	0.041502
KPNJ2_01369	14.0308	16.507	-0.23448	0.48273
KPNJ2_01370	91.1999	80.1768	0.18585	0.80856
KPNJ2_01371	7.01538	11.0047	-0.64952	0.25569
KPNJ2_01372	41.0901	76.2466	-0.89188	0.0001712
KPNJ2_01373	124.272	317.563	-1.3535	9.4586e-25
KPNJ2_01374	127.279	295.554	-1.2154	3.3858e-20
KPNJ2_01375	106.233	235.814	-1.1504	2.4717e-15
KPNJ2_01376	0	0	NA	NA
KPNJ2_01377	4.00879	3.14419	0.35048	0.84032
KPNJ2_01378	15.0329	10.2186	0.55693	0.46363
KPNJ2_01379	9.01977	14.1488	-0.64952	0.19746
KPNJ2_01380	20.0439	18.8651	0.087444	0.92252
KPNJ2_01381	17.0373	15.7209	0.11601	0.97403
KPNJ2_01382	90.1977	115.549	-0.35734	0.015232
KPNJ2_01383	144.316	157.209	-0.12345	0.12354
KPNJ2_01384	225.494	220.093	0.034976	0.47565
KPNJ2_01385	82.1801	48.7349	0.75383	0.015338
KPNJ2_01386	NA	NA	NA	NA
KPNJ2_01387	110.242	254.679	-1.208	1.7465e-17
KPNJ2_01388	67.1472	51.8791	0.37217	0.36638
KPNJ2_01389	122.268	160.354	-0.39121	0.0023758
KPNJ2_01390	1348.96	1377.15	-0.029846	0.0032848
KPNJ2_01391	13.0286	9.43256	0.46596	0.58604
KPNJ2_01392	95.2087	115.549	-0.27934	0.038633
KPNJ2_01393	50.1098	20.4372	1.2939	0.0012725
KPNJ2_01394	178.391	190.223	-0.092652	0.13409
KPNJ2_01395	569.248	587.963	-0.046669	0.034602
KPNJ2_01396	5.01098	5.50233	-0.13495	0.76384
KPNJ2_01397	60.1318	128.126	-1.0914	1.8797e-08
KPNJ2_01398	114.25	157.995	-0.46768	0.00064653
KPNJ2_01399	31.0681	101.4	-1.7066	1.4147e-11
KPNJ2_01400	13593.8	44700.9	-1.7174	0
KPNJ2_01401	37.0813	82.5349	-1.1543	2.6869e-06
KPNJ2_01402	17.0373	18.0791	-0.085621	0.65419
KPNJ2_01403	17.0373	7.86047	1.116	0.10083
KPNJ2_01404	530.162	591.107	-0.15699	0.00078272
KPNJ2_01405	505.107	923.605	-0.87069	7.525e-38
KPNJ2_01406	135.297	146.205	-0.11187	0.15538
KPNJ2_01407	79.1735	155.637	-0.9751	1.0495e-08
KPNJ2_01408	113.248	182.363	-0.68732	1.4401e-06
KPNJ2_01409	86.1889	114.763	-0.41308	0.0076326
KPNJ2_01410	NA	NA	NA	NA
KPNJ2_01411	NA	NA	NA	NA
KPNJ2_01412	63.1384	35.3721	0.8359	0.017711
KPNJ2_01413	61.134	55.0233	0.15193	0.94191
KPNJ2_01414	15.0329	8.64652	0.79794	0.27047
KPNJ2_01415	25.0549	19.6512	0.35048	0.61446
KPNJ2_01416	7.01538	6.28838	0.15783	0.97438
KPNJ2_01417	11.0242	7.07442	0.63998	0.4595
KPNJ2_01418	38.0835	78.6047	-1.0455	1.9318e-05
KPNJ2_01419	169.371	462.982	-1.4508	1.3285e-38
KPNJ2_01420	41.0901	52.6652	-0.35806	0.10089
KPNJ2_01421	31.0681	39.3024	-0.33918	0.17159
KPNJ2_01422	127.279	108.474	0.23064	0.60158
KPNJ2_01423	36.0791	43.2326	-0.26096	0.22538
KPNJ2_01424	250.549	319.135	-0.34907	7.1549e-05
KPNJ2_01425	172.378	133.628	0.36735	0.15578
KPNJ2_01426	253.556	326.21	-0.3635	3.7107e-05
KPNJ2_01427	49.1076	60.5256	-0.3016	0.11605
KPNJ2_01428	1.0022	0	0.35048	0.91976
KPNJ2_01429	283.622	180.005	0.65593	0.00011366
KPNJ2_01430	25.0549	7.86047	1.6724	0.0046683
KPNJ2_01431	100.22	94.3256	0.087444	0.82783
KPNJ2_01432	0	0	NA	NA
KPNJ2_01433	69.1516	54.2372	0.35048	0.40268
KPNJ2_01434	14.0308	8.64652	0.6984	0.35698
KPNJ2_01435	4.00879	3.14419	0.35048	0.84032
KPNJ2_01436	42.0923	54.2372	-0.36573	0.091291
KPNJ2_01437	316.694	102.972	1.6208	1.0258e-22
KPNJ2_01438	40.0879	106.902	-1.4151	8.2454e-10
KPNJ2_01439	51.112	111.619	-1.1268	8.0026e-08
KPNJ2_01440	13.0286	10.2186	0.35048	0.71643
KPNJ2_01441	41.0901	39.3024	0.064174	0.83198
KPNJ2_01442	142.312	318.349	-1.1616	2.0707e-20
KPNJ2_01443	204.448	121.051	0.75612	0.0001248
KPNJ2_01444	211.463	147.777	0.51699	0.012155
KPNJ2_01445	136.299	95.1117	0.51908	0.043037
KPNJ2_01446	208.457	238.172	-0.19226	0.017458
KPNJ2_01447	15.0329	5.50233	1.45	0.051345
KPNJ2_01448	75.1647	68.3861	0.13635	0.98697
KPNJ2_01449	10.022	7.07442	0.50248	0.59848
KPNJ2_01450	15.0329	15.7209	-0.064559	0.70488
KPNJ2_01451	248.545	539.228	-1.1174	9.0634e-32
KPNJ2_01452	81.1779	103.758	-0.35407	0.022279
KPNJ2_01453	6.01318	8.64652	-0.52399	0.38738
KPNJ2_01454	NA	NA	NA	NA
KPNJ2_01455	2277.99	2620.68	-0.20218	4.6404e-16
KPNJ2_01456	102.224	64.4559	0.66535	0.018539
KPNJ2_01457	122.268	83.321	0.55329	0.038114
KPNJ2_01458	74.1626	105.33	-0.50616	0.0032387
KPNJ2_01459	7.01538	2.35814	1.5729	0.15427
KPNJ2_01460	101.222	139.13	-0.45892	0.0015822
KPNJ2_01461	291.639	274.33	0.08827	0.71573
KPNJ2_01462	262.576	274.33	-0.063182	0.11603
KPNJ2_01463	77.1691	55.8093	0.46752	0.1831
KPNJ2_01464	342.751	199.656	0.77965	2.8345e-07
KPNJ2_01465	100.22	111.619	-0.15541	0.14659
KPNJ2_01466	36.0791	74.6745	-1.0495	2.9709e-05
KPNJ2_01467	777.705	400.884	0.95604	1.3415e-21
KPNJ2_01468	25.0549	61.3117	-1.2911	1.2408e-05
KPNJ2_01469	119.261	132.842	-0.15558	0.11305
KPNJ2_01470	102.224	134.414	-0.39495	0.0051081
KPNJ2_01471	16.0351	16.507	-0.041839	0.73033
KPNJ2_01472	1.0022	0	0.35048	0.91976
KPNJ2_01473	1.0022	0	NA	NA
KPNJ2_01474	18.0395	36.9442	-1.0342	0.0036517
KPNJ2_01475	14.0308	9.43256	0.57287	0.4638
KPNJ2_01476	9.01977	9.43256	-0.064559	0.76924
KPNJ2_01477	243.534	230.312	0.080534	0.69534
KPNJ2_01478	436.958	407.172	0.10185	0.75815
KPNJ2_01479	20.0439	33.8	-0.75386	0.026597
KPNJ2_01480	59.1296	47.9489	0.30238	0.54305
KPNJ2_01481	22.0483	120.265	-2.4475	1.0971e-19
KPNJ2_01482	35.0769	95.1117	-1.4391	4.709e-09
KPNJ2_01483	60.1318	139.13	-1.2102	3.0284e-10
KPNJ2_01484	19.0417	18.0791	0.074844	0.9032
KPNJ2_01485	49.1076	53.4512	-0.12227	0.37131
KPNJ2_01486	2.00439	1.57209	0.35048	0.88671
KPNJ2_01487	47.1032	85.6791	-0.86312	9.9719e-05
KPNJ2_01488	114.25	352.149	-1.624	3.1146e-34
KPNJ2_01489	1.0022	0	NA	NA
KPNJ2_01490	47.1032	231.884	-2.2995	3.4087e-34
KPNJ2_01491	10.022	13.3628	-0.41506	0.36108
KPNJ2_01492	109.239	97.4698	0.16447	0.87316
KPNJ2_01493	318.699	304.2	0.067171	0.57228
KPNJ2_01494	211.463	240.53	-0.18581	0.019085
KPNJ2_01495	80.1757	124.195	-0.63137	0.00018274
KPNJ2_01496	259.569	325.423	-0.3262	0.00012572
KPNJ2_01497	258.567	192.582	0.42507	0.032031
KPNJ2_01498	111.244	83.321	0.41697	0.17092
KPNJ2_01499	NA	NA	NA	NA
KPNJ2_01500	136.299	88.8233	0.61776	0.012536
KPNJ2_01501	114.25	40.0884	1.5109	2.6757e-08
KPNJ2_01502	42.0923	89.6094	-1.0901	2.6227e-06
KPNJ2_01503	0	0	NA	NA
KPNJ2_01504	101.222	313.633	-1.6316	7.5851e-31
KPNJ2_01505	25.0549	15.7209	0.67241	0.23812
KPNJ2_01506	41.0901	137.558	-1.7432	1.519e-15
KPNJ2_01507	385.846	241.316	0.6771	3.0631e-06
KPNJ2_01508	173.38	159.568	0.11977	0.93623
KPNJ2_01509	255.56	304.2	-0.25136	0.0016723
KPNJ2_01510	1.0022	42.4465	-5.4044	4.0834e-12
KPNJ2_01511	4.00879	28.2977	-2.8194	2.3101e-06
KPNJ2_01512	15.0329	66.0279	-2.1349	4.3451e-10
KPNJ2_01513	14.0308	56.5954	-2.0121	2.369e-08
KPNJ2_01514	7.01538	57.3814	-3.032	3.6292e-12
KPNJ2_01515	7.01538	51.0931	-2.8645	1.6076e-10
KPNJ2_01516	5.01098	18.0791	-1.8512	0.002691
KPNJ2_01517	32.0703	112.405	-1.8094	1.5981e-13
KPNJ2_01518	23.0505	109.261	-2.2449	1.4698e-16
KPNJ2_01519	32.0703	116.335	-1.859	2.3036e-14
KPNJ2_01520	0	1.57209	NA	NA
KPNJ2_01521	9.01977	50.307	-2.4796	3.3822e-09
KPNJ2_01522	13.0286	39.3024	-1.5929	5.7006e-05
KPNJ2_01523	13.0286	24.3675	-0.90328	0.032041
KPNJ2_01524	7.01538	15.7209	-1.1641	0.03936
KPNJ2_01525	24.0527	24.3675	-0.018756	0.71528
KPNJ2_01526	34.0747	51.8791	-0.60645	0.018799
KPNJ2_01527	24.0527	22.7954	0.07746	0.89623
KPNJ2_01528	33.0725	21.2233	0.63998	0.20013
KPNJ2_01529	78.1713	77.0326	0.02117	0.6308
KPNJ2_01530	NA	NA	NA	NA
KPNJ2_01531	27.0593	15.7209	0.78344	0.14709
KPNJ2_01532	3.00659	2.35814	0.35048	0.86148
KPNJ2_01533	22.0483	34.5861	-0.64952	0.043898
KPNJ2_01534	222.488	958.191	-2.1066	3.9919e-123
KPNJ2_01535	18.0395	22.7954	-0.33758	0.29931
KPNJ2_01536	10.022	20.4372	-1.028	0.03133
KPNJ2_01537	3.00659	9.43256	-1.6495	0.043742
KPNJ2_01538	28.0615	36.1582	-0.36573	0.16797
KPNJ2_01539	12.0264	13.3628	-0.15202	0.61944
KPNJ2_01540	21.0461	25.9396	-0.3016	0.30357
KPNJ2_01541	25.0549	56.5954	-1.1756	8.2782e-05
KPNJ2_01542	123.27	674.428	-2.4518	9.6481e-103
KPNJ2_01543	16.0351	123.409	-2.9441	8.0653e-24
KPNJ2_01544	NA	NA	NA	NA
KPNJ2_01545	224.492	198.87	0.17484	0.76234
KPNJ2_01546	NA	NA	NA	NA
KPNJ2_01547	1.0022	0	0.35048	0.91976
KPNJ2_01548	82.1801	117.121	-0.51114	0.0017716
KPNJ2_01549	34.0747	146.991	-2.109	2.3096e-20
KPNJ2_01550	NA	NA	NA	NA
KPNJ2_01551	282.619	418.963	-0.56796	1.8626e-10
KPNJ2_01552	3.00659	4.71628	-0.64952	0.45681
KPNJ2_01553	131.288	102.186	0.36153	0.22656
KPNJ2_01554	50.1098	11.7907	2.0874	2.2815e-06
KPNJ2_01555	15.0329	15.7209	-0.064559	0.70488
KPNJ2_01556	16.0351	29.0837	-0.85898	0.023866
KPNJ2_01557	235.516	227.954	0.047086	0.52409
KPNJ2_01558	25.0549	25.9396	-0.05006	0.65139
KPNJ2_01559	39.0857	54.2372	-0.47264	0.044073
KPNJ2_01560	26.0571	78.6047	-1.5929	1.2549e-08
KPNJ2_01561	108.237	518.005	-2.2588	8.4742e-73
KPNJ2_01562	434.953	378.089	0.20214	0.49107
KPNJ2_01563	NA	NA	NA	NA
KPNJ2_01564	111.244	98.2559	0.17911	0.81489
KPNJ2_01565	4333.5	5139.96	-0.24623	1.9527e-37
KPNJ2_01566	164.36	95.1117	0.78917	0.0003165
KPNJ2_01567	160.351	171.358	-0.095778	0.14961
KPNJ2_01568	11.0242	15.7209	-0.51202	0.25153
KPNJ2_01569	19.0417	24.3675	-0.35579	0.2665
KPNJ2_01570	NA	NA	NA	NA
KPNJ2_01571	0	0	NA	NA
KPNJ2_01572	464.017	1077.67	-1.2157	3.1573e-69
KPNJ2_01573	4.00879	0	2.3505	0.14728
KPNJ2_01574	1.0022	0	NA	NA
KPNJ2_01575	9.01977	15.7209	-0.80152	0.114
KPNJ2_01576	5.01098	2.35814	1.0874	0.38522
KPNJ2_01577	NA	NA	NA	NA
KPNJ2_01578	16.0351	19.6512	-0.29338	0.37899
KPNJ2_01579	268.589	163.498	0.71613	3.4116e-05
KPNJ2_01580	374.822	394.596	-0.074171	0.046907
KPNJ2_01581	207.455	128.912	0.68641	0.00051195
KPNJ2_01582	236.518	1690.79	-2.8377	7.0425e-294
KPNJ2_01583	259.569	211.447	0.29582	0.21996
KPNJ2_01584	532.166	261.754	1.0237	3.0385e-17
KPNJ2_01585	205.45	278.261	-0.43765	1.5377e-05
KPNJ2_01586	85.1867	147.777	-0.79472	1.4633e-06
KPNJ2_01587	24.0527	26.7256	-0.15202	0.48245
KPNJ2_01588	72.1582	81.7489	-0.18004	0.17931
KPNJ2_01589	25.0549	22.7954	0.13635	0.99248
KPNJ2_01590	12.0264	7.86047	0.61351	0.46195
KPNJ2_01591	8.01757	6.28838	0.35048	0.77569
KPNJ2_01592	15.0329	41.6605	-1.4706	8.4086e-05
KPNJ2_01593	131.288	160.354	-0.28852	0.012894
KPNJ2_01594	1039.28	705.084	0.55971	8.607e-10
KPNJ2_01595	42.0923	37.7303	0.15783	0.93729
KPNJ2_01596	65.1428	61.3117	0.087444	0.86081
KPNJ2_01597	38.0835	64.4559	-0.75915	0.0020872
KPNJ2_01598	23.0505	33.014	-0.51828	0.093742
KPNJ2_01599	21.0461	15.7209	0.42087	0.54632
KPNJ2_01600	65.1428	29.0837	1.1634	0.00085114
KPNJ2_01601	1.0022	0	0.35048	0.91976
KPNJ2_01602	219.481	246.033	-0.16475	0.026299
KPNJ2_01603	41.0901	29.8698	0.4601	0.34154
KPNJ2_01604	134.294	152.493	-0.18335	0.063952
KPNJ2_01605	50.1098	49.521	0.017054	0.68967
KPNJ2_01606	255.56	172.93	0.56347	0.0021754
KPNJ2_01607	24.0527	26.7256	-0.15202	0.48245
KPNJ2_01608	5.01098	3.14419	0.67241	0.5978
KPNJ2_01609	92.2021	26.7256	1.7866	1.0947e-08
KPNJ2_01610	83.1823	28.2977	1.5556	1.1662e-06
KPNJ2_01611	14.0308	6.28838	1.1578	0.12328
KPNJ2_01612	9.01977	1.57209	2.5204	0.023061
KPNJ2_01613	33.0725	13.3628	1.3074	0.0082439
KPNJ2_01614	18.0395	20.4372	-0.18004	0.50195
KPNJ2_01615	1.0022	2.35814	-1.2345	0.40591
KPNJ2_01616	137.301	143.061	-0.059284	0.2657
KPNJ2_01617	35.0769	29.0837	0.27031	0.70235
KPNJ2_01618	59.1296	25.9396	1.1887	0.001188
KPNJ2_01619	15.0329	20.4372	-0.44307	0.23739
KPNJ2_01620	64.1406	143.847	-1.1652	4.4616e-10
KPNJ2_01621	155.34	231.884	-0.57797	1.5889e-06
KPNJ2_01622	313.688	150.921	1.0555	2.4205e-11
KPNJ2_01623	226.496	165.07	0.45641	0.027139
KPNJ2_01624	2.00439	1.57209	0.35048	0.88671
KPNJ2_01625	164.36	313.633	-0.93221	3.6143e-15
KPNJ2_01626	47.1032	27.5116	0.77578	0.058361
KPNJ2_01627	90.1977	99.828	-0.14635	0.18294
KPNJ2_01628	118.259	93.5396	0.3383	0.30045
KPNJ2_01629	18.0395	18.8651	-0.064559	0.67822
KPNJ2_01630	66.145	57.3814	0.20505	0.77982
KPNJ2_01631	1.0022	0	NA	NA
KPNJ2_01632	NA	NA	NA	NA
KPNJ2_01633	25.0549	25.9396	-0.05006	0.65139
KPNJ2_01634	0	0	NA	NA
KPNJ2_01635	170.373	200.442	-0.23448	0.01444
KPNJ2_01636	224.492	124.195	0.85405	4.8039e-06
KPNJ2_01637	554.215	303.414	0.86916	2.5244e-13
KPNJ2_01638	99.2175	33.014	1.5875	6.7238e-08
KPNJ2_01639	252.554	134.414	0.90991	2.2703e-07
KPNJ2_01640	963.111	518.791	0.89255	3.6205e-23
KPNJ2_01641	287.63	120.265	1.258	5.1396e-14
KPNJ2_01642	157.345	58.9535	1.4163	6.4509e-10
KPNJ2_01643	201.442	73.1024	1.4624	6.7254e-13
KPNJ2_01644	33.0725	9.43256	1.8099	0.00054578
KPNJ2_01645	1350.96	596.61	1.1791	2.0138e-53
KPNJ2_01646	747.639	173.716	2.1056	2.1805e-75
KPNJ2_01647	553.213	238.172	1.2158	4.3199e-24
KPNJ2_01648	25.0549	13.3628	0.90687	0.10426
KPNJ2_01649	38.0835	44.0186	-0.20895	0.28408
KPNJ2_01650	47.1032	64.4559	-0.45249	0.033238
KPNJ2_01651	493.081	1507.64	-1.6124	2.0601e-139
KPNJ2_01652	35.0769	35.3721	-0.012092	0.67405
KPNJ2_01653	102.224	114.763	-0.16692	0.12656
KPNJ2_01654	91.1999	106.902	-0.22919	0.078041
KPNJ2_01655	103.226	52.6652	0.97089	0.00041434
KPNJ2_01656	8.01757	4.71628	0.76552	0.44137
KPNJ2_01657	11.0242	27.5116	-1.3194	0.0029676
KPNJ2_01658	1.0022	0	NA	NA
KPNJ2_01659	0	0	NA	NA
KPNJ2_01660	71.156	46.3768	0.61758	0.071342
KPNJ2_01661	47.1032	62.8838	-0.41686	0.046899
KPNJ2_01662	12.0264	24.3675	-1.0188	0.019506
KPNJ2_01663	39.0857	44.8047	-0.19701	0.29599
KPNJ2_01664	0	0	NA	NA
KPNJ2_01665	31.0681	50.307	-0.69533	0.010702
KPNJ2_01666	27.0593	27.5116	-0.023917	0.68881
KPNJ2_01667	98.2153	44.8047	1.1323	6.5049e-05
KPNJ2_01668	63.1384	88.0373	-0.4796	0.0095546
KPNJ2_01669	58.1274	107.688	-0.88957	8.2721e-06
KPNJ2_01670	370.813	103.758	1.8375	1.1132e-31
KPNJ2_01671	219.481	56.5954	1.9553	3.8033e-21
KPNJ2_01672	3.00659	0	1.9354	0.27296
KPNJ2_01673	10.022	7.86047	0.35048	0.75005
KPNJ2_01674	86.1889	60.5256	0.50996	0.11561
KPNJ2_01675	216.474	128.126	0.75664	7.793e-05
KPNJ2_01676	30.0659	28.2977	0.087444	0.90518
KPNJ2_01677	177.389	288.479	-0.70155	7.6621e-10
KPNJ2_01678	86.1889	56.5954	0.60682	0.051864
KPNJ2_01679	1.0022	0	0.35048	0.91976
KPNJ2_01680	182.4	201.228	-0.14173	0.062746
KPNJ2_01681	54.1186	46.3768	0.22272	0.75394
KPNJ2_01682	0	0	NA	NA
KPNJ2_01683	NA	NA	NA	NA
KPNJ2_01684	1868.09	1856.64	0.008871	0.0088687
KPNJ2_01685	18.0395	37.7303	-1.0646	0.0027158
KPNJ2_01686	108.237	157.209	-0.53849	0.00017134
KPNJ2_01687	26.0571	40.8744	-0.64952	0.02848
KPNJ2_01688	NA	NA	NA	NA
KPNJ2_01689	13.0286	17.293	-0.40851	0.30408
KPNJ2_01690	45.0988	25.1535	0.84233	0.04334
KPNJ2_01691	2.00439	3.14419	-0.64952	0.54348
KPNJ2_01692	324.712	480.275	-0.5647	1.0843e-11
KPNJ2_01693	NA	NA	NA	NA
KPNJ2_01694	109.239	153.279	-0.48867	0.0005305
KPNJ2_01695	73.1604	73.1024	0.0011438	0.58195
KPNJ2_01696	28.0615	25.9396	0.11344	0.96144
KPNJ2_01697	33.0725	43.2326	-0.38649	0.11763
KPNJ2_01698	18.0395	19.6512	-0.12345	0.58612
KPNJ2_01699	15.0329	7.86047	0.93544	0.19417
KPNJ2_01700	6.01318	13.3628	-1.152	0.059316
KPNJ2_01701	36.0791	50.307	-0.4796	0.050114
KPNJ2_01702	63.1384	124.195	-0.97602	3.1324e-07
KPNJ2_01703	56.123	62.8838	-0.1641	0.26238
KPNJ2_01704	31.0681	27.5116	0.17539	0.90928
KPNJ2_01705	47.1032	38.5163	0.29036	0.61322
KPNJ2_01706	768.685	337.214	1.1887	1.4164e-31
KPNJ2_01707	22.0483	35.3721	-0.68194	0.034821
KPNJ2_01708	17.0373	21.2233	-0.31695	0.33658
KPNJ2_01709	9.01977	10.2186	-0.18004	0.63495
KPNJ2_01710	21.0461	17.293	0.28336	0.74646
KPNJ2_01711	9.01977	32.2279	-1.8371	6.6592e-05
KPNJ2_01712	101.222	110.833	-0.13086	0.1839
KPNJ2_01713	210.461	77.0326	1.45	3.0679e-13
KPNJ2_01714	13.0286	61.3117	-2.2345	6.798e-10
KPNJ2_01715	54.1186	145.419	-1.426	6.09e-13
KPNJ2_01716	47.1032	70.7442	-0.58679	0.0073682
KPNJ2_01717	61.134	102.186	-0.74115	0.00013971
KPNJ2_01718	32.0703	29.8698	0.10255	0.93505
KPNJ2_01719	2.00439	3.14419	-0.64952	0.54348
KPNJ2_01720	9.01977	11.0047	-0.28695	0.51625
KPNJ2_01721	74.1626	127.34	-0.77992	1.0306e-05
KPNJ2_01722	14.0308	20.4372	-0.54261	0.17314
KPNJ2_01723	16.0351	44.0186	-1.4569	5.8885e-05
KPNJ2_01724	24.0527	54.2372	-1.1731	0.00011928
KPNJ2_01725	100.22	260.968	-1.3807	3.836e-21
KPNJ2_01726	5.01098	8.64652	-0.78703	0.24735
KPNJ2_01727	37.0813	157.995	-2.0911	1.4277e-21
KPNJ2_01728	448.984	222.451	1.0132	1.598e-14
KPNJ2_01729	315.692	260.968	0.27465	0.23728
KPNJ2_01730	7.01538	7.07442	-0.012092	0.8508
KPNJ2_01731	84.1845	75.4605	0.15783	0.91141
KPNJ2_01732	172.378	290.837	-0.75464	7.521e-11
KPNJ2_01733	22.0483	48.7349	-1.1443	0.00033759
KPNJ2_01734	39.0857	8.64652	2.1764	1.7251e-05
KPNJ2_01735	148.325	50.307	1.5599	7.6917e-11
KPNJ2_01736	29.0637	11.0047	1.4011	0.0085123
KPNJ2_01737	21.0461	7.07442	1.5729	0.013606
KPNJ2_01738	7.01538	18.8651	-1.4271	0.0094869
KPNJ2_01739	2.00439	1.57209	0.35048	0.88671
KPNJ2_01740	72.1582	113.977	-0.65951	0.00021693
KPNJ2_01741	16.0351	16.507	-0.041839	0.73033
KPNJ2_01742	12.0264	16.507	-0.45688	0.27804
KPNJ2_01743	92.2021	40.8744	1.1736	6.3179e-05
KPNJ2_01744	NA	NA	NA	NA
KPNJ2_01745	2.00439	4.71628	-1.2345	0.23985
KPNJ2_01746	54.1186	40.8744	0.40493	0.35941
KPNJ2_01747	NA	NA	NA	NA
KPNJ2_01748	23.0505	26.7256	-0.21342	0.39814
KPNJ2_01749	32.0703	44.0186	-0.45688	0.076494
KPNJ2_01750	3.00659	3.14419	-0.064559	0.8655
KPNJ2_01751	40.0879	47.1628	-0.23448	0.23544
KPNJ2_01752	63.1384	61.3117	0.042356	0.72755
KPNJ2_01753	7179.74	14489.2	-1.013	0
KPNJ2_01754	263.578	154.851	0.76735	9.5997e-06
KPNJ2_01755	15.0329	11.7907	0.35048	0.69641
KPNJ2_01756	99.2175	113.191	-0.19009	0.10348
KPNJ2_01757	142.312	202.014	-0.5054	4.6383e-05
KPNJ2_01758	276.606	101.4	1.4478	6.9304e-17
KPNJ2_01759	293.644	58.1675	2.3358	4.683e-35
KPNJ2_01760	163.358	58.1675	1.4898	4.9623e-11
KPNJ2_01761	85.1867	25.9396	1.7155	1.0226e-07
KPNJ2_01762	35.0769	70.7442	-1.0121	7.4513e-05
KPNJ2_01763	132.29	131.27	0.011168	0.49485
KPNJ2_01764	29.0637	17.293	0.74903	0.15222
KPNJ2_01765	38.0835	26.7256	0.51094	0.29442
KPNJ2_01766	172.378	139.13	0.30914	0.2808
KPNJ2_01767	295.648	521.935	-0.81999	2.0708e-20
KPNJ2_01768	12.0264	8.64652	0.47601	0.59054
KPNJ2_01769	1.0022	24.3675	-4.6037	2.4297e-07
KPNJ2_01770	24.0527	24.3675	-0.018756	0.71528
KPNJ2_01771	7.01538	29.0837	-2.0516	5.1682e-05
KPNJ2_01772	21.0461	35.3721	-0.74906	0.023949
KPNJ2_01773	17.0373	18.0791	-0.085621	0.65419
KPNJ2_01774	91.1999	278.261	-1.6093	4.2181e-27
KPNJ2_01775	21.0461	10.2186	1.0424	0.087486
KPNJ2_01776	12.0264	3.93024	1.6135	0.056857
KPNJ2_01777	799.753	1174.35	-0.55424	9.8372e-26
KPNJ2_01778	11.0242	7.86047	0.48798	0.59473
KPNJ2_01779	27.0593	59.7396	-1.1426	7.3527e-05
KPNJ2_01780	13.0286	33.014	-1.3414	0.00099674
KPNJ2_01781	90.1977	80.1768	0.16991	0.86538
KPNJ2_01782	11.0242	7.07442	0.63998	0.4595
KPNJ2_01783	111.244	5.50233	4.3375	1.0986e-24
KPNJ2_01784	190.417	16.507	3.528	1.1103e-35
KPNJ2_01785	82.1801	10.2186	3.0076	3.1961e-14
KPNJ2_01786	37.0813	7.86047	2.238	1.9861e-05
KPNJ2_01787	18.0395	40.0884	-1.152	0.0010892
KPNJ2_01788	9.01977	6.28838	0.5204	0.60157
KPNJ2_01789	4.00879	7.07442	-0.81945	0.2814
KPNJ2_01790	6.01318	5.50233	0.12809	0.99593
KPNJ2_01791	6.01318	3.93024	0.61351	0.60294
KPNJ2_01792	15.0329	9.43256	0.67241	0.36083
KPNJ2_01793	8.01757	2.35814	1.7655	0.094928
KPNJ2_01794	102.224	223.237	-1.1268	3.1875e-14
KPNJ2_01795	13.0286	29.0837	-1.1585	0.0052201
KPNJ2_01796	58.1274	25.1535	1.2085	0.0011023
KPNJ2_01797	10.022	19.6512	-0.97145	0.042571
KPNJ2_01798	33.0725	36.9442	-0.15972	0.39699
KPNJ2_01799	27.0593	47.9489	-0.82537	0.0048177
KPNJ2_01800	18.0395	43.2326	-1.261	0.00030506
KPNJ2_01801	51.112	87.2512	-0.77151	0.00029172
KPNJ2_01802	11.0242	12.5768	-0.19009	0.58733
KPNJ2_01803	1.0022	0	NA	NA
KPNJ2_01804	NA	NA	NA	NA
KPNJ2_01805	1.0022	0	NA	NA
KPNJ2_01806	0	3.14419	NA	NA
KPNJ2_01807	5.01098	6.28838	-0.32759	0.59301
KPNJ2_01808	2.00439	6.28838	-1.6495	0.099659
KPNJ2_01809	31.0681	47.9489	-0.62606	0.020843
KPNJ2_01810	17.0373	16.507	0.045624	0.86162
KPNJ2_01811	63.1384	150.135	-1.2497	2.2637e-11
KPNJ2_01812	145.319	255.465	-0.81391	1.1773e-10
KPNJ2_01813	182.4	144.633	0.33471	0.2061
KPNJ2_01814	277.608	414.247	-0.57744	1.4412e-10
KPNJ2_01815	45.0988	66.814	-0.56706	0.011039
KPNJ2_01816	NA	NA	NA	NA
KPNJ2_01817	40.0879	32.2279	0.31485	0.5917
KPNJ2_01818	NA	NA	NA	NA
KPNJ2_01819	14.0308	15.7209	-0.1641	0.57522
KPNJ2_01820	NA	NA	NA	NA
KPNJ2_01821	NA	NA	NA	NA
KPNJ2_01822	NA	NA	NA	NA
KPNJ2_01823	NA	NA	NA	NA
KPNJ2_01824	NA	NA	NA	NA
KPNJ2_01825	NA	NA	NA	NA
KPNJ2_01826	811.779	917.317	-0.17633	8.6006e-06
KPNJ2_01827	NA	NA	NA	NA
KPNJ2_01828	88.1933	77.0326	0.1952	0.77985
KPNJ2_01829	70.1538	55.0233	0.35048	0.39929
KPNJ2_01830	84.1845	66.0279	0.35048	0.35582
KPNJ2_01831	74.1626	116.335	-0.64952	0.0002192
KPNJ2_01832	100.22	104.544	-0.060948	0.33735
KPNJ2_01833	NA	NA	NA	NA
KPNJ2_01834	NA	NA	NA	NA
KPNJ2_01835	NA	NA	NA	NA
KPNJ2_01836	NA	NA	NA	NA
KPNJ2_01837	NA	NA	NA	NA
KPNJ2_01838	NA	NA	NA	NA
KPNJ2_01839	NA	NA	NA	NA
KPNJ2_01840	NA	NA	NA	NA
KPNJ2_01841	NA	NA	NA	NA
KPNJ2_01842	NA	NA	NA	NA
KPNJ2_01843	112.246	139.916	-0.3179	0.013425
KPNJ2_01844	23.0505	30.6558	-0.41136	0.16917
KPNJ2_01845	11.0242	22.0093	-0.99745	0.028758
KPNJ2_01846	27.0593	55.0233	-1.0239	0.00042754
KPNJ2_01847	33.0725	41.6605	-0.33305	0.16431
KPNJ2_01848	14.0308	22.0093	-0.64952	0.10795
KPNJ2_01849	16.0351	15.7209	0.02855	0.83916
KPNJ2_01850	NA	NA	NA	NA
KPNJ2_01851	NA	NA	NA	NA
KPNJ2_01852	NA	NA	NA	NA
KPNJ2_01853	8.01757	18.8651	-1.2345	0.018736
KPNJ2_01854	14.0308	14.1488	-0.012092	0.79023
KPNJ2_01855	27.0593	26.7256	0.017903	0.77088
KPNJ2_01856	16.0351	20.4372	-0.34996	0.31418
KPNJ2_01857	21.0461	40.8744	-0.95764	0.0037912
KPNJ2_01858	3.00659	7.07442	-1.2345	0.15
KPNJ2_01859	2.00439	5.50233	-1.4569	0.15552
KPNJ2_01860	4.00879	7.86047	-0.97145	0.19965
KPNJ2_01861	0	2.35814	NA	NA
KPNJ2_01862	NA	NA	NA	NA
KPNJ2_01863	560.228	1208.94	-1.1097	2.01e-68
KPNJ2_01864	152.334	168.214	-0.14306	0.087386
KPNJ2_01865	161.354	370.228	-1.1982	1.9333e-24
KPNJ2_01866	26.0571	51.8791	-0.99348	0.0008142
KPNJ2_01867	412.905	579.317	-0.48854	1.628e-11
KPNJ2_01868	3.00659	0	1.9354	0.27296
KPNJ2_01869	NA	NA	NA	NA
KPNJ2_01870	69.1516	66.0279	0.066685	0.79102
KPNJ2_01871	40.0879	35.3721	0.18055	0.88483
KPNJ2_01872	NA	NA	NA	NA
KPNJ2_01873	227.499	142.275	0.67718	0.00033899
KPNJ2_01874	118.259	89.6094	0.40023	0.18268
KPNJ2_01875	708.553	933.038	-0.39706	1.2934e-13
KPNJ2_01876	37.0813	85.6791	-1.2083	7.9711e-07
KPNJ2_01877	62.1362	56.5954	0.13475	0.99298
KPNJ2_01878	19.0417	16.507	0.20609	0.8791
KPNJ2_01879	24.0527	27.5116	-0.19384	0.41709
KPNJ2_01880	15.0329	18.8651	-0.32759	0.35458
KPNJ2_01881	40.0879	25.9396	0.62801	0.16755
KPNJ2_01882	8.01757	5.50233	0.54312	0.60372
KPNJ2_01883	17.0373	25.9396	-0.60645	0.096648
KPNJ2_01884	38.0835	18.8651	1.0134	0.025298
KPNJ2_01885	83.1823	46.3768	0.84287	0.006036
KPNJ2_01886	NA	NA	NA	NA
KPNJ2_01887	4.00879	15.7209	-1.9714	0.0036501
KPNJ2_01888	25.0549	56.5954	-1.1756	8.2782e-05
KPNJ2_01889	8.01757	3.14419	1.3505	0.18076
KPNJ2_01890	1.0022	1.57209	-0.64952	0.66748
KPNJ2_01891	191.42	149.349	0.35805	0.15019
KPNJ2_01892	87.1911	49.521	0.81614	0.006568
KPNJ2_01893	15.0329	16.507	-0.13495	0.60279
KPNJ2_01894	NA	NA	NA	NA
KPNJ2_01895	NA	NA	NA	NA
KPNJ2_01896	NA	NA	NA	NA
KPNJ2_01897	NA	NA	NA	NA
KPNJ2_01898	NA	NA	NA	NA
KPNJ2_01899	NA	NA	NA	NA
KPNJ2_01900	NA	NA	NA	NA
KPNJ2_01901	NA	NA	NA	NA
KPNJ2_01902	NA	NA	NA	NA
KPNJ2_01903	NA	NA	NA	NA
KPNJ2_01904	NA	NA	NA	NA
KPNJ2_01905	NA	NA	NA	NA
KPNJ2_01906	NA	NA	NA	NA
KPNJ2_01907	NA	NA	NA	NA
KPNJ2_01908	NA	NA	NA	NA
KPNJ2_01909	NA	NA	NA	NA
KPNJ2_01910	NA	NA	NA	NA
KPNJ2_01911	NA	NA	NA	NA
KPNJ2_01912	NA	NA	NA	NA
KPNJ2_01913	NA	NA	NA	NA
KPNJ2_01914	NA	NA	NA	NA
KPNJ2_01915	NA	NA	NA	NA
KPNJ2_01916	NA	NA	NA	NA
KPNJ2_01917	NA	NA	NA	NA
KPNJ2_01918	NA	NA	NA	NA
KPNJ2_01919	NA	NA	NA	NA
KPNJ2_01920	NA	NA	NA	NA
KPNJ2_01921	NA	NA	NA	NA
KPNJ2_01922	NA	NA	NA	NA
KPNJ2_01923	NA	NA	NA	NA
KPNJ2_01924	NA	NA	NA	NA
KPNJ2_01925	NA	NA	NA	NA
KPNJ2_01926	NA	NA	NA	NA
KPNJ2_01927	NA	NA	NA	NA
KPNJ2_01928	39.0857	29.0837	0.42643	0.40249
KPNJ2_01929	112.246	268.042	-1.2558	3.0585e-19
KPNJ2_01930	4.00879	24.3675	-2.6037	2.4618e-05
KPNJ2_01931	57.1252	88.8233	-0.63681	0.0014534
KPNJ2_01932	15.0329	1.57209	3.2574	0.00072801
KPNJ2_01933	29.0637	33.8	-0.21781	0.33629
KPNJ2_01934	12.0264	18.0791	-0.58812	0.17483
KPNJ2_01935	14.0308	31.4419	-1.1641	0.0035699
KPNJ2_01936	NA	NA	NA	NA
KPNJ2_01937	12.0264	10.2186	0.235	0.86698
KPNJ2_01938	10.022	17.293	-0.78703	0.10185
KPNJ2_01939	265.582	256.251	0.051598	0.52202
KPNJ2_01940	3.00659	2.35814	0.35048	0.86148
KPNJ2_01941	NA	NA	NA	NA
KPNJ2_01942	3.00659	2.35814	0.35048	0.86148
KPNJ2_01943	NA	NA	NA	NA
KPNJ2_01944	143.314	137.558	0.059138	0.67021
KPNJ2_01945	7.01538	11.0047	-0.64952	0.25569
KPNJ2_01946	NA	NA	NA	NA
KPNJ2_01947	15.0329	24.3675	-0.69683	0.07523
KPNJ2_01948	237.521	157.209	0.59537	0.0015988
KPNJ2_01949	44.0967	55.0233	-0.31937	0.11995
KPNJ2_01950	6.01318	3.93024	0.61351	0.60294
KPNJ2_01951	504.105	553.377	-0.13454	0.0026174
KPNJ2_01952	278.611	191.795	0.53868	0.0024505
KPNJ2_01953	21.0461	15.7209	0.42087	0.54632
KPNJ2_01954	NA	NA	NA	NA
KPNJ2_01955	291.639	306.558	-0.071977	0.083011
KPNJ2_01956	28.0615	34.5861	-0.3016	0.23484
KPNJ2_01957	0	2.35814	NA	NA
KPNJ2_01958	147.323	131.27	0.16645	0.844
KPNJ2_01959	1.0022	0	0.35048	0.91976
KPNJ2_01960	470.03	441.758	0.089496	0.65312
KPNJ2_01961	102.224	201.228	-0.9771	7.1966e-11
KPNJ2_01962	21.0461	47.1628	-1.1641	0.00035868
KPNJ2_01963	53.1164	57.3814	-0.11143	0.37426
KPNJ2_01964	188.413	126.554	0.57415	0.0071024
KPNJ2_01965	76.1669	76.2466	-0.0015072	0.56641
KPNJ2_01966	1.0022	0	0.35048	0.91976
KPNJ2_01967	24.0527	27.5116	-0.19384	0.41709
KPNJ2_01968	299.657	326.21	-0.12249	0.02706
KPNJ2_01969	282.619	249.963	0.17715	0.72062
KPNJ2_01970	39.0857	25.1535	0.63588	0.16682
KPNJ2_01971	NA	NA	NA	NA
KPNJ2_01972	20.0439	55.0233	-1.4569	7.075e-06
KPNJ2_01973	30.0659	34.5861	-0.20206	0.35162
KPNJ2_01974	57.1252	80.1768	-0.48906	0.012167
KPNJ2_01975	6.01318	15.7209	-1.3865	0.020202
KPNJ2_01976	97.2131	99.828	-0.038294	0.406
KPNJ2_01977	1.0022	0	NA	NA
KPNJ2_01978	43.0945	48.7349	-0.17745	0.30361
KPNJ2_01979	9.01977	6.28838	0.5204	0.60157
KPNJ2_01980	6.01318	13.3628	-1.152	0.059316
KPNJ2_01981	8.01757	11.0047	-0.45688	0.37579
KPNJ2_01982	10.022	6.28838	0.67241	0.45561
KPNJ2_01983	35.0769	51.0931	-0.54261	0.031252
KPNJ2_01984	3.00659	1.57209	0.93544	0.56149
KPNJ2_01985	NA	NA	NA	NA
KPNJ2_01986	10.022	20.4372	-1.028	0.03133
KPNJ2_01987	19.0417	18.0791	0.074844	0.9032
KPNJ2_01988	588.289	1791.4	-1.6065	1.5833e-164
KPNJ2_01989	197.433	500.712	-1.3426	1.141e-37
KPNJ2_01990	246.54	525.079	-1.0907	5.2972e-30
KPNJ2_01991	12.0264	3.93024	1.6135	0.056857
KPNJ2_01992	4.00879	3.93024	0.02855	0.91917
KPNJ2_01993	8.01757	15.7209	-0.97145	0.069708
KPNJ2_01994	48.1054	106.116	-1.1414	1.2906e-07
KPNJ2_01995	35.0769	45.5907	-0.37822	0.11329
KPNJ2_01996	293.644	887.447	-1.5956	9.5206e-82
KPNJ2_01997	123.27	122.623	0.0075904	0.49726
KPNJ2_01998	61.134	59.7396	0.033288	0.70549
KPNJ2_01999	105.231	152.493	-0.53519	0.0002287
[truncated: 4,141 more rows]

## Sheet: Kp_LvfvsKp_C.Differential_analy
Gene_id	readcount_Kp_Lvf	readcount_Kp_C	log2.Fold_change.	pvalue
KPNJ2_00001	119.391	99.7053	0.25995	0.018125
KPNJ2_00002	95.8073	104.117	-0.12	0.69102
KPNJ2_00003	27.2682	14.1176	0.94973	0.01237
KPNJ2_00004	368.489	638.819	-0.79379	1.4691e-10
KPNJ2_00005	375.122	382.939	-0.029753	0.10169
KPNJ2_00006	22.8463	12.3529	0.88712	0.028621
KPNJ2_00007	5.89583	9.70582	-0.71916	0.48437
KPNJ2_00008	NA	NA	NA	NA
KPNJ2_00009	NA	NA	NA	NA
KPNJ2_00010	NA	NA	NA	NA
KPNJ2_00011	5.89583	2.64704	1.1553	0.18586
KPNJ2_00012	4.42187	9.70582	-1.1342	0.24117
KPNJ2_00013	59.6953	59.1173	0.014037	0.41593
KPNJ2_00014	61.9062	69.7054	-0.17119	0.90548
KPNJ2_00015	NA	NA	NA	NA
KPNJ2_00016	NA	NA	NA	NA
KPNJ2_00017	107.599	77.6466	0.47067	0.0016241
KPNJ2_00018	2053.22	2117.63	-0.044563	0.00044794
KPNJ2_00019	40.5338	43.235	-0.093074	0.73174
KPNJ2_00020	19.8984	22.941	-0.20528	0.99234
KPNJ2_00021	14.7396	14.9999	-0.025258	0.73941
KPNJ2_00022	22.8463	18.5293	0.30216	0.26268
KPNJ2_00023	3.68489	1.76469	1.0622	0.32221
KPNJ2_00024	18.4245	22.941	-0.31631	0.79759
KPNJ2_00025	19.8984	34.4115	-0.79024	0.13913
KPNJ2_00026	12.5286	9.70582	0.36831	0.35351
KPNJ2_00027	22.1094	30.8822	-0.48212	0.48076
KPNJ2_00028	588.109	622.055	-0.080958	0.14714
KPNJ2_00029	11.0547	19.4116	-0.81226	0.25097
KPNJ2_00030	28.0052	34.4115	-0.2972	0.79262
KPNJ2_00031	NA	NA	NA	NA
KPNJ2_00032	NA	NA	NA	NA
KPNJ2_00033	30.9531	32.6469	-0.076859	0.73115
KPNJ2_00034	154.029	179.117	-0.2177	0.91609
KPNJ2_00035	22.8463	17.6469	0.37254	0.20721
KPNJ2_00036	8.84375	14.1176	-0.67476	0.43712
KPNJ2_00037	8.84375	14.1176	-0.67476	0.43712
KPNJ2_00038	6.63281	8.82347	-0.41173	0.77491
KPNJ2_00039	7.36979	12.3529	-0.74515	0.4095
KPNJ2_00040	16.9505	23.8234	-0.49105	0.5235
KPNJ2_00041	0	0	-0.25972	0.97937
KPNJ2_00042	NA	NA	NA	NA
KPNJ2_00043	NA	NA	NA	NA
KPNJ2_00044	13.2656	23.8234	-0.84469	0.18295
KPNJ2_00045	6.63281	0	3.7296	0.0092418
KPNJ2_00046	8.10677	4.41174	0.87778	0.19544
KPNJ2_00047	19.1615	22.0587	-0.20314	0.99628
KPNJ2_00048	2.21094	2.64704	-0.25972	0.96428
KPNJ2_00049	5.89583	4.41174	0.41835	0.49245
KPNJ2_00050	2.21094	1.76469	0.32524	0.71663
KPNJ2_00051	0	0	-0.25972	0.97937
KPNJ2_00052	NA	NA	NA	NA
KPNJ2_00053	NA	NA	NA	NA
KPNJ2_00054	0	0	NA	NA
KPNJ2_00055	13.2656	5.29408	1.3252	0.030142
KPNJ2_00056	4.42187	5.29408	-0.25972	0.94949
KPNJ2_00057	NA	NA	NA	NA
KPNJ2_00058	84.0156	143.823	-0.77556	0.003116
KPNJ2_00059	12.5286	7.94113	0.65781	0.18316
KPNJ2_00060	37.5859	18.5293	1.0204	0.0020759
KPNJ2_00061	67.0651	42.3527	0.66311	0.0019624
KPNJ2_00062	7.36979	5.29408	0.47724	0.40548
KPNJ2_00063	6.63281	4.41174	0.58827	0.36765
KPNJ2_00064	2.94792	4.41174	-0.58165	0.72282
KPNJ2_00065	3.68489	6.17643	-0.74515	0.55976
KPNJ2_00066	2.94792	7.94113	-1.4296	0.18478
KPNJ2_00067	22.1094	26.4704	-0.25972	0.88737
KPNJ2_00068	NA	NA	NA	NA
KPNJ2_00069	9.58073	17.6469	-0.88121	0.22875
KPNJ2_00070	11.0547	16.7646	-0.60076	0.46923
KPNJ2_00071	2.21094	5.29408	-1.2597	0.33658
KPNJ2_00072	14.7396	15.8823	-0.10772	0.85783
KPNJ2_00073	11.0547	21.1763	-0.9378	0.1573
KPNJ2_00074	0	1.76469	NA	NA
KPNJ2_00075	NA	NA	NA	NA
KPNJ2_00076	NA	NA	NA	NA
KPNJ2_00077	51.5885	59.9996	-0.2179	0.95079
KPNJ2_00078	NA	NA	NA	NA
KPNJ2_00079	109.073	3451.74	-4.984	0
KPNJ2_00080	30.9531	69.7054	-1.1712	0.0011757
KPNJ2_00081	4.42187	9.70582	-1.1342	0.24117
KPNJ2_00082	11.0547	12.3529	-0.16019	0.94536
KPNJ2_00083	8.10677	5.29408	0.61475	0.30553
KPNJ2_00084	6.63281	5.29408	0.32524	0.52956
KPNJ2_00085	46.4297	42.3527	0.13259	0.27559
KPNJ2_00086	34.638	43.235	-0.31984	0.71685
KPNJ2_00087	26.5312	31.7645	-0.25972	0.8767
KPNJ2_00088	18.4245	15.8823	0.21421	0.39934
KPNJ2_00089	8.10677	11.4705	-0.50073	0.6479
KPNJ2_00090	47.1666	41.4703	0.18569	0.20691
KPNJ2_00091	44.9557	28.2351	0.67101	0.010638
KPNJ2_00092	2.21094	2.64704	-0.25972	0.96428
KPNJ2_00093	5.89583	8.82347	-0.58165	0.61594
KPNJ2_00094	5.15885	10.5882	-1.0373	0.26456
KPNJ2_00095	5.89583	6.17643	-0.067078	0.87171
KPNJ2_00096	19.8984	14.1176	0.49516	0.1619
KPNJ2_00097	10.3177	7.94113	0.37771	0.39285
KPNJ2_00098	8.10677	6.17643	0.39235	0.43857
KPNJ2_00099	4.42187	7.05878	-0.67476	0.58268
KPNJ2_00100	70.013	149.999	-1.0993	8.109e-06
KPNJ2_00101	8.10677	7.94113	0.029783	0.74832
KPNJ2_00102	1.47396	0	NA	NA
KPNJ2_00103	120.128	117.352	0.033722	0.20934
KPNJ2_00104	224.779	233.822	-0.056907	0.28414
KPNJ2_00105	120.865	102.352	0.23985	0.022497
KPNJ2_00106	421.552	483.526	-0.19788	0.97373
KPNJ2_00107	13.2656	12.3529	0.10285	0.59365
KPNJ2_00108	14.0026	14.9999	-0.099259	0.84919
KPNJ2_00109	53.7995	60.882	-0.17842	0.93308
KPNJ2_00110	NA	NA	NA	NA
KPNJ2_00111	19.8984	10.5882	0.9102	0.037747
KPNJ2_00112	145.185	254.116	-0.8076	3.6977e-05
KPNJ2_00113	17.6875	13.2352	0.41835	0.23447
KPNJ2_00114	11.7917	14.1176	-0.25972	0.91762
KPNJ2_00115	33.164	24.7057	0.42477	0.10037
KPNJ2_00116	6.63281	4.41174	0.58827	0.36765
KPNJ2_00117	142.237	131.47	0.11356	0.070998
KPNJ2_00118	60.4323	44.9997	0.4254	0.026419
KPNJ2_00119	221.094	145.587	0.60277	1.2644e-07
KPNJ2_00120	5.89583	5.29408	0.15531	0.67936
KPNJ2_00121	9.58073	5.29408	0.85575	0.16637
KPNJ2_00122	40.5338	74.1172	-0.87068	0.014978
KPNJ2_00123	5.15885	9.70582	-0.9118	0.35351
KPNJ2_00124	1.47396	5.29408	-1.8447	0.17763
KPNJ2_00125	96.5442	72.3525	0.41615	0.0056233
KPNJ2_00126	1.47396	0	NA	NA
KPNJ2_00127	NA	NA	NA	NA
KPNJ2_00128	NA	NA	NA	NA
KPNJ2_00129	NA	NA	NA	NA
KPNJ2_00130	3.68489	1.76469	1.0622	0.32221
KPNJ2_00131	39.7969	36.1762	0.13761	0.30598
KPNJ2_00132	13.2656	7.05878	0.9102	0.089822
KPNJ2_00133	12.5286	6.17643	1.0204	0.075448
KPNJ2_00134	NA	NA	NA	NA
KPNJ2_00135	16.9505	12.3529	0.45648	0.21967
KPNJ2_00136	26.5312	33.5292	-0.33773	0.71413
KPNJ2_00137	94.3333	94.4112	-0.0011905	0.34071
KPNJ2_00138	232.885	226.763	0.038433	0.074804
KPNJ2_00139	10.3177	11.4705	-0.15281	0.93777
KPNJ2_00140	44.2187	50.2938	-0.18572	0.95883
KPNJ2_00141	50.8515	23.8234	1.0939	0.00017747
KPNJ2_00142	35.375	42.3527	-0.25972	0.85781
KPNJ2_00143	58.2213	71.4701	-0.29579	0.70881
KPNJ2_00144	19.1615	9.70582	0.98128	0.032145
KPNJ2_00145	11.0547	9.70582	0.18774	0.5392
KPNJ2_00146	14.7396	20.294	-0.46136	0.59524
KPNJ2_00147	21.3724	14.9999	0.51079	0.13938
KPNJ2_00148	81.0677	82.9407	-0.032953	0.45509
KPNJ2_00149	107.599	59.9996	0.84264	4.4104e-06
KPNJ2_00150	31.6901	44.1174	-0.47731	0.40709
KPNJ2_00151	16.2135	14.9999	0.11225	0.54377
KPNJ2_00152	21.3724	27.3528	-0.35594	0.70858
KPNJ2_00153	145.185	109.411	0.40813	0.00079013
KPNJ2_00154	482.721	355.586	0.44099	1.4153e-10
KPNJ2_00155	173.19	144.705	0.25924	0.0044809
KPNJ2_00156	217.409	202.94	0.099358	0.032623
KPNJ2_00157	192.351	140.293	0.4553	3.6524e-05
KPNJ2_00158	30.2161	18.5293	0.70551	0.030463
KPNJ2_00159	187.193	117.352	0.67368	1.7306e-07
KPNJ2_00160	146.659	185.293	-0.33734	0.39042
KPNJ2_00161	0	0	NA	NA
KPNJ2_00162	43.4818	38.8233	0.16349	0.25153
KPNJ2_00163	83.2786	65.2937	0.351	0.019999
KPNJ2_00164	227.726	178.234	0.35353	0.00011195
KPNJ2_00165	170.242	132.352	0.36321	0.00069218
KPNJ2_00166	100.229	80.2936	0.31994	0.015452
KPNJ2_00167	11.7917	7.94113	0.57035	0.23898
KPNJ2_00168	2.21094	0	NA	NA
KPNJ2_00169	0	1.76469	NA	NA
KPNJ2_00170	13.2656	5.29408	1.3252	0.030142
KPNJ2_00171	0	0	NA	NA
KPNJ2_00172	212.987	234.704	-0.14008	0.65461
KPNJ2_00173	0	0	-0.25972	0.97937
KPNJ2_00174	2351.7	3616.74	-0.62099	7.556e-29
KPNJ2_00175	39.7969	31.7645	0.32524	0.12357
KPNJ2_00176	100.966	86.47	0.2236	0.043971
KPNJ2_00177	126.76	99.7053	0.34636	0.0043945
KPNJ2_00178	78.8567	29.9998	1.3943	4.7637e-08
KPNJ2_00179	162.872	49.4115	1.7208	4.1452e-19
KPNJ2_00180	56.0104	33.5292	0.74028	0.0023585
KPNJ2_00181	91.3854	94.4112	-0.046994	0.46625
KPNJ2_00182	92.8593	122.646	-0.40138	0.30979
KPNJ2_00183	56.0104	56.4702	-0.011796	0.48614
KPNJ2_00184	27.2682	18.5293	0.55741	0.077628
KPNJ2_00185	25.7943	21.1763	0.2846	0.24927
KPNJ2_00186	422.289	670.584	-0.66719	1.3042e-07
KPNJ2_00187	55.2734	44.9997	0.29667	0.08455
KPNJ2_00188	9.58073	6.17643	0.63336	0.2561
KPNJ2_00189	5.15885	1.76469	1.5476	0.13607
KPNJ2_00190	13.2656	7.94113	0.74028	0.1389
KPNJ2_00191	NA	NA	NA	NA
KPNJ2_00192	415.656	315.88	0.39601	2.4303e-08
KPNJ2_00193	68.539	58.2349	0.23504	0.088946
KPNJ2_00194	1.47396	0	0.74028	0.62181
KPNJ2_00195	8.10677	4.41174	0.87778	0.19544
KPNJ2_00196	11.0547	15.8823	-0.52276	0.56551
KPNJ2_00197	189.404	360.88	-0.93006	7.2431e-09
KPNJ2_00198	28.0052	37.0586	-0.40411	0.57165
KPNJ2_00199	106.862	157.94	-0.56363	0.042541
KPNJ2_00200	25.0573	37.9409	-0.59853	0.27876
KPNJ2_00201	32.4271	46.7644	-0.52821	0.31639
KPNJ2_00202	151.081	145.587	0.053434	0.12829
KPNJ2_00203	NA	NA	NA	NA
KPNJ2_00204	5.15885	7.94113	-0.62229	0.60098
KPNJ2_00205	7.36979	8.82347	-0.25972	0.93483
KPNJ2_00206	NA	NA	NA	NA
KPNJ2_00207	392.81	384.703	0.030084	0.02531
KPNJ2_00208	152.555	142.058	0.10285	0.070375
KPNJ2_00209	213.724	153.528	0.47724	7.4569e-06
KPNJ2_00210	305.846	275.292	0.15184	0.0031754
KPNJ2_00211	131.919	194.999	-0.56381	0.024153
KPNJ2_00212	13.2656	10.5882	0.32524	0.37396
KPNJ2_00213	4.42187	5.29408	-0.25972	0.94949
KPNJ2_00214	33.164	32.6469	0.022676	0.52885
KPNJ2_00215	83.2786	93.5288	-0.16747	0.87698
KPNJ2_00216	136.341	108.529	0.32914	0.0041088
KPNJ2_00217	292.581	140.293	1.0604	1.2314e-18
KPNJ2_00218	2.21094	0	NA	NA
KPNJ2_00219	39.7969	52.0585	-0.38748	0.53707
KPNJ2_00220	13.2656	26.4704	-0.99669	0.090993
KPNJ2_00221	NA	NA	NA	NA
KPNJ2_00222	NA	NA	NA	NA
KPNJ2_00223	3.68489	7.05878	-0.9378	0.41422
KPNJ2_00224	443.661	209.999	1.0791	4.9474e-28
KPNJ2_00225	32.4271	22.0587	0.55585	0.054747
KPNJ2_00226	26.5312	15.8823	0.74028	0.036359
KPNJ2_00227	49.3776	24.7057	0.99901	0.0005007
KPNJ2_00228	58.2213	35.2939	0.72213	0.0022871
KPNJ2_00229	NA	NA	NA	NA
KPNJ2_00230	39.7969	23.8234	0.74028	0.010369
KPNJ2_00231	8.10677	2.64704	1.6147	0.055135
KPNJ2_00232	5.15885	8.82347	-0.7743	0.46497
KPNJ2_00233	10.3177	16.7646	-0.7003	0.37427
KPNJ2_00234	70.013	76.7642	-0.13281	0.77435
KPNJ2_00235	98.0182	91.7641	0.095119	0.15695
KPNJ2_00236	203.406	200.293	0.022252	0.11949
KPNJ2_00237	179.823	144.705	0.31346	0.0013415
KPNJ2_00238	0	0	NA	NA
KPNJ2_00239	231.411	142.94	0.69505	3.0148e-09
KPNJ2_00240	574.844	291.175	0.98128	8.1515e-32
KPNJ2_00241	667.703	352.939	0.91979	8.1356e-34
KPNJ2_00242	1070.83	731.466	0.54987	5.4952e-28
KPNJ2_00243	837.945	699.701	0.26012	3.7406e-10
KPNJ2_00244	187.193	167.646	0.15911	0.018649
KPNJ2_00245	687.601	589.408	0.22231	1.5767e-07
KPNJ2_00246	1.47396	3.52939	-1.2597	0.43269
KPNJ2_00247	179.086	200.293	-0.16146	0.78921
KPNJ2_00248	112.021	82.9407	0.43362	0.0022294
KPNJ2_00249	142.237	212.646	-0.58016	0.014142
KPNJ2_00250	84.0156	118.235	-0.49292	0.15271
KPNJ2_00251	0	0	NA	NA
KPNJ2_00252	402.39	362.645	0.15004	0.00075742
KPNJ2_00253	11.7917	13.2352	-0.16661	0.95238
KPNJ2_00254	476.825	308.822	0.62669	1.7428e-15
KPNJ2_00255	16.2135	26.4704	-0.70718	0.25826
KPNJ2_00256	6.63281	7.94113	-0.25972	0.93816
KPNJ2_00257	68.539	52.9408	0.37254	0.028915
KPNJ2_00258	668.44	815.289	-0.28651	0.25428
KPNJ2_00259	47.1666	67.0584	-0.50765	0.25916
KPNJ2_00260	18.4245	25.5881	-0.47385	0.53275
KPNJ2_00261	145.922	176.469	-0.27422	0.64914
KPNJ2_00262	57.4844	45.8821	0.32524	0.064196
KPNJ2_00263	NA	NA	NA	NA
KPNJ2_00264	5.15885	7.05878	-0.45237	0.76191
KPNJ2_00265	202.669	232.057	-0.19535	0.96721
KPNJ2_00266	16.2135	29.1175	-0.84469	0.14094
KPNJ2_00267	344.169	264.704	0.37874	7.6672e-07
KPNJ2_00268	NA	NA	NA	NA
KPNJ2_00269	5004.82	3064.39	0.70772	4.6819e-172
KPNJ2_00270	267.523	213.528	0.32524	6.5213e-05
KPNJ2_00271	148.87	158.823	-0.093365	0.51229
KPNJ2_00272	26.5312	125.293	-2.2395	3.0553e-14
KPNJ2_00273	0	0	NA	NA
KPNJ2_00274	3.68489	0	NA	NA
KPNJ2_00275	4.42187	4.41174	0.0033109	0.83308
KPNJ2_00276	2.94792	6.17643	-1.0671	0.38001
KPNJ2_00277	5.89583	2.64704	1.1553	0.18586
KPNJ2_00278	4.42187	6.17643	-0.48212	0.75252
KPNJ2_00279	16.2135	18.5293	-0.19261	0.98625
KPNJ2_00280	42.7448	33.5292	0.35033	0.095949
KPNJ2_00281	19.1615	74.1172	-1.9516	1.3376e-07
KPNJ2_00282	10.3177	44.9997	-2.1248	1.175e-05
KPNJ2_00283	32.4271	149.999	-2.2097	1.8416e-16
KPNJ2_00284	10.3177	46.7644	-2.1803	5.3101e-06
KPNJ2_00285	54.5364	122.646	-1.1692	1.7331e-05
KPNJ2_00286	3.68489	7.05878	-0.9378	0.41422
KPNJ2_00287	3.68489	7.94113	-1.1077	0.30075
KPNJ2_00288	57.4844	82.0583	-0.51348	0.20384
KPNJ2_00289	73.6979	91.7641	-0.31631	0.60798
KPNJ2_00290	NA	NA	NA	NA
KPNJ2_00291	16.9505	20.294	-0.25972	0.9013
KPNJ2_00292	24.3203	26.4704	-0.12222	0.84552
KPNJ2_00293	703.078	556.761	0.33663	4.065e-11
KPNJ2_00294	131.919	74.1172	0.83177	4.653e-07
KPNJ2_00295	75.1718	60.882	0.30418	0.041426
KPNJ2_00296	8.10677	1.76469	2.1997	0.021951
KPNJ2_00297	47.1666	29.1175	0.69588	0.007374
KPNJ2_00298	512.2	490.585	0.062205	0.0038159
KPNJ2_00299	224.779	208.234	0.1103	0.024609
KPNJ2_00300	316.901	291.175	0.12215	0.0056996
KPNJ2_00301	1.47396	0	NA	NA
KPNJ2_00302	995.658	1354.4	-0.44393	4.8211e-05
KPNJ2_00303	27.2682	22.941	0.24929	0.26907
KPNJ2_00304	22.8463	37.0586	-0.69784	0.18848
KPNJ2_00305	NA	NA	NA	NA
KPNJ2_00306	5.15885	7.94113	-0.62229	0.60098
KPNJ2_00307	112.758	88.2347	0.35381	0.0065391
KPNJ2_00308	51.5885	55.5879	-0.10772	0.73753
KPNJ2_00309	NA	NA	NA	NA
KPNJ2_00310	2.94792	5.29408	-0.84469	0.53015
KPNJ2_00311	5.15885	6.17643	-0.25972	0.94545
KPNJ2_00312	5.15885	1.76469	1.5476	0.13607
KPNJ2_00313	0	0	-0.25972	0.97937
KPNJ2_00314	3.68489	4.41174	-0.25972	0.95389
KPNJ2_00315	159.187	134.999	0.23778	0.0091223
KPNJ2_00316	146.659	124.411	0.23735	0.012403
KPNJ2_00317	59.6953	44.1174	0.43627	0.025061
KPNJ2_00318	4.42187	1.76469	1.3252	0.21064
KPNJ2_00319	2.94792	0	1.7403	0.22635
KPNJ2_00320	11.7917	7.94113	0.57035	0.23898
KPNJ2_00321	49.3776	71.4701	-0.53348	0.2086
KPNJ2_00322	NA	NA	NA	NA
KPNJ2_00323	417.13	367.057	0.1845	0.00018171
KPNJ2_00324	115.706	158.823	-0.45696	0.14367
KPNJ2_00325	5.15885	6.17643	-0.25972	0.94545
KPNJ2_00326	179.086	229.41	-0.35728	0.27499
KPNJ2_00327	67.0651	80.2936	-0.25972	0.80515
KPNJ2_00328	207.828	206.469	0.0094631	0.13704
KPNJ2_00329	18.4245	14.1176	0.38413	0.24882
KPNJ2_00330	30.9531	27.3528	0.1784	0.31518
KPNJ2_00331	0	0	-0.25972	0.97937
KPNJ2_00332	266.049	261.175	0.026678	0.069593
KPNJ2_00333	6670.4	5827.02	0.19501	1.7964e-53
KPNJ2_00334	3494.75	3259.39	0.10059	7.0805e-18
KPNJ2_00335	1453.32	1304.11	0.15629	7.4807e-11
KPNJ2_00336	2224.94	2190.87	0.022263	2.5411e-07
KPNJ2_00337	3000.24	2757.34	0.1218	1.7573e-17
KPNJ2_00338	47.1666	44.1174	0.09642	0.32417
KPNJ2_00339	47.9036	45.8821	0.062205	0.37641
KPNJ2_00340	37.5859	39.7056	-0.079151	0.71006
KPNJ2_00341	NA	NA	NA	NA
KPNJ2_00342	50.8515	54.7055	-0.1054	0.73319
KPNJ2_00343	56.0104	44.1174	0.34435	0.059159
KPNJ2_00344	47.1666	45.8821	0.039837	0.4201
KPNJ2_00345	176.138	138.529	0.34652	0.00078347
KPNJ2_00346	5.15885	1.76469	1.5476	0.13607
KPNJ2_00347	107.599	148.234	-0.46222	0.14975
KPNJ2_00348	198.247	248.822	-0.32781	0.35382
KPNJ2_00349	72.2239	68.8231	0.069584	0.26479
KPNJ2_00350	106.125	143.823	-0.43853	0.19518
KPNJ2_00351	11.7917	14.9999	-0.34719	0.79368
KPNJ2_00352	9.58073	17.6469	-0.88121	0.22875
KPNJ2_00353	680.231	461.468	0.5598	9.5747e-19
KPNJ2_00354	38.3229	29.9998	0.35325	0.11321
KPNJ2_00355	197.51	144.705	0.44881	3.3721e-05
KPNJ2_00356	30.9531	29.9998	0.045131	0.50486
KPNJ2_00357	3.68489	0	2.0622	0.13586
KPNJ2_00358	109.81	130.587	-0.25001	0.79258
KPNJ2_00359	30.2161	12.3529	1.2905	0.0012947
KPNJ2_00360	244.677	296.469	-0.277	0.54066
KPNJ2_00361	123.075	119.117	0.047165	0.18014
KPNJ2_00362	0	0	NA	NA
KPNJ2_00363	2.21094	4.41174	-0.99669	0.49019
KPNJ2_00364	101.703	86.47	0.23409	0.038649
KPNJ2_00365	27.2682	22.941	0.24929	0.26907
KPNJ2_00366	120.865	82.0583	0.55867	0.00019875
KPNJ2_00367	74.4349	74.1172	0.0061705	0.38082
KPNJ2_00368	93.5963	67.9407	0.46217	0.003656
KPNJ2_00369	175.401	217.057	-0.30742	0.46584
KPNJ2_00370	63.3802	93.5288	-0.56138	0.12075
KPNJ2_00371	15.4766	19.4116	-0.32684	0.79718
KPNJ2_00372	6.63281	12.3529	-0.89715	0.30407
KPNJ2_00373	2.94792	5.29408	-0.84469	0.53015
KPNJ2_00374	11.7917	9.70582	0.28084	0.43925
KPNJ2_00375	2.21094	0	NA	NA
KPNJ2_00376	61.1692	61.7643	-0.013967	0.47168
KPNJ2_00377	232.885	244.41	-0.069685	0.31936
KPNJ2_00378	258.68	231.175	0.16218	0.0053091
KPNJ2_00379	22.1094	20.294	0.12361	0.46342
KPNJ2_00380	75.1718	80.2936	-0.095093	0.64675
KPNJ2_00381	41.2708	55.5879	-0.42965	0.43751
KPNJ2_00382	198.984	232.057	-0.22183	0.88113
KPNJ2_00383	53.0625	56.4702	-0.089799	0.68629
KPNJ2_00384	8.84375	16.7646	-0.92269	0.21656
KPNJ2_00385	125.286	277.057	-1.145	2.5644e-10
KPNJ2_00386	NA	NA	NA	NA
KPNJ2_00387	122.338	161.47	-0.40038	0.24613
KPNJ2_00388	36.8489	41.4703	-0.17046	0.92523
KPNJ2_00389	224.042	262.057	-0.22612	0.8481
KPNJ2_00390	5.89583	0	2.7403	0.029269
KPNJ2_00391	72.9609	63.529	0.19971	0.10465
KPNJ2_00392	22.8463	19.4116	0.23504	0.32608
KPNJ2_00393	57.4844	51.1761	0.1677	0.18264
KPNJ2_00394	46.4297	53.8232	-0.21318	0.9664
KPNJ2_00395	NA	NA	NA	NA
KPNJ2_00396	NA	NA	NA	NA
KPNJ2_00397	262.364	502.056	-0.93627	6.2111e-12
KPNJ2_00398	35.375	32.6469	0.11579	0.36474
KPNJ2_00399	5.15885	6.17643	-0.25972	0.94545
KPNJ2_00400	119.391	107.646	0.14939	0.067089
KPNJ2_00401	54.5364	67.9407	-0.31706	0.65691
KPNJ2_00402	146.659	149.999	-0.03249	0.31374
KPNJ2_00403	215.935	177.352	0.28398	0.00086875
KPNJ2_00404	33.901	35.2939	-0.05809	0.67991
KPNJ2_00405	696.445	666.172	0.064114	0.0006811
KPNJ2_00406	30.9531	44.9997	-0.53983	0.30979
KPNJ2_00407	397.969	502.056	-0.33519	0.16389
KPNJ2_00408	151.818	81.176	0.90322	1.1313e-08
KPNJ2_00409	8.84375	3.52939	1.3252	0.07667
KPNJ2_00410	5.89583	4.41174	0.41835	0.49245
KPNJ2_00411	13.2656	11.4705	0.20976	0.47893
KPNJ2_00412	376.596	299.116	0.33231	1.6207e-06
KPNJ2_00413	338.273	293.822	0.20325	0.00042637
KPNJ2_00414	1511.54	1433.81	0.076164	1.7584e-07
KPNJ2_00415	9.58073	11.4705	-0.25972	0.92572
KPNJ2_00416	467.245	275.292	0.76321	3.1666e-19
KPNJ2_00417	549.786	366.174	0.58634	2.6924e-16
KPNJ2_00418	297.739	310.586	-0.060944	0.2305
KPNJ2_00419	507.778	538.232	-0.084029	0.1891
KPNJ2_00420	0	0	-0.25972	0.97937
KPNJ2_00421	383.229	370.586	0.048399	0.017469
KPNJ2_00422	1162.95	2183.81	-0.90905	8.2655e-44
KPNJ2_00423	563.789	469.409	0.26431	2.2093e-07
KPNJ2_00424	1044.3	1096.76	-0.07071	0.036313
KPNJ2_00425	933.752	449.997	1.0531	2.2605e-55
KPNJ2_00426	NA	NA	NA	NA
KPNJ2_00427	NA	NA	NA	NA
KPNJ2_00428	185.719	144.705	0.36	0.00042287
KPNJ2_00429	NA	NA	NA	NA
KPNJ2_00430	19.8984	14.9999	0.4077	0.21436
KPNJ2_00431	6.63281	7.94113	-0.25972	0.93816
KPNJ2_00432	NA	NA	NA	NA
KPNJ2_00433	5.15885	5.29408	-0.037331	0.85428
KPNJ2_00434	2.94792	6.17643	-1.0671	0.38001
KPNJ2_00435	6.63281	9.70582	-0.54923	0.62839
KPNJ2_00436	113.495	79.4113	0.51521	0.0006152
KPNJ2_00437	52.3255	72.3525	-0.46753	0.30498
KPNJ2_00438	193.088	164.999	0.22681	0.0050275
KPNJ2_00439	84.0156	73.2348	0.19813	0.082754
KPNJ2_00440	35.375	36.1762	-0.032313	0.62043
KPNJ2_00441	760.562	721.76	0.075547	0.00021915
KPNJ2_00442	23.5833	7.94113	1.5704	0.0013012
KPNJ2_00443	3.68489	6.17643	-0.74515	0.55976
KPNJ2_00444	NA	NA	NA	NA
KPNJ2_00445	128.234	187.058	-0.5447	0.035825
KPNJ2_00446	201.932	232.057	-0.20061	0.99751
KPNJ2_00447	44.9557	65.2937	-0.53844	0.22295
KPNJ2_00448	19.8984	14.9999	0.4077	0.21436
KPNJ2_00449	0	0	NA	NA
KPNJ2_00450	41.2708	25.5881	0.68965	0.012714
KPNJ2_00451	25.7943	22.941	0.16912	0.3703
KPNJ2_00452	21.3724	16.7646	0.35033	0.23912
KPNJ2_00453	24.3203	8.82347	1.4627	0.0017785
KPNJ2_00454	0	0	-0.25972	0.97937
KPNJ2_00455	19.8984	12.3529	0.68781	0.084151
KPNJ2_00456	2900.01	3526.74	-0.28228	0.023946
KPNJ2_00457	15.4766	11.4705	0.43215	0.25671
KPNJ2_00458	269.734	309.704	-0.19935	0.98874
KPNJ2_00459	315.427	346.763	-0.13664	0.56542
KPNJ2_00460	154.766	193.234	-0.32027	0.44163
KPNJ2_00461	71.4869	67.9407	0.073403	0.26087
KPNJ2_00462	227.726	307.057	-0.4312	0.066224
KPNJ2_00463	53.7995	53.8232	-0.0006363	0.47064
KPNJ2_00464	89.1744	115.588	-0.37428	0.39164
KPNJ2_00465	185.719	279.704	-0.59078	0.0038808
KPNJ2_00466	166.557	240.881	-0.5323	0.021399
KPNJ2_00467	9.58073	7.05878	0.44072	0.36647
KPNJ2_00468	57.4844	112.94	-0.97432	0.00065835
KPNJ2_00469	336.062	289.41	0.21561	0.00030464
KPNJ2_00470	120.865	109.411	0.14363	0.069695
KPNJ2_00471	253.521	289.41	-0.19101	0.93542
KPNJ2_00472	153.292	131.47	0.22155	0.013474
KPNJ2_00473	123.812	112.058	0.14391	0.06617
KPNJ2_00474	173.927	217.057	-0.31959	0.41736
KPNJ2_00475	82.5416	78.5289	0.071898	0.22942
KPNJ2_00476	171.716	194.999	-0.18344	0.90697
KPNJ2_00477	2.21094	4.41174	-0.99669	0.49019
KPNJ2_00478	328.693	351.174	-0.095448	0.33944
KPNJ2_00479	1585.24	1738.22	-0.13291	0.17279
KPNJ2_00480	75.1718	89.1171	-0.24551	0.84349
KPNJ2_00481	195.299	161.47	0.27443	0.0018739
KPNJ2_00482	127.497	100.588	0.34201	0.0045671
KPNJ2_00483	404.601	363.527	0.15444	0.00063348
KPNJ2_00484	652.963	687.349	-0.07404	0.1066
KPNJ2_00485	268.997	360.88	-0.42393	0.053492
KPNJ2_00486	36.112	34.4115	0.069584	0.4304
KPNJ2_00487	36.112	29.1175	0.31059	0.15279
KPNJ2_00488	21.3724	7.05878	1.5983	0.0019715
KPNJ2_00489	78.8567	51.1761	0.62376	0.0012549
KPNJ2_00490	20.6354	23.8234	-0.20726	0.98854
KPNJ2_00491	317.638	285.881	0.15197	0.0026331
KPNJ2_00492	NA	NA	NA	NA
KPNJ2_00493	69.276	73.2348	-0.080174	0.61665
KPNJ2_00494	1417.21	1332.34	0.089087	1.2829e-07
KPNJ2_00495	435.554	238.234	0.87048	3.77e-21
KPNJ2_00496	131.182	95.2935	0.46112	0.00059022
KPNJ2_00497	163.609	108.529	0.59218	7.0018e-06
KPNJ2_00498	60.4323	56.4702	0.097828	0.26229
KPNJ2_00499	87.7005	55.5879	0.65781	0.00042858
KPNJ2_00500	NA	NA	NA	NA
KPNJ2_00501	10.3177	11.4705	-0.15281	0.93777
KPNJ2_00502	246.151	314.998	-0.3558	0.205
KPNJ2_00503	0	0	NA	NA
KPNJ2_00504	2.21094	2.64704	-0.25972	0.96428
KPNJ2_00505	0	0	NA	NA
KPNJ2_00506	82.5416	69.7054	0.24385	0.057238
KPNJ2_00507	74.4349	89.1171	-0.25972	0.79495
KPNJ2_00508	1.47396	0	0.74028	0.62181
KPNJ2_00509	2.21094	1.76469	0.32524	0.71663
KPNJ2_00510	NA	NA	NA	NA
KPNJ2_00511	0	0	NA	NA
KPNJ2_00512	0	0	-0.25972	0.97937
KPNJ2_00513	2.94792	0	1.7403	0.22635
KPNJ2_00514	22.1094	21.1763	0.062205	0.5479
KPNJ2_00515	20.6354	24.7057	-0.25972	0.89116
KPNJ2_00516	86.9635	75.8819	0.19665	0.078571
KPNJ2_00517	5.89583	2.64704	1.1553	0.18586
KPNJ2_00518	0	0	NA	NA
KPNJ2_00519	4.42187	1.76469	1.3252	0.21064
KPNJ2_00520	NA	NA	NA	NA
KPNJ2_00521	0	0	NA	NA
KPNJ2_00522	1.47396	0	NA	NA
KPNJ2_00523	1.47396	2.64704	-0.84469	0.65711
KPNJ2_00524	3.68489	4.41174	-0.25972	0.95389
KPNJ2_00525	16.9505	13.2352	0.35695	0.28927
KPNJ2_00526	66.3281	53.8232	0.30139	0.056665
KPNJ2_00527	124.549	101.47	0.29567	0.009751
KPNJ2_00528	2.94792	0	NA	NA
KPNJ2_00529	48.6406	59.9996	-0.30279	0.71362
KPNJ2_00530	48.6406	45.8821	0.084231	0.33595
KPNJ2_00531	3.68489	0	NA	NA
KPNJ2_00532	94.3333	106.764	-0.17859	0.9121
KPNJ2_00533	26.5312	17.6469	0.58827	0.071582
KPNJ2_00534	27.2682	26.4704	0.042839	0.53504
KPNJ2_00535	113.495	134.999	-0.25032	0.78787
KPNJ2_00536	119.391	115.588	0.046703	0.18758
KPNJ2_00537	9.58073	14.9999	-0.64675	0.44888
KPNJ2_00538	114.969	104.999	0.13086	0.087764
KPNJ2_00539	179.823	238.234	-0.4058	0.14825
KPNJ2_00540	34.638	57.3526	-0.7275	0.084563
KPNJ2_00541	15.4766	7.94113	0.96267	0.057249
KPNJ2_00542	22.8463	20.294	0.17091	0.397
KPNJ2_00543	123.075	116.47	0.079587	0.13183
KPNJ2_00544	207.091	199.411	0.054524	0.07378
KPNJ2_00545	1846.87	3160.57	-0.7751	1.0553e-43
KPNJ2_00546	50.8515	89.9994	-0.82362	0.011972
KPNJ2_00547	12.5286	5.29408	1.2428	0.043179
KPNJ2_00548	59.6953	37.0586	0.68781	0.0027764
KPNJ2_00549	100.966	93.5288	0.11039	0.13191
KPNJ2_00550	270.471	132.352	1.0311	8.9736e-17
KPNJ2_00551	NA	NA	NA	NA
KPNJ2_00552	NA	NA	NA	NA
KPNJ2_00553	64.1172	49.4115	0.37587	0.03367
KPNJ2_00554	11101.8	12810.8	-0.20656	0.76607
KPNJ2_00555	187.93	239.116	-0.34752	0.29526
KPNJ2_00556	249.099	196.763	0.34026	7.7254e-05
KPNJ2_00557	0	0	NA	NA
KPNJ2_00558	92.8593	109.411	-0.23664	0.86077
KPNJ2_00559	640.435	637.937	0.005637	0.010318
KPNJ2_00560	414.919	524.114	-0.33705	0.14941
KPNJ2_00561	196.773	180.881	0.12149	0.029692
KPNJ2_00562	252.784	382.939	-0.59921	0.00056686
KPNJ2_00563	140.026	176.469	-0.33372	0.41427
KPNJ2_00564	54.5364	48.5291	0.16837	0.19351
KPNJ2_00565	67.8021	68.8231	-0.021564	0.46664
KPNJ2_00566	11.0547	13.2352	-0.25972	0.92022
KPNJ2_00567	9.58073	11.4705	-0.25972	0.92572
KPNJ2_00568	18.4245	23.8234	-0.37075	0.70305
KPNJ2_00569	546.101	405.88	0.42812	2.075e-11
KPNJ2_00570	166.557	197.646	-0.2469	0.76178
KPNJ2_00571	170.979	176.469	-0.045599	0.31469
KPNJ2_00572	148.87	148.234	0.0061705	0.21518
KPNJ2_00573	28.0052	20.294	0.46464	0.11071
KPNJ2_00574	100.229	81.176	0.30418	0.018536
KPNJ2_00575	100.966	70.5878	0.51638	0.001217
KPNJ2_00576	NA	NA	NA	NA
KPNJ2_00577	414.919	366.174	0.1803	0.00021963
KPNJ2_00578	104.651	106.764	-0.02884	0.38493
KPNJ2_00579	54.5364	38.8233	0.4903	0.021372
KPNJ2_00580	79.5937	61.7643	0.36588	0.019828
KPNJ2_00581	70.013	54.7055	0.35594	0.031535
KPNJ2_00582	40.5338	37.9409	0.095371	0.36234
KPNJ2_00583	78.8567	87.3524	-0.14761	0.81121
KPNJ2_00584	316.901	603.526	-0.92938	7.6594e-14
KPNJ2_00585	57.4844	116.47	-1.0187	0.00028371
KPNJ2_00586	75.1718	85.5877	-0.18721	0.95153
KPNJ2_00587	128.971	181.764	-0.49501	0.074237
KPNJ2_00588	42.0078	51.1761	-0.28481	0.77953
KPNJ2_00589	3.68489	3.52939	0.062205	0.80621
KPNJ2_00590	59.6953	52.9408	0.17324	0.16847
KPNJ2_00591	2.94792	9.70582	-1.7192	0.084893
KPNJ2_00592	81.0677	55.5879	0.54436	0.0027259
KPNJ2_00593	NA	NA	NA	NA
KPNJ2_00594	551.26	534.703	0.043997	0.0050696
KPNJ2_00595	72.2239	54.7055	0.40079	0.019204
KPNJ2_00596	245.414	179.999	0.44723	3.9794e-06
KPNJ2_00597	48.6406	52.0585	-0.097972	0.71975
KPNJ2_00598	0	1.76469	NA	NA
KPNJ2_00599	193.825	240.881	-0.31356	0.41694
KPNJ2_00600	61.9062	82.9407	-0.42199	0.35869
KPNJ2_00601	521.044	475.585	0.1317	0.00026842
KPNJ2_00602	1602.19	1773.52	-0.14657	0.272
KPNJ2_00603	17.6875	11.4705	0.6248	0.12614
KPNJ2_00604	72.2239	72.3525	-0.0025657	0.4076
KPNJ2_00605	294.792	229.41	0.36176	8.4145e-06
KPNJ2_00606	2.21094	0	1.3252	0.37607
KPNJ2_00607	14.7396	15.8823	-0.10772	0.85783
KPNJ2_00608	5.15885	13.2352	-1.3593	0.1023
KPNJ2_00609	135.604	116.47	0.21944	0.020704
KPNJ2_00610	0	0	NA	NA
KPNJ2_00611	166.557	116.47	0.51606	3.2771e-05
KPNJ2_00612	455.453	403.233	0.17569	0.00012924
KPNJ2_00613	1120.21	1118.82	0.0017931	0.00086146
KPNJ2_00614	53.7995	39.7056	0.43825	0.03294
KPNJ2_00615	33.164	30.8822	0.10285	0.39888
KPNJ2_00616	356.698	349.41	0.029783	0.033283
KPNJ2_00617	2369.39	2144.1	0.14414	8.2189e-16
KPNJ2_00618	2678.92	1702.93	0.65363	7.1442e-84
KPNJ2_00619	0	0	NA	NA
KPNJ2_00620	320.586	420.88	-0.3927	0.071409
KPNJ2_00621	14.7396	16.7646	-0.18572	0.97622
KPNJ2_00622	339.01	398.821	-0.23441	0.75347
KPNJ2_00623	7.36979	6.17643	0.25485	0.56118
KPNJ2_00624	13.2656	13.2352	0.0033109	0.71508
KPNJ2_00625	NA	NA	NA	NA
KPNJ2_00626	103.177	112.058	-0.11913	0.67678
KPNJ2_00627	170.242	235.587	-0.46867	0.063065
KPNJ2_00628	14.0026	15.8823	-0.18172	0.97079
KPNJ2_00629	277.104	284.116	-0.036052	0.17497
KPNJ2_00630	303.635	205.587	0.56259	3.1426e-09
KPNJ2_00631	39.7969	42.3527	-0.089799	0.7265
KPNJ2_00632	75.9088	149.999	-0.98261	7.4296e-05
KPNJ2_00633	21.3724	62.6467	-1.5515	6.1037e-05
KPNJ2_00634	2.21094	0	1.3252	0.37607
KPNJ2_00635	98.7552	112.058	-0.18232	0.92492
KPNJ2_00636	14.7396	26.4704	-0.84469	0.16038
KPNJ2_00637	20.6354	22.0587	-0.096225	0.8122
KPNJ2_00638	83.2786	114.705	-0.46191	0.20564
KPNJ2_00639	0	5.29408	-2.8447	0.068262
KPNJ2_00640	39.7969	44.1174	-0.14869	0.86793
KPNJ2_00641	4.42187	3.52939	0.32524	0.60773
KPNJ2_00642	2.94792	2.64704	0.15531	0.77008
KPNJ2_00643	5.15885	7.05878	-0.45237	0.76191
KPNJ2_00644	0	1.76469	-1.2597	0.57903
KPNJ2_00645	1.47396	4.41174	-1.5817	0.2793
KPNJ2_00646	0	0	NA	NA
KPNJ2_00647	2.94792	0	1.7403	0.22635
KPNJ2_00648	NA	NA	NA	NA
KPNJ2_00649	163.609	157.058	0.058959	0.1062
KPNJ2_00650	116.443	109.411	0.089861	0.12934
KPNJ2_00651	165.82	127.058	0.38413	0.00054037
KPNJ2_00652	28.7422	14.1176	1.0257	0.006896
KPNJ2_00653	29.4792	23.8234	0.30732	0.19906
KPNJ2_00654	109.81	95.2935	0.20456	0.044096
KPNJ2_00655	284.474	331.763	-0.22186	0.8579
KPNJ2_00656	NA	NA	NA	NA
KPNJ2_00657	2.21094	0	NA	NA
KPNJ2_00658	NA	NA	NA	NA
KPNJ2_00659	NA	NA	NA	NA
KPNJ2_00660	2.21094	0	NA	NA
KPNJ2_00661	NA	NA	NA	NA
KPNJ2_00662	67.8021	72.3525	-0.093714	0.65936
KPNJ2_00663	36.8489	29.1175	0.33974	0.1288
KPNJ2_00664	NA	NA	NA	NA
KPNJ2_00665	NA	NA	NA	NA
KPNJ2_00666	NA	NA	NA	NA
KPNJ2_00667	NA	NA	NA	NA
KPNJ2_00668	NA	NA	NA	NA
KPNJ2_00669	NA	NA	NA	NA
KPNJ2_00670	65.5911	59.1173	0.14992	0.17411
KPNJ2_00671	1.47396	1.76469	-0.25972	0.97083
KPNJ2_00672	NA	NA	NA	NA
KPNJ2_00673	NA	NA	NA	NA
KPNJ2_00674	NA	NA	NA	NA
KPNJ2_00675	NA	NA	NA	NA
KPNJ2_00676	24.3203	36.1762	-0.57288	0.32032
KPNJ2_00677	113.495	109.411	0.052867	0.18839
KPNJ2_00678	391.336	411.174	-0.071342	0.20231
KPNJ2_00679	58.9583	73.2348	-0.31283	0.65653
KPNJ2_00680	NA	NA	NA	NA
KPNJ2_00681	77.3828	95.2935	-0.30037	0.6515
KPNJ2_00682	70.013	110.293	-0.65565	0.036496
KPNJ2_00683	6.63281	8.82347	-0.41173	0.77491
KPNJ2_00684	377.333	282.351	0.41835	3.9682e-08
KPNJ2_00685	36.112	27.3528	0.40079	0.097782
[truncated: 5,455 more rows]

## Sheet: Pa_TavsPa_C.Differential_analys
Gene_id	readcount_Pa_Ta	readcount_Pa_C	log2.Fold_change.	pvalue
[truncated: 6,084 more rows]

[truncated: 1 more sheets: Pa_LvfvsPa_C.Differential_analy]
